# Supplementary material for: Enantiomeric Complexes Based on Ruthenium(III) and 2,2′-Biimidazole: X-ray Structure and Magnetic Properties
Source: Molecules. 2023 Oct 22;28(20):7213. doi: 10.3390/molecules28207213 (PMC10609436; doi:10.3390/molecules28207213)
Supplement: Supplementary file 1 [file molecules-28-07213-s001.zip]

Archive with 4 entries (3 files):
- molecules-2576878-supplementary/
- molecules-2576878-supplementary/2286941.cif
- molecules-2576878-supplementary/2286942.cif
- molecules-2576878-supplementary/Revised_SI.pdf
