# Supplementary material for: Enantiomeric Complexes Based on Ruthenium(III) and 2,2′-Biimidazole: X-ray Structure and Magnetic Properties
Source: Molecules. 2023 Oct 22;28(20):7213. doi: 10.3390/molecules28207213 (PMC10609436; doi:10.3390/molecules28207213)
Supplement: Supplementary file 1 [file molecules-28-07213-s001.zip › molecules-2576878-supplementary/2286941.cif]

 
data_Compound_1
 
_audit_creation_method            'SHELXL-2018/1'
_shelx_SHELXL_version_number      '2018/1'
_chemical_name_systematic         ?
_chemical_name_common             ?
_chemical_melting_point           ?
_chemical_formula_moiety          
'C12 H12 Cl2 N8 Ru, Cl, 4(H2O)'
_chemical_formula_sum
 'C12 H12 Cl3 N8 O4 Ru' 
_chemical_formula_weight          539.72

loop_
 _atom_type_symbol
 _atom_type_description
 _atom_type_scat_dispersion_real
 _atom_type_scat_dispersion_imag
 _atom_type_scat_source
 'C'  'C'   0.0033   0.0016
 'International Tables Vol C Tables 4.2.6.8 and 6.1.1.4'
 'H'  'H'   0.0000   0.0000
 'International Tables Vol C Tables 4.2.6.8 and 6.1.1.4'
 'Cl'  'Cl'   0.1484   0.1585
 'International Tables Vol C Tables 4.2.6.8 and 6.1.1.4'
 'N'  'N'   0.0061   0.0033
 'International Tables Vol C Tables 4.2.6.8 and 6.1.1.4'
 'O'  'O'   0.0106   0.0060
 'International Tables Vol C Tables 4.2.6.8 and 6.1.1.4'
 'Ru'  'Ru'  -1.2594   0.8363
 'International Tables Vol C Tables 4.2.6.8 and 6.1.1.4'
 
_space_group_crystal_system       monoclinic
_space_group_IT_number            5
_space_group_name_H-M_alt         'C 2'
_space_group_name_Hall            'C 2y'
 
_shelx_space_group_comment
;
The symmetry employed for this shelxl refinement is uniquely defined
by the following loop, which should always be used as a source of
symmetry information in preference to the above space-group names.
They are only intended as comments.
;
 
loop_
 _space_group_symop_operation_xyz
 'x, y, z'
 '-x, y, -z'
 'x+1/2, y+1/2, z'
 '-x+1/2, y+1/2, -z'
 
_cell_length_a                    7.1985(6)
_cell_length_b                    12.3419(9)
_cell_length_c                    11.5711(9)
_cell_angle_alpha                 90
_cell_angle_beta                  103.281(3)
_cell_angle_gamma                 90
_cell_volume                      1000.52(14)
_cell_formula_units_Z             2
_cell_measurement_temperature     120(2)
_cell_measurement_reflns_used     374
_cell_measurement_theta_min       2.02
_cell_measurement_theta_max       29.48
 
_exptl_crystal_description        'plate'
_exptl_crystal_colour             'green'
_exptl_crystal_density_meas       ?
_exptl_crystal_density_method     ?
_exptl_crystal_density_diffrn     1.792          
_exptl_crystal_F_000              534
_exptl_transmission_factor_min    0.67
_exptl_transmission_factor_max    0.83
_exptl_crystal_size_max           0.297
_exptl_crystal_size_mid           0.209
_exptl_crystal_size_min           0.092
_exptl_absorpt_coefficient_mu     1.221
_shelx_estimated_absorpt_T_min    0.775
_shelx_estimated_absorpt_T_max    0.884
_exptl_absorpt_correction_type    'Multi-Scan'
_exptl_absorpt_correction_T_min   ?
_exptl_absorpt_correction_T_max   ?
_exptl_absorpt_process_details    'SADABS'
_exptl_absorpt_special_details    ?
_diffrn_ambient_temperature       120(2)
_diffrn_radiation_wavelength      0.71073
_diffrn_radiation_type            MoK\a
_diffrn_source                    ?
_diffrn_measurement_device_type   'D8 VENTURE PHOTON II'
_diffrn_measurement_method        'phi and omega scans'
_diffrn_detector_area_resol_mean  ?
_diffrn_reflns_number             16086
_diffrn_reflns_av_unetI/netI      0.0532
_diffrn_reflns_av_R_equivalents   0.0597
_diffrn_reflns_limit_h_min        -10
_diffrn_reflns_limit_h_max        10
_diffrn_reflns_limit_k_min        -18
_diffrn_reflns_limit_k_max        18
_diffrn_reflns_limit_l_min        -16
_diffrn_reflns_limit_l_max        17
_diffrn_reflns_theta_min          3.301
_diffrn_reflns_theta_max          31.512
_diffrn_reflns_theta_full         25.242
_diffrn_measured_fraction_theta_max   0.999
_diffrn_measured_fraction_theta_full  0.998
_diffrn_reflns_Laue_measured_fraction_max    0.999
_diffrn_reflns_Laue_measured_fraction_full   0.998
_diffrn_reflns_point_group_measured_fraction_max   0.999
_diffrn_reflns_point_group_measured_fraction_full  0.999
_reflns_number_total              3334
_reflns_number_gt                 3122
_reflns_threshold_expression      'I > 2\s(I)'
_reflns_Friedel_coverage          0.922
_reflns_Friedel_fraction_max      1.000
_reflns_Friedel_fraction_full     1.000
 
_reflns_special_details
;
 Reflections were merged by SHELXL according to the crystal
 class for the calculation of statistics and refinement.
 
 _reflns_Friedel_fraction is defined as the number of unique
 Friedel pairs measured divided by the number that would be
 possible theoretically, ignoring centric projections and
 systematic absences.
;
 
_computing_data_collection        'Bruker APEX'
_computing_cell_refinement        'Bruker APEX'
_computing_data_reduction         'Bruker SAINT'
_computing_structure_solution     'SHELXT 2014/5 (Sheldrick, 2014)'
_computing_structure_refinement 'SHELXL-2018/1 (Sheldrick, 2018)'
_computing_molecular_graphics     'DIAMOND'
_computing_publication_material   'DIAMOND'
_refine_special_details           ?
_refine_ls_structure_factor_coef  Fsqd
_refine_ls_matrix_type            full
_refine_ls_weighting_scheme       calc
_refine_ls_weighting_details
'w=1/[\s^2^(Fo^2^)+(0.0022P)^2^+7.4263P] where P=(Fo^2^+2Fc^2^)/3'
_atom_sites_solution_primary      ?
_atom_sites_solution_secondary    ?
_atom_sites_solution_hydrogens    geom
_refine_ls_hydrogen_treatment     constr
_refine_ls_extinction_method      'SHELXL-2018/1 (Sheldrick 2018)'
_refine_ls_extinction_coef        0.0021(5)
_refine_ls_extinction_expression
 'Fc^*^=kFc[1+0.001xFc^2^\l^3^/sin(2\q)]^-1/4^'
_refine_ls_abs_structure_details
;
 Flack x determined using 1351 quotients [(I+)-(I-)]/[(I+)+(I-)]
 (Parsons, Flack and Wagner, Acta Cryst. B69 (2013) 249-259).
;
_refine_ls_abs_structure_Flack    0.01(2)
_chemical_absolute_configuration  ?
_refine_ls_number_reflns          3334
_refine_ls_number_parameters      130
_refine_ls_number_restraints      1
_refine_ls_R_factor_all           0.0516
_refine_ls_R_factor_gt            0.0448
_refine_ls_wR_factor_ref          0.0899
_refine_ls_wR_factor_gt           0.0859
_refine_ls_goodness_of_fit_ref    1.126
_refine_ls_restrained_S_all       1.126
_refine_ls_shift/su_max           0.000
_refine_ls_shift/su_mean          0.000
 
loop_
 _atom_site_label
 _atom_site_type_symbol
 _atom_site_fract_x
 _atom_site_fract_y
 _atom_site_fract_z
 _atom_site_U_iso_or_equiv
 _atom_site_adp_type
 _atom_site_occupancy
 _atom_site_site_symmetry_order  
 _atom_site_calc_flag
 _atom_site_refinement_flags_posn
 _atom_site_refinement_flags_adp
 _atom_site_refinement_flags_occupancy
 _atom_site_disorder_assembly
 _atom_site_disorder_group
Ru1 Ru 0.500000 0.52588(3) 0.500000 0.01182(15) Uani 1 2 d S T P . .
C1 C 0.1949(9) 0.3476(5) 0.3789(6) 0.0175(12) Uani 1 1 d . . . . .
H1 H 0.115534 0.345028 0.434049 0.021 Uiso 1 1 calc R U . . .
O1 O 0.000000 0.2081(7) 0.000000 0.066(4) Uani 1 2 d S T P . .
Cl1 Cl 0.6974(2) 0.65771(13) 0.61646(15) 0.0171(4) Uani 1 1 d . . . . .
N1 N 0.3594(8) 0.4090(5) 0.3907(5) 0.0149(11) Uani 1 1 d . . . . .
N2 N 0.6641(7) 0.5148(6) 0.3753(4) 0.0155(10) Uani 1 1 d . . . . .
Cl2 Cl 0.000000 0.79017(19) 0.000000 0.0208(4) Uani 1 2 d S T P . .
C2 C 0.1664(9) 0.2924(6) 0.2760(6) 0.0198(12) Uani 1 1 d . . . . .
H2 H 0.063491 0.244486 0.245509 0.024 Uiso 1 1 calc R U . . .
O2 O 0.000000 0.4341(7) 0.000000 0.044(2) Uani 1 2 d S T P . .
N3 N 0.3133(8) 0.3179(4) 0.2232(5) 0.0176(10) Uani 1 1 d . . . . .
H3 H 0.330066 0.292648 0.155228 0.021 Uiso 1 1 calc R U . . .
C3 C 0.4261(8) 0.3883(5) 0.2947(5) 0.0151(11) Uani 1 1 d . . . . .
O3 O 0.2786(10) 0.5812(5) 0.1136(5) 0.0495(18) Uani 1 1 d . . . . .
N4 N 0.7059(8) 0.4453(4) 0.2079(5) 0.0202(11) Uani 1 1 d . . . . .
H4 H 0.689120 0.405455 0.143242 0.024 Uiso 1 1 calc R U . . .
C4 C 0.5957(9) 0.4455(5) 0.2871(5) 0.0154(11) Uani 1 1 d . . . . .
C5 C 0.8511(8) 0.5195(10) 0.2473(5) 0.0221(12) Uani 1 1 d . . . . .
H5 H 0.949916 0.538091 0.208782 0.026 Uiso 1 1 calc R U . . .
C6 C 0.8254(9) 0.5606(5) 0.3509(6) 0.0184(12) Uani 1 1 d . . . . .
H6 H 0.905344 0.612418 0.398925 0.022 Uiso 1 1 calc R U . . .
 
loop_
 _atom_site_aniso_label
 _atom_site_aniso_U_11
 _atom_site_aniso_U_22
 _atom_site_aniso_U_33
 _atom_site_aniso_U_23
 _atom_site_aniso_U_13
 _atom_site_aniso_U_12
Ru1 0.0118(3) 0.0120(3) 0.0136(3) 0.000 0.0068(2) 0.000
C1 0.015(3) 0.018(3) 0.021(3) 0.002(2) 0.007(2) -0.003(2)
O1 0.119(10) 0.019(4) 0.089(8) 0.000 0.082(8) 0.000
Cl1 0.0157(8) 0.0199(8) 0.0158(8) -0.0011(6) 0.0039(6) 0.0004(6)
N1 0.015(3) 0.016(2) 0.013(2) 0.0002(18) 0.004(2) -0.003(2)
N2 0.015(2) 0.017(3) 0.016(2) 0.002(2) 0.0066(16) 0.000(2)
Cl2 0.0256(11) 0.0226(11) 0.0156(10) 0.000 0.0077(8) 0.000
C2 0.017(3) 0.017(3) 0.025(3) 0.007(3) 0.006(2) -0.002(2)
O2 0.042(5) 0.033(4) 0.048(5) 0.000 -0.011(4) 0.000
N3 0.019(3) 0.018(2) 0.016(2) -0.0008(19) 0.005(2) -0.0016(19)
C3 0.018(3) 0.017(3) 0.011(3) 0.001(2) 0.005(2) -0.002(2)
O3 0.073(5) 0.047(4) 0.026(3) 0.004(3) 0.006(3) -0.033(3)
N4 0.025(3) 0.022(3) 0.018(3) -0.004(2) 0.013(2) -0.002(2)
C4 0.018(3) 0.015(3) 0.015(3) 0.002(2) 0.007(2) 0.000(2)
C5 0.020(3) 0.025(3) 0.025(3) -0.002(4) 0.014(2) 0.000(4)
C6 0.014(3) 0.020(3) 0.022(3) 0.005(2) 0.006(2) -0.001(2)
 
_geom_special_details
;
 All esds (except the esd in the dihedral angle between two l.s. planes)
 are estimated using the full covariance matrix.  The cell esds are taken
 into account individually in the estimation of esds in distances, angles
 and torsion angles; correlations between esds in cell parameters are only
 used when they are defined by crystal symmetry.  An approximate (isotropic)
 treatment of cell esds is used for estimating esds involving l.s. planes.
;
 
loop_
 _geom_bond_atom_site_label_1
 _geom_bond_atom_site_label_2
 _geom_bond_distance
 _geom_bond_site_symmetry_2
 _geom_bond_publ_flag
Ru1 N1 2.029(6) 2_656 ?
Ru1 N1 2.029(6) . ?
Ru1 N2 2.069(4) 2_656 ?
Ru1 N2 2.069(4) . ?
Ru1 Cl1 2.3672(17) . ?
Ru1 Cl1 2.3672(17) 2_656 ?
C1 C2 1.346(9) . ?
C1 N1 1.386(8) . ?
C1 H1 0.9500 . ?
N1 C3 1.332(8) . ?
N2 C4 1.335(8) . ?
N2 C6 1.377(7) . ?
C2 N3 1.374(8) . ?
C2 H2 0.9500 . ?
N3 C3 1.338(8) . ?
N3 H3 0.8800 . ?
C3 C4 1.431(8) . ?
N4 C4 1.343(7) . ?
N4 C5 1.386(10) . ?
N4 H4 0.8800 . ?
C5 C6 1.353(9) . ?
C5 H5 0.9500 . ?
C6 H6 0.9500 . ?
 
loop_
 _geom_angle_atom_site_label_1
 _geom_angle_atom_site_label_2
 _geom_angle_atom_site_label_3
 _geom_angle
 _geom_angle_site_symmetry_1
 _geom_angle_site_symmetry_3
 _geom_angle_publ_flag
N1 Ru1 N1 89.4(3) 2_656 . ?
N1 Ru1 N2 78.5(2) 2_656 2_656 ?
N1 Ru1 N2 96.0(2) . 2_656 ?
N1 Ru1 N2 96.0(2) 2_656 . ?
N1 Ru1 N2 78.5(2) . . ?
N2 Ru1 N2 172.4(4) 2_656 . ?
N1 Ru1 Cl1 89.17(16) 2_656 . ?
N1 Ru1 Cl1 172.67(17) . . ?
N2 Ru1 Cl1 90.73(17) 2_656 . ?
N2 Ru1 Cl1 94.49(17) . . ?
N1 Ru1 Cl1 172.67(17) 2_656 2_656 ?
N1 Ru1 Cl1 89.17(16) . 2_656 ?
N2 Ru1 Cl1 94.49(17) 2_656 2_656 ?
N2 Ru1 Cl1 90.73(17) . 2_656 ?
Cl1 Ru1 Cl1 93.16(8) . 2_656 ?
C2 C1 N1 108.5(6) . . ?
C2 C1 H1 125.7 . . ?
N1 C1 H1 125.7 . . ?
C3 N1 C1 106.0(5) . . ?
C3 N1 Ru1 115.6(4) . . ?
C1 N1 Ru1 138.0(5) . . ?
C4 N2 C6 106.7(5) . . ?
C4 N2 Ru1 113.9(4) . . ?
C6 N2 Ru1 139.4(5) . . ?
C1 C2 N3 107.5(6) . . ?
C1 C2 H2 126.3 . . ?
N3 C2 H2 126.3 . . ?
C3 N3 C2 107.1(5) . . ?
C3 N3 H3 126.5 . . ?
C2 N3 H3 126.5 . . ?
N1 C3 N3 110.9(5) . . ?
N1 C3 C4 115.6(5) . . ?
N3 C3 C4 133.5(5) . . ?
C4 N4 C5 107.1(5) . . ?
C4 N4 H4 126.5 . . ?
C5 N4 H4 126.5 . . ?
N2 C4 N4 110.5(5) . . ?
N2 C4 C3 116.0(5) . . ?
N4 C4 C3 133.4(6) . . ?
C6 C5 N4 107.0(5) . . ?
C6 C5 H5 126.5 . . ?
N4 C5 H5 126.5 . . ?
C5 C6 N2 108.7(6) . . ?
C5 C6 H6 125.6 . . ?
N2 C6 H6 125.6 . . ?
 
_refine_diff_density_max    1.407
_refine_diff_density_min   -1.880
_refine_diff_density_rms    0.162

_shelx_res_file
;
TITL Compound_1.res in C2
    Compound_1.res
    created by SHELXL-2018/1 at 11:29:20 on 20-Sep-2023
REM SHELXT solution in C2
REM R1 0.060,  Rweak 0.072,  Alpha 0.090,  Orientation as input
REM Flack x =  0.012 ( 0.023 ) from Parsons' quotients
REM Formula found by SHELXT:  C18 Cl3 N5 O2 Ru
CELL  0.71073   7.1985  12.3419  11.5711   90.000  103.281   90.000
ZERR    2.000   0.0006   0.0009   0.0009    0.000    0.003    0.000
LATT -7
SYMM -X, Y, -Z
SFAC C H CL N O RU
UNIT 24 24 6 16 8 2
ACTA
TEMP -153.180
SIZE 0.092 0.209 0.297
L.S. 4
BOND $H
LIST 6
FMAP 2
PLAN 15
OMIT 2 0 0
WGHT    0.002200    7.426300
EXTI    0.002119
FVAR       0.46056
RU1   6    0.500000    0.525881    0.500000    10.50000    0.01179    0.01197 =
         0.01360    0.00000    0.00684    0.00000
C1    1    0.194865    0.347638    0.378861    11.00000    0.01471    0.01834 =
         0.02076    0.00216    0.00700   -0.00281
AFIX  43
H1    2    0.115534    0.345028    0.434049    11.00000   -1.20000
AFIX   0
O1    5    0.000000    0.208076    0.000000    10.50000    0.11884    0.01850 =
         0.08874    0.00000    0.08201    0.00000
CL1   3    0.697443    0.657713    0.616463    11.00000    0.01567    0.01992 =
         0.01585   -0.00111    0.00393    0.00041
N1    4    0.359416    0.408996    0.390698    11.00000    0.01535    0.01605 =
         0.01342    0.00022    0.00378   -0.00283
N2    4    0.664097    0.514766    0.375276    11.00000    0.01535    0.01688 =
         0.01569    0.00243    0.00657    0.00038
CL2   3    0.000000    0.790169    0.000000    10.50000    0.02557    0.02264 =
         0.01559    0.00000    0.00765    0.00000
C2    1    0.166387    0.292377    0.276024    11.00000    0.01734    0.01704 =
         0.02534    0.00694    0.00581   -0.00181
AFIX  43
H2    2    0.063491    0.244486    0.245509    11.00000   -1.20000
AFIX   0
O2    5    0.000000    0.434133    0.000000    10.50000    0.04180    0.03280 =
         0.04847    0.00000   -0.01084    0.00000
N3    4    0.313295    0.317874    0.223236    11.00000    0.01930    0.01782 =
         0.01627   -0.00078    0.00527   -0.00155
AFIX  43
H3    2    0.330066    0.292648    0.155228    11.00000   -1.20000
AFIX   0
C3    1    0.426075    0.388302    0.294733    11.00000    0.01775    0.01690 =
         0.01139    0.00068    0.00487   -0.00164
O3    5    0.278647    0.581206    0.113616    11.00000    0.07288    0.04690 =
         0.02628    0.00400    0.00633   -0.03284
N4    4    0.705901    0.445264    0.207911    11.00000    0.02512    0.02165 =
         0.01758   -0.00364    0.01285   -0.00215
AFIX  43
H4    2    0.689120    0.405455    0.143242    11.00000   -1.20000
AFIX   0
C4    1    0.595675    0.445537    0.287111    11.00000    0.01804    0.01492 =
         0.01482    0.00163    0.00733   -0.00001
C5    1    0.851089    0.519527    0.247270    11.00000    0.02006    0.02547 =
         0.02501   -0.00178    0.01409   -0.00005
AFIX  43
H5    2    0.949916    0.538091    0.208782    11.00000   -1.20000
AFIX   0
C6    1    0.825380    0.560575    0.350907    11.00000    0.01417    0.01960 =
         0.02231    0.00481    0.00587   -0.00099
AFIX  43
H6    2    0.905344    0.612418    0.398925    11.00000   -1.20000
AFIX   0
HKLF 4


REM  Compound_1.res in C2
REM R1 =  0.0448 for    3122 Fo > 4sig(Fo)  and  0.0516 for all    3334 data
REM    130 parameters refined using      1 restraints

END

WGHT      0.0022      7.4264

REM Highest difference peak  1.407,  deepest hole -1.880,  1-sigma level  0.162
Q1    1   0.6386  0.5229  0.5758  11.00000  0.05    1.41
Q2    1   0.5266  0.5252  0.5307  11.00000  0.05    0.93
Q3    1   0.5278  0.4955  0.6016  11.00000  0.05    0.86
Q4    1   0.5321  0.5562  0.6006  11.00000  0.05    0.84
Q5    1   0.5199  0.5210  0.3390  11.00000  0.05    0.80
Q6    1   0.5815  0.6047  0.5639  11.00000  0.05    0.79
Q7    1   0.2412  0.5234  0.4017  11.00000  0.05    0.72
Q8    1   0.6457  0.5758  0.5405  11.00000  0.05    0.69
Q9    1   0.8525  0.6682  0.6807  11.00000  0.05    0.68
Q10   1   0.1459  0.4208  0.0386  11.00000  0.05    0.62
Q11   1   0.2629  0.6051  0.1642  11.00000  0.05    0.62
Q12   1   0.0581  0.2220  0.0278  11.00000  0.05    0.55
Q13   1   0.5945  0.5182  0.4793  11.00000  0.05    0.53
Q14   1   0.0474  0.3616  0.0027  11.00000  0.05    0.53
Q15   1   0.3705  0.6160  0.2240  11.00000  0.05    0.49
;
_shelx_res_checksum   60989

_shelx_hkl_file
;
   2   0   0  127.09   14.80
   2   0   0  114.59    8.10
   2   0   0  121.19    9.90
   2   0   0  113.89   14.40
  -2   0   0   92.39   12.40
  -2   0   0  133.49    9.60
  -2   0   0  128.09   12.80
  -2   0   0  122.29   15.80
  -4   0   0  655.53   39.30
  -4   0   0  777.82   44.30
  -4   0   0  687.63   32.70
   4   0   0  666.53   28.90
   4   0   0  651.43   41.40
   4   0   0  784.52   33.20
  -4   0   0  674.33   35.70
   4   0   0  804.42   42.60
  -6   0   0 1786.62   91.09
   6   0   0 1822.72   86.39
   6   0   0 1598.54   85.89
  -6   0   0 1707.53   75.99
   6   0   0 1774.12   70.29
   8   0   0   18.00   28.20
  -8   0   0   19.70   30.60
   8   0   0   -3.00   14.50
  -8   0   0   12.80   23.60
 -10   0   0  139.49   33.50
 -10   0   0  140.99   44.90
  10   0   0  291.67   53.69
  -1  -1   0 3327.27  100.19
   1  -1   0 3098.99  102.59
   1  -1   0 3104.49  100.79
   1  -1   0 3046.20  102.39
  -1  -1   0 3183.88  102.99
  -1  -1   0 3180.08  103.89
  -1  -1   0 3186.38  103.89
   1  -1   0 3204.68  102.29
  -1   1   0 3126.19  100.69
  -1   1   0 3013.70   99.49
   1   1   0 3060.99  102.29
   1   1   0 3245.58   98.79
  -1   1   0 3136.89  101.59
  -1   1   0 3165.98   98.59
   3  -1   0  163.48   20.10
   3  -1   0  205.18   20.50
   3  -1   0  179.58   14.20
  -3  -1   0  183.38   19.20
  -3  -1   0  183.68   22.80
  -3  -1   0  177.88   18.60
  -3  -1   0  177.28   13.60
   3  -1   0  186.08   14.60
   3   1   0  181.58   13.40
  -3   1   0  168.08   13.50
   3   1   0  147.39   20.30
   3   1   0  156.98   19.80
  -3   1   0  169.88   21.00
  -3   1   0  166.48   17.40
  -3   1   0  174.58   13.90
   3   1   0  177.68    9.10
   5  -1   0  879.91   39.20
   5  -1   0  930.11   53.39
   5  -1   0  764.12   53.79
  -5  -1   0  909.71   51.59
  -5  -1   0  973.20   49.60
  -5  -1   0  934.21   56.99
   5   1   0 1002.50   54.99
   5   1   0  952.00   55.19
  -5   1   0  946.61   56.09
  -5   1   0  961.00   44.80
   7  -1   0  164.48   34.80
   7  -1   0  169.78   23.20
  -7  -1   0  184.98   42.00
   7   1   0  193.68   35.60
  -7   1   0  184.78   40.80
   7   1   0   88.19   18.30
  -7   1   0  129.09   21.80
   9  -1   0  236.68   30.90
   9  -1   0  171.68   43.00
  -9  -1   0  182.38   35.10
  -9  -1   0  183.18   62.79
   9   1   0  215.88   45.20
   9   1   0  183.98   28.50
  -9   1   0  223.18   51.39
  -9   1   0  140.69   28.10
   0  -2   0 2250.37   75.99
   0  -2   0 2428.56   79.29
   0  -2   0 2215.48   77.69
   0   2   0 2185.78   72.99
   0   2   0 2078.39   70.99
   2  -2   0  478.75   25.00
  -2  -2   0  476.15   27.40
  -2  -2   0  508.05   26.10
   2  -2   0  463.95   24.60
   2  -2   0  489.15   22.10
   2  -2   0  502.35   25.00
  -2  -2   0  488.25   27.50
  -2  -2   0  511.65   20.90
  -2   2   0  437.66   18.90
  -2   2   0  457.95   23.20
  -2   2   0  424.06   20.40
   2   2   0  464.75   25.10
   2   2   0  458.95   19.60
  -2   2   0  453.85   22.30
  -2   2   0  457.95   24.90
   2   2   0  429.46   25.30
  -4  -2   0  274.87   18.90
   4  -2   0  288.37   19.90
   4  -2   0  273.97   26.20
   4  -2   0  255.27   20.20
   4  -2   0  304.57   26.90
  -4  -2   0  271.67   28.40
  -4  -2   0  272.77   25.30
  -4  -2   0  279.57   26.40
  -4   2   0  283.97   28.40
   4   2   0  272.77   26.50
  -4   2   0  297.97   17.80
  -4   2   0  301.17   24.50
   4   2   0  310.67   19.40
  -4   2   0  368.06   25.00
   4   2   0  270.47   27.50
  -6  -2   0  252.47   39.00
   6  -2   0  280.67   55.89
   6  -2   0  228.58   32.90
  -6  -2   0  256.17   32.60
   6  -2   0  227.08   23.90
  -6   2   0  311.57   43.40
  -6   2   0  203.08   21.70
   6   2   0  234.08   22.50
   6   2   0  235.28   33.40
   8  -2   0  200.78   40.40
  -8  -2   0  245.38   37.00
   8  -2   0  193.78   27.80
  -8  -2   0  284.87   51.39
  -8   2   0  184.18   16.90
  -8   2   0  194.48   25.80
   8   2   0  247.48   44.50
   8   2   0  190.98   26.30
  -8   2   0  279.77   51.19
  10  -2   0    5.20   20.70
 -10  -2   0   16.80   41.40
 -10  -2   0   34.70   31.80
  10  -2   0   29.10   33.60
 -10   2   0   98.79   44.20
  10   2   0   64.69   39.80
  -1  -3   0  113.09   15.50
   1  -3   0  105.29    9.00
   1  -3   0  113.19    9.70
   1  -3   0   96.29   12.60
   1  -3   0  103.49    7.90
   1  -3   0  109.19    8.20
  -1  -3   0   87.39   10.30
  -1  -3   0  109.69   12.00
   1  -3   0   87.09    9.60
   1   3   0   84.49   11.30
  -1   3   0   69.09    9.70
  -1   3   0   84.09    6.40
   1   3   0   75.39    9.50
  -1   3   0  113.29   13.50
   1   3   0   84.19   11.00
  -3  -3   0 1471.15   52.19
   3  -3   0 1308.77   57.79
   3  -3   0 1394.36   53.99
  -3  -3   0 1423.96   62.69
   3  -3   0 1371.36   57.99
  -3  -3   0 1482.55   63.29
   3  -3   0 1363.66   59.99
  -3   3   0 1467.25   52.19
  -3   3   0 1463.35   60.49
   3   3   0 1373.86   61.19
   3   3   0 1467.95   60.79
  -3   3   0 1447.66   57.09
  -3   3   0 1317.17   53.99
  -3   3   0 1463.05   58.49
  -5  -3   0  442.66   27.90
  -5  -3   0  480.15   44.10
   5  -3   0  430.26   37.10
   5  -3   0  512.45   32.70
  -5  -3   0  520.25   40.40
  -5  -3   0  466.85   36.60
   5  -3   0  513.55   30.60
   5  -3   0  475.45   37.70
  -5   3   0  521.35   41.30
  -5   3   0  439.16   28.90
  -5   3   0  469.25   24.30
   5   3   0  421.56   39.40
   5   3   0  484.45   39.00
  -5   3   0  450.05   34.10
   5   3   0  512.25   28.10
   7  -3   0  370.56   42.60
   7  -3   0  396.46   31.80
  -7  -3   0  329.37   44.70
  -7  -3   0  319.07   40.30
  -7   3   0  347.57   22.70
   7   3   0  471.25   47.70
  -7   3   0  391.46   23.60
   7   3   0  372.06   29.00
  -7   3   0  386.46   48.50
   9  -3   0  145.39   28.20
   9  -3   0  170.18   41.20
  -9  -3   0  113.09   43.90
  -9  -3   0  141.39   35.40
  -9   3   0  151.38   44.50
   9   3   0  215.78   44.90
   0  -4   0  628.74   23.50
   0  -4   0  614.54   32.00
   0  -4   0  633.04   30.20
   0  -4   0  639.94   29.30
   0  -4   0  629.24   23.10
   0  -4   0  590.74   25.50
   0   4   0  623.74   32.20
   0   4   0  624.84   23.30
   0   4   0  620.34   25.70
   2  -4   0 1696.33   56.59
   2  -4   0 1693.73   61.39
   2  -4   0 1587.44   60.99
  -2  -4   0 1647.54   63.79
   2  -4   0 1657.73   60.39
   2  -4   0 1694.53   61.39
  -2  -4   0 1741.93   70.59
  -2  -4   0 1689.93   66.29
  -2   4   0 1587.54   59.09
  -2   4   0 1636.24   59.79
   2   4   0 1611.94   60.39
   2   4   0 1578.34   62.49
  -2   4   0 1615.24   65.69
  -2   4   0 1606.84   56.69
   2   4   0 1554.84   60.19
  -2   4   0 1567.54   58.59
  -4  -4   0  507.15   38.50
   4  -4   0  478.25   33.00
  -4  -4   0  509.65   26.50
  -4  -4   0  461.45   33.80
   4  -4   0  493.25   33.10
   4  -4   0  503.05   28.50
  -4  -4   0  473.65   36.70
  -4   4   0  515.45   31.30
   4   4   0  512.55   35.30
   4   4   0  509.15   22.40
  -4   4   0  449.76   27.50
   4   4   0  446.96   33.80
  -4   4   0  475.55   25.00
  -4   4   0  498.95   34.60
  -4   4   0  456.15   29.70
  -6  -4   0  790.72   56.59
   6  -4   0  839.82   55.19
  -6  -4   0  745.53   58.79
  -6  -4   0  644.54   74.89
   6  -4   0  775.92   43.00
   6   4   0  778.22   53.89
  -6   4   0  757.02   35.90
  -6   4   0  816.82   56.89
  -8  -4   0  419.86   55.69
   8  -4   0  386.06   54.19
   8  -4   0  408.26   36.80
  -8  -4   0  486.05   52.49
  -8   4   0  355.56   50.89
   8   4   0  413.76   48.90
 -10  -4   0   65.59   43.50
  10  -4   0   14.50   22.40
 -10  -4   0  -10.00   39.30
  10  -4   0    5.90   34.00
  10   4   0  -35.90   31.00
 -10   4   0   29.80   64.19
   1  -5   0  774.72   29.30
   1  -5   0  821.52   35.60
   1  -5   0  811.72   41.90
  -1  -5   0  730.83   28.00
   1  -5   0  797.02   33.60
   1  -5   0  829.12   30.00
  -1  -5   0  851.21   42.20
  -1  -5   0  812.72   34.70
  -1  -5   0  776.72   32.80
  -1   5   0  799.42   28.40
  -1   5   0  832.32   42.40
   1   5   0  738.53   30.70
   1   5   0  795.72   32.80
  -1   5   0  831.22   30.10
   1   5   0  779.12   39.40
   1   5   0  743.23   32.90
  -3  -5   0 2328.07   97.19
  -3  -5   0 2414.46   93.89
   3  -5   0 2227.88   86.39
   3  -5   0 2411.56   87.59
  -3  -5   0 2495.75   95.09
  -3  -5   0 2360.36   82.29
   3  -5   0 2210.98   93.59
   3  -5   0 2347.27   85.59
   3   5   0 2185.38   88.59
   3   5   0 2299.87   72.59
  -3   5   0 2257.17   81.29
  -3   5   0 2177.18   82.69
  -3   5   0 2307.87   82.79
  -3   5   0 2287.57   85.29
  -3   5   0 2303.97   91.39
   3   5   0 2327.37   83.19
   3   5   0 2314.67   86.59
   5  -5   0  779.92   40.50
   5  -5   0  745.73   46.90
  -5  -5   0  658.83   47.00
   5  -5   0  719.13   45.90
  -5  -5   0  719.93   51.39
  -5  -5   0  704.33   53.19
  -5  -5   0  684.03   36.40
   5   5   0  535.65   55.09
  -5   5   0  695.43   41.90
   5   5   0  744.93   47.60
  -5   5   0  679.13   40.00
  -5   5   0  680.93   34.20
  -5   5   0  667.63   45.80
  -5   5   0  650.63   37.70
   7  -5   0  413.66   34.50
   7  -5   0  437.96   46.70
   7  -5   0  460.65   46.60
  -7  -5   0  457.05   50.19
  -7  -5   0  487.75   52.29
  -7   5   0  458.15   27.00
   7   5   0  413.86   46.20
  -7   5   0  429.26   59.89
   9  -5   0   92.19   36.00
  -9  -5   0  164.08   47.90
   9  -5   0   69.19   23.90
  -9  -5   0   74.29   35.60
   9   5   0  101.99   28.20
  -9   5   0  107.49   38.70
   9   5   0   87.69   37.80
   0  -6   0  616.34   29.00
   0  -6   0  627.54   35.90
   0  -6   0  654.53   26.00
   0  -6   0  628.64   25.40
   0  -6   0  644.14   33.90
   0   6   0  601.84   22.30
   0   6   0  626.24   37.50
   0   6   0  611.44   23.90
   0   6   0  608.14   29.10
   2  -6   0  440.56   33.70
  -2  -6   0  462.55   29.00
   2  -6   0  461.45   24.50
   2  -6   0  462.05   22.80
   2  -6   0  505.85   26.30
   2  -6   0  467.85   25.80
  -2  -6   0  419.66   26.70
   2  -6   0  436.56   26.00
   2  -6   0  478.15   23.70
  -2  -6   0  441.06   35.30
   2   6   0  460.55   28.00
   2   6   0  482.15   26.00
   2   6   0  465.65   30.30
   2   6   0  468.65   25.30
  -2   6   0  492.15   23.10
  -2   6   0  518.65   29.50
  -2   6   0  493.15   34.60
   4  -6   0  187.78   23.10
  -4  -6   0  219.88   35.70
  -4  -6   0  195.18   28.80
  -4  -6   0  225.58   25.50
   4  -6   0  186.38   28.80
   4  -6   0  187.38   26.50
   4  -6   0  201.38   23.20
   4   6   0  181.18   23.80
   4   6   0  217.18   34.20
  -4   6   0  177.38   19.10
   4   6   0  184.58   17.50
  -4   6   0  152.98   22.50
  -4   6   0  186.88   22.90
  -4   6   0  195.68   19.00
  -6  -6   0  399.56   47.70
   6  -6   0  412.76   41.60
   6  -6   0  415.76   40.70
  -6  -6   0  377.26   44.00
   6  -6   0  448.16   33.40
  -6   6   0  402.56   41.00
   6   6   0  398.76   40.20
   6   6   0  372.46   25.70
  -6   6   0  414.46   27.70
  -8  -6   0   85.49   36.10
   8  -6   0   29.00   19.10
  -8  -6   0   26.70   31.30
   8  -6   0   90.09   31.90
   8   6   0   82.69   34.00
   8   6   0   63.89   18.60
  -8   6   0   62.29   33.50
   8   6   0    7.50   21.90
   1  -7   0  686.73   36.50
   1  -7   0  711.53   32.90
  -1  -7   0  673.63   37.90
  -1  -7   0  599.14   31.00
  -1  -7   0  715.13   32.80
   1  -7   0  696.13   36.80
  -1  -7   0  676.73   30.90
   1  -7   0  678.83   26.90
  -1  -7   0  686.43   43.00
   1  -7   0  728.03   27.70
   1   7   0  667.93   30.50
   1   7   0  680.43   32.60
  -1   7   0  648.04   23.80
   1   7   0  677.13   40.60
  -1   7   0  686.03   24.10
  -1   7   0  734.23   43.90
   3  -7   0  217.88   19.00
  -3  -7   0  236.78   26.10
   3  -7   0  242.28   27.20
   3  -7   0  216.38   20.50
  -3  -7   0  204.98   16.60
  -3  -7   0  221.28   52.69
  -3  -7   0  218.28   22.90
   3  -7   0  208.68   27.70
   3  -7   0  229.48   18.80
   3  -7   0  241.58   20.60
   3   7   0  189.48   22.20
  -3   7   0  221.18   15.20
  -3   7   0  250.67   22.50
   3   7   0  226.18   22.40
   3   7   0  209.98   19.40
  -3   7   0  264.37   28.30
   3   7   0  223.68   21.40
  -3   7   0  238.48   19.30
   5  -7   0  454.25   32.70
  -5  -7   0  428.86   43.50
   5  -7   0  501.65   38.50
   5  -7   0  438.26   36.40
  -5  -7   0  470.75   49.50
  -5  -7   0  394.66   53.59
  -5   7   0  431.36   35.70
   5   7   0  447.36   26.10
   5   7   0  461.15   38.10
  -5   7   0  402.46   36.40
  -5   7   0  371.96   31.80
  -5   7   0  428.46   30.40
  -7  -7   0   87.19   33.80
   7  -7   0   69.69   21.80
   7  -7   0  111.99   30.20
  -7  -7   0   65.79   29.80
   7  -7   0   89.19   37.20
   7   7   0  113.49   31.50
  -7   7   0  101.99   32.20
   7   7   0  102.79   14.90
  -9  -7   0   34.40   37.70
   9  -7   0   47.30   24.30
   9  -7   0   52.09   33.10
  -9  -7   0    3.50   29.80
  -9   7   0   24.40   39.30
   9   7   0   47.10   35.50
   0  -8   0 2139.99   73.99
   0  -8   0 2062.29   78.49
   0  -8   0 2240.98   74.09
   0  -8   0 2255.17   90.39
   0  -8   0 2079.89   86.29
   0   8   0 2281.97   73.39
   0   8   0 2310.47   97.09
   0   8   0 2204.58   72.49
   0   8   0 2268.07   83.39
  -2  -8   0  391.06   38.60
  -2  -8   0  388.66   26.60
   2  -8   0  420.16   28.60
  -2  -8   0  382.56   31.30
   2  -8   0  417.76   22.50
  -2  -8   0  401.56   28.50
   2  -8   0  413.06   26.70
   2  -8   0  427.36   30.50
   2  -8   0  380.96   20.10
   2  -8   0  406.46   27.40
   2   8   0  429.46   26.90
   2   8   0  381.66   32.00
   2   8   0  401.66   25.50
  -2   8   0  421.06   43.00
   2   8   0  417.06   26.20
  -2   8   0  371.76   18.50
  -4  -8   0  211.88   41.80
   4  -8   0  247.88   24.10
   4  -8   0  222.68   25.10
   4  -8   0  203.38   24.20
  -4  -8   0  251.07   38.90
  -4  -8   0  216.98   31.70
   4   8   0  247.38   26.50
   4   8   0  241.28   24.90
  -4   8   0  235.58   19.00
  -4   8   0  215.78   30.80
   4   8   0  241.68   23.30
   4   8   0  239.68   37.50
   6  -8   0  697.63   44.60
  -6  -8   0  752.82   58.89
   6  -8   0  735.13   51.39
  -6  -8   0  777.42   65.49
   6  -8   0  580.54   47.50
  -6   8   0  672.63   48.50
  -6   8   0  623.04   49.40
   6   8   0  689.03   49.80
   8  -8   0   77.09   25.00
   8  -8   0   81.79   31.40
  -8  -8   0  157.98   41.90
  -8  -8   0   26.10   32.00
   8   8   0  116.49   36.20
  -8   8   0  115.49   47.80
   1  -9   0  728.43   42.80
   1  -9   0  792.52   45.00
   1  -9   0  768.52   31.20
  -1  -9   0  781.12   36.20
  -1  -9   0  740.33   45.30
  -1  -9   0  691.33   32.20
   1  -9   0  786.32   31.30
   1  -9   0  891.11   44.60
  -1  -9   0  808.72   51.39
  -1  -9   0  703.73   34.70
   1   9   0  738.43   29.70
   1   9   0  732.73   32.30
   1   9   0  755.02   49.10
  -1   9   0  810.32   52.49
  -3  -9   0  499.95   47.20
  -3  -9   0  562.34   59.09
   3  -9   0  448.66   31.70
   3  -9   0  464.45   29.90
   3  -9   0  442.36   31.50
  -3  -9   0  490.45   37.10
   3  -9   0  493.05   29.90
   3   9   0  463.15   29.00
  -3   9   0  417.86   22.00
  -3   9   0  477.45   41.60
   3   9   0  459.25   36.70
   3   9   0  469.25   33.20
   3   9   0  460.25   30.80
  -3   9   0  441.06   24.20
  -5  -9   0  578.14   49.30
  -5  -9   0  581.14   45.70
   5  -9   0  623.44   43.20
   5  -9   0  559.64   39.30
   5  -9   0  602.24   41.50
  -5  -9   0  626.14   57.29
   5   9   0  588.14   37.10
   5   9   0  605.44   38.00
   5   9   0  607.14   43.30
  -5   9   0  585.84   40.50
  -5   9   0  582.14   48.60
   7  -9   0  239.48   42.50
  -7  -9   0  349.96   88.19
   7  -9   0  271.27   40.20
   7  -9   0  169.58   42.30
  -7  -9   0  198.58   43.70
  -7   9   0  250.57   38.40
   7   9   0  309.27   45.20
   0 -10   0  308.07   30.10
   0 -10   0  311.37   19.30
   0 -10   0  341.67   18.20
   0 -10   0  324.97   35.00
   0 -10   0  331.97   25.30
   0  10   0  369.96   36.90
   0  10   0  315.87   26.80
  -2 -10   0  571.74   38.50
  -2 -10   0  512.15   47.20
   2 -10   0  459.85   35.50
   2 -10   0  481.65   25.90
   2 -10   0  495.15   35.90
   2 -10   0  477.35   32.40
   2  10   0  456.25   28.70
   2  10   0  507.95   32.80
  -2  10   0  528.05   45.60
   2  10   0  502.85   29.00
   2  10   0  482.85   49.99
  -4 -10   0  165.28   26.60
   4 -10   0  125.79   18.50
  -4 -10   0  154.18   28.70
  -4 -10   0  176.18   36.10
   4 -10   0  124.29   21.50
  -4  10   0  101.29   25.00
   4  10   0  117.59   18.70
  -4  10   0   95.99   14.50
  -4  10   0  112.59   16.50
   4  10   0   94.09   20.30
   4  10   0  123.79   20.70
   6 -10   0  195.38   29.00
  -6 -10   0  191.08   39.70
   6 -10   0  206.08   29.00
  -6 -10   0  171.48   39.40
   6 -10   0  196.78   30.70
   6  10   0  201.38   27.90
   6  10   0  199.68   22.70
  -6  10   0  144.29   29.10
  -6  10   0  234.18   30.10
   8 -10   0  187.88   39.30
   8 -10   0  108.79   26.40
  -8 -10   0  249.68   50.39
  -8 -10   0  182.18   45.70
   8  10   0  298.07   48.90
   8  10   0  150.88   26.10
  -1 -11   0  100.99   12.60
   1 -11   0   97.79   11.00
  -1 -11   0  132.69   18.30
   1 -11   0  160.08   28.60
  -1 -11   0  102.29   15.40
  -1 -11   0  130.49   30.40
   1  11   0  124.19   28.90
  -1  11   0  111.79   27.80
   1  11   0   91.79   16.90
   1  11   0   95.49    8.50
   1  11   0   90.89    7.10
   3 -11   0  337.97   22.30
   3 -11   0  380.86   26.40
  -3 -11   0  379.06   31.50
  -3 -11   0  362.76   45.00
  -3 -11   0  399.46   34.00
   3 -11   0  330.57   32.20
   3 -11   0  372.96   31.10
   3  11   0  407.86   35.80
  -3  11   0  379.16   41.30
   3  11   0  425.56   39.90
   3  11   0  383.06   30.70
   3  11   0  374.46   26.60
   5 -11   0   12.90   13.30
  -5 -11   0    8.50   22.10
   5 -11   0   12.10   13.80
  -5 -11   0   30.60   26.90
  -5 -11   0   25.20   20.50
   5 -11   0    3.60   17.40
  -5  11   0    9.20   12.00
  -5  11   0   -1.60   17.70
   5  11   0   -8.70   15.40
   5  11   0    9.00   13.30
   5  11   0  -25.50   17.90
  -7 -11   0  248.68   48.60
   7 -11   0  248.38   34.70
   7 -11   0  176.28   33.90
  -7 -11   0  128.99   40.90
   7  11   0  236.18   39.50
   7  11   0  204.58   27.60
   0 -12   0  170.88   23.10
   0 -12   0  151.68   12.60
   0  12   0  164.58   24.40
   0  12   0  185.88   36.30
   2 -12   0  761.82   44.70
   2 -12   0  733.83   49.00
   2 -12   0  685.33   35.90
  -2 -12   0  788.32   62.39
   2 -12   0  730.83   33.70
  -2 -12   0  731.13   41.10
  -2 -12   0  706.03   40.30
   2  12   0  758.82   44.50
  -2  12   0  806.42   60.19
   2  12   0  713.33   31.30
   2  12   0  734.03   39.80
   2  12   0  812.52   58.49
   4 -12   0  206.98   24.80
   4 -12   0  255.57   21.40
  -4 -12   0  278.07   47.00
   4 -12   0  197.48   27.20
  -4 -12   0  257.17   33.30
  -4 -12   0  235.28   30.40
  -4  12   0  215.58   37.50
   4  12   0  201.78   26.60
   4  12   0  232.38   32.40
   4  12   0  219.48   24.40
   6 -12   0   85.49   24.60
  -6 -12   0  157.28   39.00
   6 -12   0  122.29   27.10
  -6 -12   0  146.09   43.20
   6 -12   0  158.78   36.90
   6  12   0   93.99   21.30
   6  12   0  116.59   36.30
  -6  12   0  127.29   41.70
   6  12   0   86.69   24.30
  -1 -13   0  319.07   21.10
  -1 -13   0  261.87   19.00
   1 -13   0  299.87   17.60
   1 -13   0  272.97   37.70
   1 -13   0  290.17   28.50
  -1 -13   0  275.07   22.90
  -1 -13   0  349.77   44.70
  -1 -13   0  276.37   20.20
   1  13   0  269.97   40.90
   1  13   0  326.27   30.70
  -1  13   0  275.97   40.40
   3 -13   0  360.46   35.70
   3 -13   0  309.97   33.60
   3 -13   0  384.66   33.50
  -3 -13   0  358.06   31.80
  -3 -13   0  374.06   53.39
   3  13   0  354.96   33.20
   3  13   0  356.46   41.40
  -3  13   0  324.17   45.00
  -5 -13   0  292.37   61.29
  -5 -13   0  236.08   49.50
  -5 -13   0  123.89   33.10
   5 -13   0  263.07   44.20
   5 -13   0  188.88   23.20
   5 -13   0  165.28   36.70
   5  13   0  225.78   37.30
   5  13   0  109.19   22.30
  -5  13   0  105.09   31.60
   5  13   0  190.78   30.00
  -7 -13   0   58.59   35.90
  -7 -13   0  104.39   42.80
   7 -13   0    5.40   20.40
   7 -13   0    8.60   29.20
   7  13   0  -44.10   35.70
   7  13   0   82.99   23.70
   0 -14   0  705.13   58.99
   0 -14   0  587.54   38.40
   0 -14   0  617.44   30.30
   0 -14   0  662.43   29.80
   0  14   0  731.73   61.79
  -2 -14   0   87.49   32.40
  -2 -14   0   92.69   18.60
   2 -14   0   72.59    9.60
  -2 -14   0   86.09   17.60
   2 -14   0  101.89   27.60
   2 -14   0   86.99   22.50
   2  14   0   63.39   25.90
   2  14   0   72.19   18.70
  -2  14   0  100.09   31.90
  -4 -14   0  180.48   46.40
   4 -14   0  142.79   21.40
  -4 -14   0  181.18   28.30
   4  14   0  153.48   33.00
   4  14   0  166.18   29.50
  -4  14   0  125.59   33.40
   6 -14   0  121.39   25.10
   6 -14   0   13.30   20.10
  -6 -14   0   81.89   31.30
  -6 -14   0   57.09   40.40
  -6  14   0   25.70   25.60
   6  14   0    3.80   23.10
   6  14   0   65.79   23.80
   6  14   0   72.09   20.40
  -1 -15   0  331.77   49.40
  -1 -15   0  193.78   19.00
   1 -15   0  251.87   30.50
   1 -15   0  182.88   29.00
  -1 -15   0  247.78   33.20
  -1 -15   0  264.87   15.30
   1 -15   0  283.07   44.60
  -1 -15   0  249.08   17.90
   1  15   0  290.07   49.00
  -1  15   0  333.17   72.09
   3 -15   0   27.60   11.00
   3 -15   0   25.00   23.30
   3 -15   0   11.80    6.00
  -3 -15   0   19.30   15.00
   3 -15   0   53.49   25.60
  -3 -15   0   38.90   34.00
  -3 -15   0   11.90   14.80
   3  15   0   23.70   22.60
  -3  15   0   10.60   24.20
   3  15   0   51.89   20.70
   5 -15   0  217.48   34.60
  -5 -15   0  302.97   60.19
   5 -15   0  282.07   27.30
  -5  15   0  170.88   38.70
   5  15   0  278.87   42.20
   5  15   0  221.48   33.10
   0 -16   0  327.07   31.10
   0  16   0  410.26   54.49
   2 -16   0   -4.20   24.30
  -2 -16   0   42.80   15.40
  -2 -16   0   48.00   12.60
  -2 -16   0   64.49   34.10
   2 -16   0   51.69   20.00
  -2  16   0   79.89   31.70
   2  16   0   47.90   19.60
   2  16   0   61.29   32.60
   4 -16   0   70.99   24.70
  -4 -16   0  135.49   45.70
  -4 -16   0  149.88   38.30
   4  16   0  112.49   23.00
  -4  16   0   72.79   32.50
   4  16   0  124.69   49.90
  -1 -17   0  152.68   13.10
   1 -17   0  159.28   30.50
   1 -17   0  115.79   33.90
  -1 -17   0  132.59   40.10
  -1 -17   0  170.98   15.10
   1 -17   0  161.58   30.80
   1  17   0  159.28   39.50
  -1  17   0  207.18   48.40
  -3 -17   0  249.78   53.09
  -3 -17   0  190.38   22.40
   3 -17   0  194.98   33.70
   3 -17   0  276.27   44.30
   3  17   0  252.77   47.70
   3  17   0  195.18   31.20
  -3  17   0  234.38   49.00
   0 -18   0   49.00   32.40
   0 -18   0   35.10   18.90
   0  18   0   38.90   32.80
 -10   0   1  105.09   44.60
  10   0  -1  127.69   42.90
  10   0  -1   60.79   22.00
 -10   0   1   72.19   26.70
   8   0  -1   25.20   16.50
  -8   0   1    4.50   28.50
  -8   0   1    7.70   23.20
   8   0  -1    6.40   24.60
  -6   0   1  686.93   54.39
   6   0  -1  733.83   50.69
  -6   0   1  750.22   44.30
   6   0  -1  723.63   38.50
   6   0  -1  669.13   51.39
  -4   0   1  106.59   18.20
   4   0  -1  100.19   18.90
   4   0  -1   75.89   12.20
   4   0  -1   65.29   17.40
  -4   0   1   80.09   12.00
  -4   0   1  121.09   22.60
  -2   0   1  197.38   15.00
   2   0  -1  198.28   12.10
   2   0  -1  228.48   17.00
  -2   0   1  205.98   12.10
  -2   0   1  179.38    9.90
  -2   0   1  228.68   18.40
   2   0  -1  210.28   17.30
  -2   0  -1  369.76   17.40
   2   0   1  342.07   23.50
  -2   0  -1  366.66   21.90
   2   0   1  395.76   17.50
  -2   0  -1  370.76   23.50
   2   0   1  389.66   22.40
  -2   0  -1  371.56   20.20
   2   0   1  364.16   19.50
   4   0   1  172.08   23.60
   4   0   1  167.98   14.00
  -4   0  -1  140.69   20.40
   4   0   1  152.28   21.90
  -4   0  -1  159.28   18.70
   4   0   1  173.58   15.20
  -4   0  -1  159.98   24.00
  -4   0  -1  139.19   14.90
  -6   0  -1  193.88   37.10
   6   0   1  207.68   33.10
  -6   0  -1  230.18   28.70
   6   0   1  267.97   37.90
   6   0   1  186.08   17.90
   6   0   1  216.48   22.40
  -8   0  -1    8.70   30.30
   8   0   1  -32.60   23.30
   8   0   1   11.80   17.40
  -8   0  -1    9.10   23.90
  10   0   1  160.38   47.00
  10   0   1  129.09   29.80
 -10   0  -1   73.59   42.70
   9  -1  -1   90.79   23.20
   9  -1  -1   62.89   36.90
  -9  -1   1   85.09   26.90
  -9  -1   1   92.89   61.79
  -9   1   1  126.69   42.70
   9   1  -1   62.19   20.60
   9   1  -1   64.69   35.60
  -9   1   1   78.89   27.70
  -7  -1   1  244.48   36.30
   7  -1  -1  340.87   40.10
   7  -1  -1  357.96   29.00
  -7  -1   1  355.86   48.70
   7   1  -1  367.46   43.20
  -7   1   1  341.37   31.00
  -7   1   1  320.87   45.80
   7   1  -1  327.67   27.30
  -5  -1   1 1284.77   54.89
  -5  -1   1 1310.77   64.29
  -5  -1   1 1364.36   69.99
   5  -1  -1 1345.17   63.59
   5  -1  -1 1363.86   66.69
  -5  -1   1 1425.16   63.59
   5  -1  -1 1283.27   65.89
   5   1  -1 1420.26   68.39
   5   1  -1 1616.74   59.39
  -5   1   1 1330.87   58.19
   5   1  -1 1311.17   67.69
  -5   1   1 1330.77   64.59
  -5   1   1 1400.66   70.69
  -5   1   1 1294.97   57.19
  -3  -1   1  489.75   22.90
  -3  -1   1  461.15   30.60
   3  -1  -1  469.05   29.30
   3  -1  -1  470.25   29.10
   3  -1  -1  513.65   24.00
   3   1  -1  451.45   21.30
  -3   1   1  423.66   28.90
  -3   1   1  454.25   26.60
   3   1  -1  458.15   28.30
   3   1  -1  437.56   28.70
  -3   1   1  435.06   20.90
  -3   1   1  408.36   21.90
   1  -1  -1 1972.70   67.39
  -1  -1   1 1891.71   66.19
  -1  -1   1 1987.70   67.89
  -1  -1   1 2097.09   64.19
   1  -1  -1 2091.39   67.29
  -1  -1   1 2045.50   67.29
   1  -1  -1 1983.90   65.79
  -1  -1   1 2025.90   65.69
  -1   1   1 2069.89   68.59
   1   1  -1 2110.69   68.39
   1   1  -1 2244.18   66.09
   1   1  -1 1956.60   67.79
  -1   1   1 2004.10   67.49
   1   1  -1 1987.40   66.59
   1   1  -1 1988.90   68.19
  -1   1   1 1920.31   66.29
  -1  -1  -1 2367.96   80.79
  -1  -1  -1 2426.46   75.69
   1  -1   1 2278.27   75.49
   1  -1   1 2404.96   77.99
   1  -1   1 2325.77   78.69
  -1  -1  -1 2315.67   80.39
   1  -1   1 2301.27   75.89
   1  -1   1 2361.06   78.69
  -1  -1  -1 2313.27   78.99
  -1   1  -1 2358.36   76.09
   1   1   1 2445.56   79.59
  -1   1  -1 2199.88   74.69
   1   1   1 2301.97   78.29
  -1   1  -1 2322.27   77.79
   1   1   1 2349.86   79.99
   1   1   1 2329.47   79.59
  -1   1  -1 2249.68   76.79
  -3  -1  -1  959.30   38.00
  -3  -1  -1  912.31   44.60
   3  -1   1  954.10   39.80
   3  -1   1  943.21   44.70
  -3  -1  -1  975.70   48.30
   3  -1   1  909.31   46.30
  -3  -1  -1  950.00   43.90
   3  -1   1  960.00   38.10
   3   1   1  968.40   36.40
   3   1   1  878.41   45.40
  -3   1  -1  876.91   37.20
  -3   1  -1  877.41   42.20
  -3   1  -1  905.71   44.90
   3   1   1  937.41   44.80
  -3   1  -1  861.91   36.60
   5  -1   1  403.66   27.00
  -5  -1  -1  403.46   33.50
   5  -1   1  458.35   28.00
   5  -1   1  412.96   38.80
  -5  -1  -1  470.95   41.70
   5  -1   1  431.76   35.90
  -5  -1  -1  508.95   32.10
  -5   1  -1  435.56   39.50
   5   1   1  448.96   26.80
   5   1   1  412.06   37.50
  -5   1  -1  416.76   33.50
  -5   1  -1  404.76   28.70
  -5   1  -1  452.85   31.10
   5   1   1  412.46   21.70
   7  -1   1  228.88   25.10
  -7  -1  -1  220.08   36.00
  -7  -1  -1  369.96   52.99
   7  -1   1  211.88   37.80
  -7   1  -1  232.78   29.40
  -7   1  -1  235.48   43.20
   7   1   1  252.87   26.00
   7   1   1  249.18   40.70
   9  -1   1  270.17   32.70
   9  -1   1  249.58   45.40
  -9  -1  -1  185.08   68.49
  -9  -1  -1  202.68   36.40
  -9   1  -1  128.69   42.90
   9   1   1  226.38   31.40
   9   1   1  240.88   49.50
  -9   1  -1  219.38   34.30
 -10  -2   1   81.09   43.70
  10  -2  -1   97.29   25.20
 -10  -2   1  108.99   35.60
  10  -2  -1  103.09   39.90
  10   2  -1  178.58   46.60
 -10   2   1   64.39   42.50
  -8  -2   1  677.93   64.59
   8  -2  -1  648.64   42.10
  -8  -2   1  620.14   52.19
   8  -2  -1  670.93   57.79
   8   2  -1  631.44   58.09
   8   2  -1  611.04   39.70
  -8   2   1  575.64   38.30
  -8   2   1  631.04   61.99
   6  -2  -1  891.91   43.90
   6  -2  -1  899.51   56.49
  -6  -2   1  751.62   51.89
  -6  -2   1  861.31   53.49
  -6  -2   1  824.72   60.09
  -6   2   1  850.21   42.40
  -6   2   1  858.01   33.80
   6   2  -1  882.41   56.79
   6   2  -1  898.91   42.40
  -6   2   1  856.61   58.49
   4  -2  -1  718.03   40.70
  -4  -2   1  680.93   39.00
   4  -2  -1  691.53   33.10
  -4  -2   1  694.03   40.80
   4  -2  -1  673.13   39.30
  -4  -2   1  654.93   42.20
  -4  -2   1  649.93   31.20
   4   2  -1  596.74   38.50
   4   2  -1  714.23   40.20
  -4   2   1  597.04   30.00
   4   2  -1  661.93   29.30
  -4   2   1  628.44   35.40
  -4   2   1  589.34   30.70
  -4   2   1  611.64   24.40
  -4   2   1  647.54   40.20
   2  -2  -1 2784.12   98.59
  -2  -2   1 2864.81   98.99
  -2  -2   1 2884.91  100.79
   2  -2  -1 2903.21   98.59
   2  -2  -1 2904.91   91.69
   2  -2  -1 2831.62   95.79
  -2  -2   1 2970.60   93.69
   2   2  -1 2967.50   94.49
  -2   2   1 2870.01   96.19
   2   2  -1 2822.82  100.59
  -2   2   1 2903.61  100.49
  -2   2   1 2922.81  100.19
   2   2  -1 2976.00  100.19
  -2   2   1 3068.69   95.09
  -2   2   1 2720.53   96.49
  -2   2   1 2922.81   98.39
   0  -2   1 2551.74   83.79
   0  -2   1 2489.75   81.89
   0  -2   1 2463.25   79.49
   0  -2  -1 2375.36   80.49
   0  -2  -1 2480.45   84.59
   0  -2  -1 2437.36   80.99
   0  -2  -1 2511.15   80.99
   0   2  -1 2501.15   82.69
   0   2  -1 2462.35   81.49
   0   2   1 2429.86   83.29
   0   2   1 2402.36   79.49
  -2  -2  -1 2146.89   80.49
  -2  -2  -1 2256.47   72.59
  -2  -2  -1 2114.99   77.99
   2  -2   1 2200.18   73.19
   2  -2   1 2102.49   77.29
   2  -2   1 2099.69   77.49
  -2  -2  -1 2105.79   79.79
   2  -2   1 2148.58   76.39
   2   2   1 2082.59   76.69
  -2   2  -1 2022.40   74.19
  -2   2  -1 2035.60   70.19
   2   2   1 2059.99   77.49
  -2   2  -1 2029.70   72.79
   2   2   1 2107.89   75.49
   4  -2   1 1321.67   63.69
  -4  -2  -1 1392.06   63.69
  -4  -2  -1 1376.76   54.39
   4  -2   1 1455.25   55.19
  -4  -2  -1 1293.97   62.69
  -4  -2  -1 1396.26   67.59
   4  -2   1 1369.96   63.09
   4  -2   1 1500.35   72.39
  -4   2  -1 1452.85   65.59
   4   2   1 1515.75   65.49
   4   2   1 1400.86   67.29
  -4   2  -1 1269.97   54.89
  -4   2  -1 1359.66   61.29
   4   2   1 1480.25   54.49
  -4   2  -1 1344.67   52.39
  -6  -2  -1  729.23   56.49
   6  -2   1  778.52   53.99
  -6  -2  -1  733.83   50.69
   6  -2   1  642.64   74.19
   6  -2   1  693.33   40.70
   6  -2   1  800.32   41.30
  -6   2  -1  756.72   57.29
   6   2   1  791.82   40.40
  -6   2  -1  740.03   39.40
   6   2   1  787.62   53.69
  -8  -2  -1  103.19   30.20
  -8  -2  -1  152.68   44.10
   8  -2   1  133.39   24.20
   8  -2   1  181.18   38.40
  -8   2  -1  135.09   38.10
  -8   2  -1  137.69   19.10
   8   2   1  151.28   25.40
   8   2   1  201.78   40.60
  -8   2  -1  116.09   21.80
  10  -2   1   67.79   38.30
  10  -2   1   98.69   27.00
 -10  -2  -1   84.49   36.90
 -10  -2  -1   21.40   41.50
 -10   2  -1  -33.80   39.10
  10   2   1  152.68   43.20
  10   2   1  152.08   44.50
   9  -3  -1  315.87   34.50
  -9  -3   1  364.46   61.89
   9  -3  -1  312.67   52.49
  -9  -3   1  400.36   50.69
   9   3  -1  349.37   55.19
  -9   3   1  404.16   55.29
   7  -3  -1  168.08   23.70
   7  -3  -1  223.18   38.50
  -7  -3   1  179.28   40.10
  -7  -3   1  169.18   31.60
   7   3  -1  151.68   21.00
  -7   3   1  130.59   11.40
   7   3  -1  190.18   36.30
  -7   3   1  183.88   38.80
  -7   3   1  154.08   18.60
  -5  -3   1  771.12   47.10
  -5  -3   1  776.92   61.49
   5  -3  -1  727.73   47.00
  -5  -3   1  781.12   49.50
   5  -3  -1  770.42   39.30
   5  -3  -1  806.92   48.20
  -5   3   1  706.43   44.50
  -5   3   1  745.03   37.80
  -5   3   1  758.22   32.80
   5   3  -1  797.22   48.30
  -5   3   1  749.23   30.40
  -5   3   1  697.63   39.10
   5   3  -1  836.52   61.19
   5   3  -1  735.03   43.90
  -5   3   1  790.62   49.40
  -3  -3   1 1908.21   65.09
   3  -3  -1 1905.01   72.39
   3  -3  -1 1833.82   67.89
  -3  -3   1 1827.72   72.49
   3  -3  -1 1791.22   71.69
  -3  -3   1 1814.22   74.99
   3   3  -1 1857.21   71.19
  -3   3   1 1694.33   65.29
  -3   3   1 1805.12   71.49
  -3   3   1 1792.12   60.99
  -3   3   1 1695.73   62.29
   3   3  -1 1765.62   71.29
  -3   3   1 1755.72   67.49
  -3   3   1 1859.71   70.29
  -1  -3   1  270.17   14.50
  -1  -3   1  289.37   11.80
  -1  -3   1  265.47   16.90
   1  -3  -1  284.27   14.30
  -1  -3   1  258.67   16.60
  -1  -3   1  278.27   15.80
   1  -3  -1  267.17   18.70
   1  -3  -1  261.87   15.00
   1  -3  -1  284.07   14.30
  -1   3   1  321.87   14.70
  -1   3   1  300.87   15.90
  -1   3   1  320.17   17.90
  -1   3   1  352.36   21.50
   1   3  -1  297.37   18.00
   1   3  -1  303.67   15.70
   1   3  -1  309.67   15.80
   1   3  -1  313.07   15.40
   1  -3   1 9722.13  314.47
   1  -3   1 9903.21  309.67
   1  -3   1 9999.00  306.17
   1  -3   1 9879.11  307.47
   1  -3   1 9609.64  306.57
   1   3   1 9731.23  300.27
   1   3   1 9550.94  309.77
  -1   3  -1 9788.52  305.37
  -1   3  -1 9630.84  300.27
  -1   3  -1 9903.61  309.47
   1   3   1 9508.15  304.37
   1   3   1 9550.44  306.67
  -3  -3  -1 1244.28   56.49
  -3  -3  -1 1239.58   59.49
  -3  -3  -1 1359.66   61.39
   3  -3   1 1329.17   55.69
  -3  -3  -1 1384.76   49.99
   3  -3   1 1246.98   55.79
   3  -3   1 1321.07   50.79
  -3   3  -1 1267.37   55.19
   3   3   1 1256.37   58.09
  -3   3  -1 1189.18   49.20
   3   3   1 1330.37   56.99
  -3   3  -1 1317.47   49.30
  -3   3  -1 1279.07   52.59
   5  -3   1   80.39   14.90
   5  -3   1  111.29   26.70
  -5  -3  -1   53.69   12.20
   5  -3   1   74.39   15.90
  -5  -3  -1  106.49   27.90
   5  -3   1  103.79   23.70
  -5  -3  -1   96.19   23.10
  -5   3  -1   84.09   13.30
   5   3   1   66.09   22.80
  -5   3  -1   92.89   23.30
  -5   3  -1   98.29   20.20
  -5   3  -1  104.59   16.80
   5   3   1  117.59   25.00
   7  -3   1 1029.50   53.19
   7  -3   1 1069.99   68.89
  -7  -3  -1 1049.99   74.39
  -7  -3  -1 1077.69   68.39
  -7   3  -1  950.70   44.30
  -7   3  -1  843.42   46.80
  -7   3  -1  997.50   68.19
   7   3   1 1081.39   67.79
  -9  -3  -1   85.99   33.90
   9  -3   1   38.80   21.30
  -9  -3  -1   12.00   38.10
   9  -3   1   77.49   32.30
  -9   3  -1   10.60   10.10
   9   3   1   27.40   30.70
   9   3   1   28.00   35.10
  -9   3  -1   45.40   37.10
  10  -4  -1   14.20   22.40
 -10  -4   1   38.90   44.30
  10  -4  -1   39.00   35.20
 -10  -4   1    0.20   38.80
 -10   4   1  -11.20   57.29
  10   4  -1   28.10   37.70
   8  -4  -1  279.77   31.50
  -8  -4   1  329.17   45.10
   8  -4  -1  264.17   41.60
  -8  -4   1  244.08   48.10
  -8   4   1  285.77   49.40
   8   4  -1  297.37   43.10
   6  -4  -1  107.49   28.20
   6  -4  -1   71.39   24.30
   6  -4  -1   95.19   18.20
  -6  -4   1   86.39   24.00
  -6  -4   1   92.89   30.90
  -6  -4   1   84.59   24.40
  -6   4   1  101.19   12.10
  -6   4   1  116.29   29.70
  -6   4   1   72.39   11.50
   6   4  -1   68.39   26.00
  -4  -4   1  523.65   39.10
   4  -4  -1  506.15   38.30
   4  -4  -1  565.54   35.30
  -4  -4   1  464.75   37.10
  -4  -4   1  453.15   33.00
  -4  -4   1  511.55   26.00
  -4   4   1  533.15   30.60
   4   4  -1  432.36   33.20
  -4   4   1  466.25   30.90
  -4   4   1  513.45   35.10
  -4   4   1  450.95   27.20
  -4   4   1  474.25   19.80
   4   4  -1  511.65   34.30
  -4   4   1  497.65   23.60
   2  -4  -1  888.41   36.20
  -2  -4   1  884.81   39.00
  -2  -4   1  921.21   41.30
   2  -4  -1  908.51   38.40
   2  -4  -1  896.31   37.90
   2  -4  -1  899.11   37.90
  -2  -4   1  968.80   35.50
   2  -4  -1  920.21   38.20
  -2   4   1  944.11   36.80
  -2   4   1 1008.20   46.50
   2   4  -1  938.91   39.20
   2   4  -1  944.61   31.50
   2   4  -1  927.61   39.80
  -2   4   1  964.50   40.50
   0  -4  -1   35.20    7.20
   0  -4  -1   53.39    7.10
   0  -4  -1   45.20   11.90
   0  -4   1   58.29    8.20
   0  -4   1   54.39   11.60
   0  -4   1   41.40    8.60
   0  -4  -1   59.79    8.40
   0  -4   1   31.40    3.10
   0  -4   1   33.20    3.80
   0  -4  -1   55.29    8.60
   0   4  -1   47.50    7.10
   0   4   1   47.50    8.30
   0   4  -1   72.49   12.10
   0   4  -1   29.80    9.90
   0   4   1   52.89   11.50
   0   4   1   58.49    7.70
   0   4   1   40.10    6.30
   2  -4   1 1565.64   59.39
   2  -4   1 1651.53   58.69
  -2  -4  -1 1619.24   65.59
   2  -4   1 1646.24   59.19
   2  -4   1 1575.94   51.29
  -2  -4  -1 1570.84   62.59
   2  -4   1 1571.14   66.59
  -2  -4  -1 1578.54   68.59
  -2   4  -1 1601.34   56.49
   2   4   1 1570.24   64.09
   2   4   1 1534.25   66.49
   2   4   1 1573.84   61.09
  -2   4  -1 1503.15   57.69
  -2   4  -1 1603.34   59.89
  -2   4  -1 1631.24   65.19
  -2   4  -1 1606.64   61.09
   4  -4   1  166.78   17.50
  -4  -4  -1  161.78   15.80
   4  -4   1  134.49   20.50
   4  -4   1  144.69   21.80
   4  -4   1  134.19   25.50
  -4  -4  -1  156.68   25.40
  -4  -4  -1  148.69   21.30
  -4  -4  -1  173.28   26.10
  -4   4  -1  131.99   15.30
  -4   4  -1  144.69   15.90
   4   4   1  169.88   23.50
  -4   4  -1  144.79   18.70
   4   4   1  166.68   17.30
   4   4   1  185.28   27.60
  -4   4  -1  161.28   22.60
  -6  -4  -1  331.97   40.80
   6  -4   1  298.97   27.50
   6  -4   1  269.67   31.90
   6  -4   1  268.27   40.90
   6  -4   1  329.47   37.50
  -6  -4  -1  301.97   42.10
  -6   4  -1  286.37   22.70
  -6   4  -1  297.37   40.10
   6   4   1  294.57   36.80
  -8  -4  -1  151.98   36.80
  -8  -4  -1  213.18   51.09
   8   4   1  193.18   41.30
  -8   4  -1  160.58   20.50
   8   4   1  210.28   35.00
  -8   4  -1  164.48   40.40
   9  -5  -1   74.69   23.80
  -9  -5   1   26.80   33.90
   9  -5  -1   71.59   34.70
  -9  -5   1   53.79   33.50
  -9   5   1   67.69   40.20
  -7  -5   1  182.58   34.30
  -7  -5   1  158.88   37.90
   7  -5  -1  190.08   25.30
   7  -5  -1  234.88   40.50
   7  -5  -1  240.18   38.20
   7   5  -1  162.38   24.00
   7   5  -1  285.67   42.60
  -5  -5   1  233.98   35.40
  -5  -5   1  233.58   35.80
   5  -5  -1  222.58   28.30
   5  -5  -1  211.38   27.20
   5  -5  -1  157.38   20.80
  -5  -5   1  170.38   18.40
  -5  -5   1  190.98   28.50
  -5   5   1  194.78   23.40
  -5   5   1  195.48   16.70
  -5   5   1  195.68   28.90
   5   5  -1  234.48   30.60
  -5   5   1  208.58   23.90
   5   5  -1  217.98   31.20
   5   5  -1  173.18   17.40
  -5   5   1  170.78   19.90
  -3  -5   1 1235.08   46.20
   3  -5  -1 1176.98   50.99
   3  -5  -1 1202.78   50.39
   3  -5  -1 1191.18   46.60
  -3  -5   1 1231.18   56.59
  -3  -5   1 1189.78   52.99
   3  -5  -1 1165.08   51.49
  -3  -5   1 1243.18   60.99
   3   5  -1 1290.87   54.59
   3   5  -1 1266.37   49.99
  -3   5   1 1284.77   50.49
  -3   5   1 1303.67   59.99
  -3   5   1 1210.08   51.49
  -3   5   1 1249.77   44.70
   3   5  -1 1257.07   55.69
   3   5  -1 1284.87   41.30
  -3   5   1 1225.68   54.19
   1  -5  -1   88.09   11.50
  -1  -5   1   88.99   13.10
   1  -5  -1  125.39   17.00
  -1  -5   1  114.59   17.50
  -1  -5   1  152.48   21.40
   1  -5  -1   99.09    9.20
   1  -5  -1   91.29    9.30
  -1  -5   1  100.49   10.30
   1  -5  -1   80.69   12.10
  -1  -5   1  100.79   11.60
  -1   5   1  116.59   17.40
  -1   5   1  101.29   10.10
  -1   5   1  115.19    9.70
   1   5  -1  104.29    9.70
   1   5  -1  103.29   12.30
   1   5  -1  124.59   16.20
  -1   5   1   97.99   13.70
   1  -5   1  204.78   15.10
   1  -5   1  203.88   11.00
   1  -5   1  203.68   16.80
  -1  -5  -1  202.38   10.90
  -1  -5  -1  205.68   23.20
  -1  -5  -1  197.28   17.90
   1  -5   1  188.88   10.30
  -1  -5  -1  202.88   16.20
   1  -5   1  202.48   16.30
   1  -5   1  185.18   20.20
   1  -5   1  208.18   14.30
   1   5   1  212.08   15.00
  -1   5  -1  226.58   21.20
   1   5   1  230.28   21.10
   1   5   1  203.28   15.10
  -1   5  -1  203.78   18.40
   1   5   1  211.88   22.50
  -3  -5  -1  937.31   49.20
  -3  -5  -1  846.12   44.90
  -3  -5  -1  916.41   38.30
   3  -5   1  849.32   48.20
   3  -5   1  887.91   39.80
   3  -5   1  917.71   42.30
  -3  -5  -1  945.21   52.49
   3  -5   1  869.61   42.00
  -3   5  -1  892.41   40.50
  -3   5  -1  862.11   39.10
  -3   5  -1  965.30   42.40
  -3   5  -1  891.11   42.40
   3   5   1  959.20   34.90
  -3   5  -1  966.60   48.30
   3   5   1  933.11   45.30
   3   5   1  909.21   48.10
   5  -5   1  195.88   22.10
  -5  -5  -1  229.58   36.60
   5  -5   1  208.28   29.60
  -5  -5  -1  185.18   31.80
  -5  -5  -1  198.58   35.70
   5  -5   1  196.88   27.80
   5  -5   1  225.58   32.40
  -5   5  -1  175.18   23.80
   5   5   1  173.38   18.70
   5   5   1  186.28   29.90
  -5   5  -1  170.28   19.60
  -5   5  -1  142.19   19.30
  -5   5  -1  210.28   30.40
   5   5   1  148.29   15.00
  -7  -5  -1  527.85   56.09
   7  -5   1  458.85   47.10
  -7  -5  -1  471.85   53.19
   7  -5   1  480.45   37.00
   7  -5   1  421.66   48.90
   7   5   1  472.15   47.00
  -7   5  -1  489.65   30.90
   7   5   1  443.86   37.00
  -7   5  -1  446.56   52.09
   9  -5   1   73.59   37.40
   9  -5   1   68.19   25.20
  -9  -5  -1  132.69   46.60
  -9  -5  -1   64.79   45.20
   9   5   1  124.09   38.60
  -9   5  -1  115.19   41.30
   9   5   1   81.19   28.10
  -8  -6   1  183.18   40.50
   8  -6  -1  219.38   41.70
  -8  -6   1  202.38   50.69
   8  -6  -1  204.68   31.20
   8   6  -1  315.07   47.70
   8   6  -1  208.68   27.50
  -8   6   1  266.57   48.90
   8   6  -1  186.48   28.00
   6  -6  -1  725.03   42.90
  -6  -6   1  707.63   56.79
  -6  -6   1  727.33   58.79
   6  -6  -1  684.13   50.19
   6  -6  -1  704.63   50.49
  -6   6   1  730.83   51.19
   6   6  -1  661.93   51.79
   6   6  -1  516.95   39.80
  -4  -6   1  717.23   42.90
  -4  -6   1  773.32   35.40
   4  -6  -1  808.42   44.80
   4  -6  -1  709.13   42.10
  -4  -6   1  746.03   62.49
   4  -6  -1  792.82   42.10
  -4  -6   1  830.32   58.39
   4   6  -1  759.22   34.40
  -4   6   1  718.83   37.10
   4   6  -1  758.82   42.70
  -4   6   1  703.63   41.90
  -4   6   1  762.02   46.00
   2  -6  -1 1428.16   54.99
  -2  -6   1 1388.06   65.89
  -2  -6   1 1348.27   59.79
  -2  -6   1 1383.06   57.39
  -2  -6   1 1378.36   54.99
   2  -6  -1 1375.96   56.09
   2  -6  -1 1316.37   56.19
   2  -6  -1 1452.95   56.59
   2  -6  -1 1456.15   53.99
   2  -6  -1 1394.86   52.49
  -2   6   1 1398.26   54.49
   2   6  -1 1396.96   59.69
   2   6  -1 1384.46   54.59
  -2   6   1 1432.46   51.59
  -2   6   1 1394.86   54.59
  -2   6   1 1577.94   68.79
   2   6  -1 1366.36   55.49
   0  -6   1 2382.46   93.39
   0  -6  -1 2219.38   81.19
   0  -6   1 2297.37   75.29
   0  -6   1 2341.77   82.09
   0  -6   1 2330.57   87.79
   0  -6   1 2442.56   89.39
   0  -6  -1 2399.16   80.89
   0  -6  -1 2389.36   81.49
   0  -6   1 2359.76   75.49
   0  -6  -1 2345.37   91.29
   0   6   1 2315.77   81.09
   0   6   1 2321.07   91.79
   0   6  -1 2465.95   95.29
   0   6   1 2686.83   89.79
   0   6  -1 2390.56   85.19
   0   6   1 2466.35   97.09
   0   6   1 2412.06   84.59
  -2  -6  -1  217.48   27.10
   2  -6   1  196.08   14.40
   2  -6   1  216.78   15.00
   2  -6   1  204.58   17.30
  -2  -6  -1  208.08   19.50
  -2  -6  -1  210.68   22.20
   2  -6   1  205.58   23.90
   2  -6   1  178.18   16.90
   2  -6   1  199.48   16.30
   2  -6   1  203.18   15.40
  -2   6  -1  222.48   14.00
   2   6   1  214.78   16.90
  -2   6  -1  205.48   23.10
   2   6   1  236.58   18.90
   2   6   1  248.48   23.00
  -2   6  -1  204.48   14.10
  -2   6  -1  224.18   20.70
   2   6   1  203.48   21.00
   4  -6   1  927.51   55.69
  -4  -6  -1 1035.30   44.10
  -4  -6  -1 1014.80   57.99
   4  -6   1  917.91   59.79
  -4  -6  -1  898.21   51.79
  -4  -6  -1 1045.00   62.89
   4  -6   1  956.10   49.40
  -4   6  -1  986.00   48.80
  -4   6  -1  918.21   43.80
  -4   6  -1  990.30   46.50
  -4   6  -1  970.60   53.19
   4   6   1  890.41   54.49
   4   6   1  976.40   51.19
   4   6   1  921.81   44.90
   6  -6   1  495.25   44.10
   6  -6   1  532.65   45.50
  -6  -6  -1  506.25   51.19
  -6  -6  -1  515.45   49.60
   6  -6   1  519.95   36.30
   6  -6   1  481.95   43.90
  -6   6  -1  507.45   44.20
   6   6   1  495.45   30.40
  -6   6  -1  506.45   32.80
   6   6   1  500.25   45.40
  -8  -6  -1  159.38   41.60
   8  -6   1  185.48   29.50
  -8  -6  -1  203.68   49.50
   8  -6   1  269.77   44.30
   8   6   1  125.69   25.40
  -8   6  -1  184.08   22.40
   8   6   1  212.78   42.40
  -8   6  -1  230.28   43.80
   9  -7  -1   11.80   30.00
   9  -7  -1   28.30   22.40
  -9  -7   1   28.20   37.50
  -9  -7   1  -19.40   31.40
  -9   7   1    0.30   35.20
  -7  -7   1  113.79   33.50
   7  -7  -1   86.69   20.00
   7  -7  -1  128.59   32.10
   7  -7  -1  183.78   35.60
  -7  -7   1  139.49   36.80
   7   7  -1  117.29   14.50
   7   7  -1   77.99   19.00
  -7   7   1  130.59   33.10
   7   7  -1  155.28   33.60
  -5  -7   1 1526.85   97.99
   5  -7  -1 1572.64   72.59
   5  -7  -1 1599.24   74.59
  -5  -7   1 1485.45   72.29
  -5  -7   1 1621.14   81.79
  -5  -7   1 1544.25   85.79
  -5   7   1 1454.05   70.89
  -5   7   1 1472.95   74.49
   5   7  -1 1512.15   71.79
   3  -7  -1  169.38   19.10
   3  -7  -1  196.98   20.70
   3  -7  -1  193.18   17.50
  -3  -7   1  209.28   21.00
  -3  -7   1  181.58   35.50
   3  -7  -1  203.48   18.10
  -3  -7   1  198.78   23.70
  -3  -7   1  176.08   21.60
   3  -7  -1  188.98   19.20
   3  -7  -1  199.98   19.30
  -3  -7   1  182.08   15.20
   3   7  -1  200.68   20.80
   3   7  -1  205.28   19.80
   3   7  -1  198.58   19.20
  -3   7   1  226.88   34.30
   3   7  -1  184.38   20.70
  -3   7   1  183.28   25.90
  -3   7   1  208.38   15.70
   1  -7  -1 1516.45   63.09
  -1  -7   1 1521.05   55.79
   1  -7  -1 1538.55   54.59
   1  -7  -1 1464.35   57.59
  -1  -7   1 1489.15   57.49
  -1  -7   1 1471.05   67.29
  -1  -7   1 1495.85   68.59
   1  -7  -1 1549.24   54.49
   1  -7  -1 1574.44   65.39
  -1  -7   1 1510.75   64.69
  -1  -7   1 1424.86   54.09
  -1  -7   1 1444.16   54.09
   1   7  -1 1445.76   51.79
   1   7  -1 1589.24   53.69
  -1   7   1 1560.44   72.69
   1   7  -1 1545.95   59.49
   1   7  -1 1533.95   68.49
  -1   7   1 1580.74   65.49
   1  -7   1 1038.90   41.00
  -1  -7  -1 1157.68   40.60
  -1  -7  -1 1080.79   45.60
  -1  -7  -1 1146.99   57.79
   1  -7   1 1145.99   46.20
  -1  -7  -1 1066.89   44.10
   1  -7   1 1095.79   45.60
   1  -7   1 1078.99   48.60
   1  -7   1 1068.39   49.40
   1  -7   1 1007.50   55.39
   1  -7   1 1118.19   38.20
   1   7   1 1070.39   47.00
  -1   7  -1 1110.09   52.89
   1   7   1 1140.69   45.90
  -1   7  -1 1105.99   57.39
   1   7   1 1157.48   57.49
   3  -7   1  119.99   22.90
   3  -7   1  103.19   14.50
   3  -7   1  101.79   26.00
  -3  -7  -1  165.58   24.30
   3  -7   1  123.79   16.70
  -3  -7  -1  184.18   46.20
   3  -7   1  100.09   15.30
  -3  -7  -1  119.39   32.80
   3   7   1   93.09   18.30
  -3   7  -1   83.89   10.50
  -3   7  -1  112.39   18.80
   3   7   1   98.49   13.20
   3   7   1  108.89   18.40
  -3   7  -1   68.79   17.60
   3   7   1  149.39   24.30
  -5  -7  -1  506.15   50.69
  -5  -7  -1  535.65   47.80
   5  -7   1  480.25   46.30
   5  -7   1  579.14   41.50
   5  -7   1  478.35   34.50
   5  -7   1  543.65   41.30
  -5   7  -1  505.55   38.30
  -5   7  -1  521.15   34.40
   5   7   1  536.35   41.40
   5   7   1  475.65   31.00
   7  -7   1  199.88   57.89
  -7  -7  -1  158.38   38.60
   7  -7   1  132.29   24.20
   7  -7   1  204.88   38.30
  -7  -7  -1  194.38   43.20
  -7   7  -1  175.48   35.60
   7   7   1  157.88   18.50
   7   7   1  251.67   39.60
   7   7   1  168.88   29.70
  -7   7  -1  166.78   23.10
  -9  -7  -1  263.77   53.39
  -9  -7  -1  197.78   48.20
   9  -7   1  244.88   47.90
  -9   7  -1  322.57   53.99
   9   7   1  286.07   51.89
  -8  -8   1  -13.00   27.90
   8  -8  -1   17.80   18.40
   8  -8  -1    8.90   24.90
  -8  -8   1   20.40   32.00
  -8   8   1   21.90   36.70
   8   8  -1  -28.30   24.90
  -6  -8   1  454.55   47.90
  -6  -8   1  356.86   49.60
   6  -8  -1  362.96   33.90
  -6  -8   1  394.86   40.90
   6  -8  -1  329.57   36.70
   6  -8  -1  497.65   42.70
   6   8  -1  397.56   43.40
  -6   8   1  372.86   38.60
  -6   8   1  415.76   39.70
  -4  -8   1  395.36   36.00
  -4  -8   1  351.56   23.90
   4  -8  -1  394.16   40.60
   4  -8  -1  410.26   31.70
   4  -8  -1  344.57   25.20
   4  -8  -1  370.16   29.30
  -4  -8   1  411.86   59.49
  -4  -8   1  414.46   43.00
  -4  -8   1  378.46   32.50
   4   8  -1  353.56   31.90
   4   8  -1  368.16   29.20
   4   8  -1  349.87   27.80
  -4   8   1  334.87   28.50
   4   8  -1  376.46   27.80
  -4   8   1  358.66   35.30
   2  -8  -1  419.16   26.90
  -2  -8   1  394.26   25.00
   2  -8  -1  390.26   29.90
   2  -8  -1  404.66   27.10
   2  -8  -1  416.56   28.70
   2  -8  -1  414.16   22.20
  -2  -8   1  387.06   30.80
   2  -8  -1  425.66   23.80
  -2  -8   1  450.95   28.10
  -2  -8   1  432.16   37.40
  -2   8   1  434.26   22.10
   2   8  -1  481.75   31.60
   2   8  -1  404.46   24.20
   2   8  -1  418.46   22.10
  -2   8   1  433.86   42.80
   2   8  -1  416.46   32.20
   0  -8   1 1421.76   64.49
   0  -8  -1 1346.87   56.69
   0  -8   1 1487.95   71.09
   0  -8  -1 1415.06   55.29
   0  -8   1 1461.25   66.69
   0  -8  -1 1513.65   69.69
   0  -8  -1 1491.95   65.69
   0  -8   1 1555.54   49.70
   0  -8  -1 1508.05   55.79
   0  -8   1 1473.55   58.19
   0   8  -1 1513.55   71.79
   0   8   1 1481.35   59.09
   0   8   1 1434.96   55.79
   0   8   1 1591.84   74.79
   0   8  -1 1487.65   59.99
   2  -8   1  118.09   16.70
   2  -8   1  114.79   10.40
   2  -8   1  146.99   16.30
  -2  -8  -1  138.39   20.80
  -2  -8  -1  160.48   43.60
   2  -8   1  133.99   18.00
  -2  -8  -1  136.09   18.40
   2  -8   1   96.19   37.00
   2  -8   1  136.79   13.20
   2   8   1  122.19   16.20
   2   8   1  123.59   19.60
   2   8   1   92.49   14.30
  -2   8  -1  140.09   22.50
   2   8   1  126.09   22.10
   4  -8   1  375.66   28.60
   4  -8   1  360.76   29.50
  -4  -8  -1  366.36   44.50
  -4  -8  -1  268.47   48.90
   4  -8   1  328.07   27.30
  -4  -8  -1  373.96   38.30
  -4   8  -1  335.87   22.50
  -4   8  -1  343.67   30.70
  -4   8  -1  363.86   26.80
   4   8   1  349.96   26.70
   4   8   1  373.96   31.90
   4   8   1  356.56   30.80
  -4   8  -1  378.46   36.80
   6  -8   1  147.89   25.40
  -6  -8  -1  178.08   37.90
   6  -8   1  217.18   34.70
  -6  -8  -1  271.07   46.00
   6  -8   1  197.18   31.00
   6   8   1  234.38   37.60
  -6   8  -1  192.68   31.30
  -6   8  -1  196.48   35.80
   6   8   1  146.19   17.90
  -8  -8  -1  118.69   41.00
   8  -8   1   66.29   23.60
   8  -8   1  130.09   34.90
  -8  -8  -1   74.49   37.90
   8   8   1  146.29   39.10
  -8   8  -1   88.19   33.50
   9  -9  -1   28.40   31.60
  -9  -9   1   36.50   36.30
  -9  -9   1    7.40   32.50
   9  -9  -1   33.60   24.70
   9   9  -1   22.70   51.89
  -7  -9   1  146.89   46.30
   7  -9  -1  164.68   36.40
  -7  -9   1  177.38   59.19
   7  -9  -1  161.98   37.20
   7  -9  -1  155.38   39.70
   7   9  -1  172.08   34.00
  -7   9   1  117.89   27.40
  -7   9   1  223.68   37.70
   5  -9  -1  285.47   34.90
  -5  -9   1  318.37   34.50
   5  -9  -1  351.76   34.10
   5  -9  -1  327.37   30.10
  -5  -9   1  276.27   37.10
  -5  -9   1  283.87   44.30
  -5   9   1  307.77   30.30
   5   9  -1  281.47   27.80
   5   9  -1  306.57   31.20
  -5   9   1  318.47   36.60
   5   9  -1  306.27   25.90
  -3  -9   1   84.39   20.10
   3  -9  -1   86.59   17.90
  -3  -9   1   54.79   24.70
   3  -9  -1   77.99   15.90
  -3  -9   1   42.70   16.20
   3  -9  -1   81.99   19.00
   3  -9  -1   54.39   15.40
   3   9  -1   89.89   20.10
   3   9  -1   76.19   15.30
   3   9  -1   62.69   14.20
  -3   9   1   77.79   13.50
   3   9  -1   83.19   17.20
  -3   9   1   60.09   21.60
  -1  -9   1  750.12   35.10
   1  -9  -1  806.22   45.20
   1  -9  -1  805.22   34.30
  -1  -9   1  781.92   50.99
  -1  -9   1  820.12   47.10
  -1  -9   1  950.80   47.20
   1  -9  -1  814.82   48.30
   1  -9  -1  761.92   34.90
  -1  -9   1  810.92   34.50
   1   9  -1  940.31   45.10
  -1   9   1  780.32   32.70
   1   9  -1  780.32   49.70
  -1   9   1  850.31   55.49
  -1   9   1  778.32   32.10
  -1  -9  -1  487.45   50.69
   1  -9   1  430.36   38.60
   1  -9   1  405.56   31.50
   1  -9   1  414.56   27.50
   1  -9   1  509.15   47.20
  -1  -9  -1  417.16   27.00
  -1  -9  -1  358.76   31.30
  -1  -9  -1  432.96   21.60
   1  -9   1  408.86   17.40
  -1  -9  -1  482.25   32.20
   1  -9   1  420.16   27.10
  -1  -9  -1  404.96   26.10
   1  -9   1  416.46   17.90
   1   9   1  433.26   26.80
  -1   9  -1  445.46   38.00
   1   9   1  438.16   22.60
   1   9   1  432.36   38.50
  -3  -9  -1  207.58   29.00
  -3  -9  -1  218.38   36.20
  -3  -9  -1  310.47   54.99
   3  -9   1  193.98   21.40
   3  -9   1  186.68   18.30
   3  -9   1  205.18   19.70
   3  -9   1  232.68   27.20
   3   9   1  240.58   23.30
  -3   9  -1  233.48   12.30
  -3   9  -1  279.87   43.60
   3   9   1  228.98   29.20
   3   9   1  188.98   27.00
   3   9   1  208.98   22.10
  -3   9  -1  230.28   13.00
  -3   9  -1  210.28   31.00
   5  -9   1  453.35   34.60
  -5  -9  -1  474.45   51.59
   5  -9   1  399.66   34.20
   5  -9   1  454.95   37.10
  -5  -9  -1  451.35   45.90
  -5   9  -1  563.44   49.30
   5   9   1  515.15   41.20
   5   9   1  414.66   31.70
  -5   9  -1  464.35   36.90
   5   9   1  437.06   34.30
  -5   9  -1  450.75   43.90
   7  -9   1   48.50   22.40
   7  -9   1  105.19   31.60
  -7  -9  -1   72.39   46.10
  -7  -9  -1   80.59   34.90
   7   9   1  163.58   43.60
  -7   9  -1   86.19   26.80
   7   9   1   95.79   21.40
   8 -10  -1  292.77   43.90
   8 -10  -1  243.98   37.20
  -8 -10   1  354.06   56.59
  -8 -10   1  307.07   54.89
   8  10  -1  332.97   48.40
   8  10  -1  336.57   37.30
  -6 -10   1  261.17   41.80
   6 -10  -1  195.38   30.30
  -6 -10   1  160.98   40.00
   6 -10  -1  119.09   22.90
   6 -10  -1  195.68   33.40
  -6 -10   1  128.99   31.20
  -6  10   1  122.89   28.70
   6  10  -1  203.58   32.00
   6  10  -1  175.18   25.80
  -6  10   1  214.78   31.80
   4 -10  -1  305.27   43.10
   4 -10  -1  234.18   26.50
  -4 -10   1  307.57   44.70
  -4 -10   1  255.47   28.30
  -4 -10   1  263.17   32.20
   4 -10  -1  261.37   24.20
   4 -10  -1  298.67   28.60
  -4  10   1  300.17   24.40
   4  10  -1  266.47   29.10
   4  10  -1  259.27   27.50
   4  10  -1  251.67   24.50
  -4  10   1  267.77   36.50
   2 -10  -1  340.47   33.50
   2 -10  -1  323.87   27.80
   2 -10  -1  350.86   31.10
  -2 -10   1  345.77   27.20
   2 -10  -1  404.16   23.90
  -2 -10   1  339.17   39.90
  -2 -10   1  409.36   32.60
   2  10  -1  313.57   18.80
   2  10  -1  334.47   20.50
   2  10  -1  378.96   51.69
   2  10  -1  333.87   27.80
  -2  10   1  343.47   18.30
  -2  10   1  312.67   17.50
  -2  10   1  384.56   39.90
   0 -10  -1  591.04   47.40
   0 -10   1  555.04   21.60
   0 -10  -1  569.24   27.80
   0 -10  -1  495.15   37.20
   0 -10  -1  561.94   29.30
   0 -10  -1  470.75   30.80
   0 -10  -1  433.46   30.30
   0 -10   1  551.14   22.90
   0 -10   1  490.95   37.00
   0 -10   1  578.24   42.80
   0 -10   1  556.84   36.90
   0  10  -1  578.74   45.90
   0  10   1  539.85   26.40
   0  10   1  584.24   34.80
   0  10   1  598.14   47.80
   0  10  -1  568.94   34.70
   0  10   1  536.45   24.00
   2 -10   1  471.75   23.50
   2 -10   1  466.45   33.30
  -2 -10  -1  485.05   33.40
   2 -10   1  472.55   35.40
   2 -10   1  468.95   31.50
  -2 -10  -1  451.65   46.20
   2  10   1  504.75   29.30
   2  10   1  510.35   44.80
  -2  10  -1  451.45   42.50
   2  10   1  483.75   32.40
   4 -10   1  468.05   32.50
   4 -10   1  467.45   29.50
  -4 -10  -1  490.35   43.40
  -4 -10  -1  456.15   50.79
  -4 -10  -1  453.75   39.70
   4 -10   1  399.16   32.40
   4  10   1  479.05   34.90
  -4  10  -1  454.45   23.50
   4  10   1  435.96   41.40
   4  10   1  460.55   32.40
  -4  10  -1  474.15   44.40
  -4  10  -1  446.26   21.80
   6 -10   1  339.37   35.90
  -6 -10  -1  430.36   78.39
   6 -10   1  319.27   33.00
   6 -10   1  255.17   33.20
  -6 -10  -1  228.28   54.29
   6  10   1  327.77   31.20
   6  10   1  340.07   38.70
   6  10   1  316.37   29.50
  -8 -10  -1  160.78   46.30
  -8 -10  -1   63.99   42.30
   8 -10   1   89.49   26.80
   8 -10   1  118.89   33.10
   8  10   1  147.59   37.50
   8  10   1  118.29   24.50
  -7 -11   1  178.78   44.40
  -7 -11   1  335.17   52.39
   7 -11  -1  250.27   38.70
   7 -11  -1  206.88   33.90
  -7  11   1   95.49   36.70
   5 -11  -1  186.08   27.00
  -5 -11   1  238.38   33.60
   5 -11  -1  230.08   31.70
   5 -11  -1  196.08   25.30
  -5 -11   1  205.68   43.00
  -5 -11   1  261.37   36.30
   5  11  -1  220.88   29.60
   5  11  -1  198.88   26.30
  -5  11   1  242.68   36.60
   5  11  -1  198.08   27.30
  -3 -11   1  507.55   35.10
   3 -11  -1  553.84   30.00
   3 -11  -1  541.05   37.90
  -3 -11   1  544.05   38.50
  -3 -11   1  629.04   55.89
   3 -11  -1  568.24   33.70
   3  11  -1  599.54   45.30
   3  11  -1  552.84   33.20
   3  11  -1  575.24   36.90
  -3  11   1  529.35   25.70
  -3  11   1  558.74   50.39
   3  11  -1  598.24   32.00
   1 -11  -1  101.99   12.60
   1 -11  -1  109.89   25.80
  -1 -11   1   99.59   12.90
   1 -11  -1   98.69   14.10
  -1 -11   1  131.99   29.40
  -1 -11   1   96.89   13.10
  -1 -11   1   90.59   15.10
   1  11  -1   88.99   19.20
   1  11  -1  110.39   26.50
  -1  11   1  118.79   29.80
  -1 -11  -1 1161.08   45.60
   1 -11   1 1150.98   39.30
   1 -11   1 1119.09   61.39
  -1 -11  -1 1114.79   51.29
  -1 -11  -1 1168.08   52.19
  -1 -11  -1 1048.80   69.49
   1 -11   1 1186.98   55.19
  -1  11  -1 1217.38   70.99
   1  11   1 1129.09   48.30
   1  11   1 1116.59   48.50
   1  11   1 1164.38   54.69
   1  11   1 1162.08   70.39
  -3 -11  -1  576.64   40.30
   3 -11   1  551.84   34.40
  -3 -11  -1  528.35   55.69
   3 -11   1  562.34   37.40
   3 -11   1  584.54   29.00
  -3  11  -1  587.24   50.19
   3  11   1  572.54   35.30
   3  11   1  609.54   48.30
   3  11   1  565.64   37.10
  -5 -11  -1   91.39   32.70
  -5 -11  -1  144.49   33.70
   5 -11   1   47.10   16.30
  -5 -11  -1   88.79   34.80
   5 -11   1   89.49   22.70
   5 -11   1  106.79   20.50
   5  11   1   41.10   24.40
   5  11   1   82.99   18.80
  -5  11  -1   21.40   21.20
  -5  11  -1   67.39   14.50
  -5  11  -1   98.29   14.70
   5  11   1   84.59   21.70
  -7 -11  -1  544.05   61.69
   7 -11   1  494.05   45.80
  -7 -11  -1  421.06   67.99
   7 -11   1  392.16   41.00
   7  11   1  475.55   40.70
   7  11   1  538.45   51.99
  -6 -12   1   -2.10   28.70
  -6 -12   1   33.70   37.90
   6 -12  -1   11.10   15.60
  -6 -12   1   39.00   26.00
   6 -12  -1   42.40   22.40
   6 -12  -1   30.40   21.50
   6  12  -1    5.60   19.40
   6  12  -1   42.50   17.20
  -4 -12   1  391.26   37.90
  -4 -12   1  439.56   54.49
   4 -12  -1  377.36   34.80
   4 -12  -1  433.76   28.70
  -4 -12   1  398.96   35.30
   4 -12  -1  469.45   34.30
   4  12  -1  413.56   28.90
  -4  12   1  389.06   28.20
  -4  12   1  430.96   46.80
   4  12  -1  359.96   33.40
   4  12  -1  369.06   38.00
   2 -12  -1   57.19   21.30
   2 -12  -1   43.30   11.60
   2 -12  -1   34.90   11.20
  -2 -12   1   27.00   23.70
  -2 -12   1   45.30   13.20
   2 -12  -1   27.20   13.30
  -2  12   1   18.20   18.70
   2  12  -1   14.30   18.40
   2  12  -1   10.10   12.40
   0 -12   1  116.09   10.00
   0 -12   1  215.18   36.40
   0 -12  -1  153.58   17.50
   0 -12  -1  121.79   18.30
   0 -12   1  148.19    9.80
   0 -12  -1  126.09   13.90
   0 -12  -1  204.58   37.30
   0  12   1  122.49   30.50
   0  12  -1  134.09   30.50
   0  12  -1  139.69   21.70
   0  12   1  158.38   23.70
   2 -12   1  762.52   28.90
  -2 -12  -1  871.01   66.79
   2 -12   1  755.22   44.90
  -2 -12  -1  829.62   45.60
  -2 -12  -1  770.72   44.80
  -2  12  -1  846.52   60.89
   2  12   1  755.82   58.99
   2  12   1  767.52   44.30
   2  12   1  741.13   40.60
  -4 -12  -1   70.49   32.30
  -4 -12  -1   60.59   21.90
   4 -12   1   53.99   12.20
   4 -12   1   46.90   16.80
   4  12   1   58.99   15.60
  -4  12  -1   21.60   21.50
   4  12   1   18.40   15.40
   4  12   1   46.30   21.50
  -6 -12  -1  294.67   47.90
   6 -12   1  159.78   30.40
   6 -12   1  263.87   36.10
   6 -12   1  246.08   42.50
  -6 -12  -1  238.58   48.40
   6  12   1  262.27   38.40
   6  12   1  263.57   36.60
   6  12   1  214.08   37.30
  -7 -13   1   60.89   34.10
   7 -13  -1   38.90   24.20
  -7 -13   1   14.60   38.10
   7  13  -1   59.19   21.70
  -7  13   1   30.90   25.90
   5 -13  -1  160.58   23.30
  -5 -13   1  199.88   47.60
   5 -13  -1  111.29   23.90
  -5 -13   1  184.38   50.59
  -5 -13   1  168.88   30.00
   5 -13  -1  203.88   29.60
   5  13  -1  134.09   26.50
  -5  13   1  109.79   32.70
   5  13  -1   79.79   17.30
   5  13  -1  139.49   24.50
   3 -13  -1  209.58   20.80
  -3 -13   1  225.58   25.30
  -3 -13   1  271.67   45.70
   3 -13  -1  234.88   23.10
   3 -13  -1  240.98   28.50
   3 -13  -1  216.08   33.90
   3  13  -1  235.58   36.70
   3  13  -1  248.48   16.20
   3  13  -1  253.27   19.50
   3  13  -1  253.47   30.30
  -3  13   1  312.87   42.90
  -1 -13   1  111.99   17.70
   1 -13  -1   79.99   13.00
   1 -13  -1   62.09   18.50
  -1 -13   1   81.49   14.70
  -1 -13   1   60.89   14.90
   1 -13  -1  105.49   28.60
  -1 -13   1   98.59   29.50
   1 -13  -1   80.29   14.30
   1  13  -1   67.29   18.90
  -1  13   1   55.49   24.90
   1  13  -1   95.79   30.40
  -1 -13  -1  342.17   45.70
   1 -13   1  358.56   38.10
   1 -13   1  334.57   29.50
  -1 -13  -1  291.67   19.50
  -1 -13  -1  286.27   25.60
  -1 -13  -1  293.77   23.50
  -1  13  -1  301.07   41.30
   1  13   1  306.47   16.00
   1  13   1  330.17   42.50
   1  13   1  286.07   30.40
   3 -13   1  159.18   26.00
   3 -13   1  109.79   12.20
  -3 -13  -1  160.98   26.90
  -3 -13  -1  140.29   25.90
  -3 -13  -1  201.68   43.20
   3 -13   1  153.58   24.10
   3  13   1  152.28   33.50
  -3  13  -1  132.09   32.00
   3  13   1  126.69   22.10
  -5 -13  -1   80.49   51.49
  -5 -13  -1   66.29   36.60
   5 -13   1   67.69   16.10
   5 -13   1   77.49   28.90
   5 -13   1   72.59   20.60
  -5  13  -1   36.10   24.10
   5  13   1   70.19   26.90
   5  13   1   60.79   23.50
   5  13   1   63.09   20.40
  -7 -13  -1   65.09   38.40
   7 -13   1    1.00   20.00
   7 -13   1   45.60   24.80
   7  13   1   72.89   22.90
   7  13   1    8.10   39.20
   6 -14  -1  237.78   32.80
  -6 -14   1  206.78   52.29
  -6 -14   1  193.58   39.10
   6 -14  -1  148.29   30.90
   6  14  -1  154.28   25.60
  -6  14   1   83.39   31.80
   4 -14  -1  188.58   24.90
   4 -14  -1  149.99   24.30
  -4 -14   1  138.89   41.20
   4 -14  -1  114.49   18.80
   4 -14  -1  115.69   29.10
   4  14  -1  169.88   31.70
   4  14  -1  139.59   24.80
  -4  14   1  177.88   38.30
   2 -14  -1  392.56   45.00
   2 -14  -1  423.86   30.90
  -2 -14   1  421.16   28.20
   2 -14  -1  384.66   34.90
  -2 -14   1  418.16   54.19
   2 -14  -1  353.86   34.60
   2  14  -1  427.66   37.10
   2  14  -1  385.66   46.40
  -2  14   1  449.16   52.59
   0 -14  -1  286.47   20.60
   0 -14  -1  274.27   22.70
   0 -14  -1  350.76   52.09
   0 -14   1  298.27   42.00
   0 -14  -1  246.78   25.30
   0 -14   1  268.07   28.90
   0  14   1  288.57   44.40
   0  14  -1  265.97   42.00
  -2 -14  -1  271.37   48.20
   2 -14   1  259.87   41.80
   2 -14   1  172.08   24.80
  -2 -14  -1  214.78   26.90
  -2 -14  -1  206.18   24.60
   2  14   1  176.68   27.20
   2  14   1  197.98   28.50
   2  14   1  179.38   14.30
   2  14   1  261.87   45.20
  -2  14  -1  165.48   36.40
   4 -14   1  172.88   38.10
   4 -14   1  196.58   17.30
  -4 -14  -1  170.58   35.80
  -4 -14  -1  201.58   48.80
   4 -14   1  232.98   20.60
  -4  14  -1  164.58   36.50
   4  14   1  268.07   42.60
   4  14   1  227.08   37.10
   6 -14   1   74.39   21.20
  -6 -14  -1   33.40   39.10
   6 -14   1   26.70   23.10
   6  14   1   47.40   24.70
   6  14   1   41.20   18.40
   6  14   1   18.50   32.00
   5 -15  -1  473.05   36.30
   5 -15  -1  364.16   40.30
  -5 -15   1  346.47   61.59
  -5  15   1  418.36   55.49
   5  15  -1  390.16   39.90
   5  15  -1  483.95   47.90
   3 -15  -1   20.80   16.40
   3 -15  -1   17.50   13.70
   3 -15  -1   27.10   10.50
  -3 -15   1   50.19   34.90
   3 -15  -1   37.60   35.10
  -3 -15   1   33.10   13.90
  -3  15   1   26.70   26.60
   3  15  -1   56.89   25.60
   3  15  -1   35.90   16.90
  -1 -15   1  509.25   22.60
   1 -15  -1  463.85   27.10
  -1 -15   1  454.85   25.00
  -1 -15   1  546.75   58.49
  -1 -15   1  489.45   22.60
   1 -15  -1  506.15   41.30
  -1 -15   1  453.65   25.90
   1 -15  -1  458.85   39.60
   1 -15  -1  512.65   27.10
  -1  15   1  628.44  106.69
   1  15  -1  530.35   56.29
   1  15  -1  466.65   58.99
  -1 -15  -1  277.87   50.19
   1 -15   1  244.28   38.60
  -1 -15  -1  230.88   25.10
   1 -15   1  254.37   28.70
  -1  15  -1  250.67   49.40
   1  15   1  322.47   53.59
   1  15   1  208.18   40.60
   3 -15   1  137.79   27.10
   3 -15   1   46.10   28.00
  -3 -15  -1  116.79   23.20
  -3 -15  -1   88.79   36.80
   3  15   1  118.29   36.00
  -3  15  -1  107.39   33.10
   3  15   1   92.69   22.40
  -5 -15  -1  214.78   36.60
  -5 -15  -1  232.18   52.39
   5 -15   1  171.78   21.00
   5  15   1  184.18   28.10
  -5  15  -1  197.78   42.40
   5  15   1  271.37   43.20
   4 -16  -1   80.29   16.80
   4 -16  -1   40.70   22.60
  -4 -16   1   92.39   21.50
  -4 -16   1   70.49   40.20
  -4  16   1   20.00   27.70
   4  16  -1   87.49   23.10
   2 -16  -1  162.38   31.20
  -2 -16   1  116.29   15.20
   2 -16  -1  154.78   16.10
  -2 -16   1  130.39   13.80
   2 -16  -1   97.59   31.90
   2 -16  -1  113.49   13.50
  -2 -16   1  228.68   49.90
   2  16  -1  122.79   26.10
  -2  16   1  159.78   40.10
   2  16  -1  154.18   38.80
   0 -16  -1  296.87   51.49
   0 -16   1  342.27   68.09
   0 -16   1  244.08   28.80
   0 -16  -1  273.07   19.70
   0 -16  -1  218.18   21.90
   0 -16   1  283.27   36.00
   0  16   1  298.57   52.99
   0  16  -1  374.36   58.09
  -2 -16  -1   61.69   37.60
   2 -16   1   56.69   26.50
   2 -16   1   52.69   20.70
  -2 -16  -1   62.49   15.00
  -2 -16  -1   53.79   22.40
  -2  16  -1   77.79   30.20
   2  16   1   68.49   30.10
   2  16   1   68.89   22.20
   4 -16   1   66.69   22.20
  -4 -16  -1   90.89   38.10
  -4 -16  -1  144.59   44.40
  -4  16  -1   48.50   28.40
   4  16   1  111.39   24.80
   4  16   1  129.69   42.50
  -3 -17   1   70.89   39.40
   3 -17  -1  -14.70   29.50
   3 -17  -1   41.60   19.60
  -3 -17   1   73.99   15.40
   3  17  -1   39.10   30.10
  -3  17   1   42.80   28.40
   3  17  -1   43.70   22.40
   1 -17  -1  229.68   38.60
   1 -17  -1  175.08   39.40
  -1  17   1  203.18   48.40
   1  17  -1  208.28   44.20
  -1 -17  -1   95.19   36.50
   1 -17   1   90.79   32.20
  -1 -17  -1   59.69   12.00
   1 -17   1   77.69   25.70
   1 -17   1   37.80   18.20
   1  17   1   67.49   30.90
  -1  17  -1  114.99   36.20
  -3 -17  -1   45.00   38.30
   3 -17   1   28.60   31.40
  -3 -17  -1   14.80   14.00
  -3  17  -1   19.40   28.70
   3  17   1   42.60   22.00
   3  17   1    7.10   26.20
   0 -18   1   86.69   29.50
   0 -18  -1   60.19   20.90
   0 -18   1   50.19   31.20
   0 -18  -1   66.19   34.70
   0  18   1   97.69   36.70
   0  18  -1   76.19   36.30
 -10   0   2  126.69   46.50
  10   0  -2  191.28   47.40
 -10   0   2   89.19   30.90
  10   0  -2   92.39   23.80
   8   0  -2  406.86   32.00
   8   0  -2  349.07   46.40
  -8   0   2  409.06   53.89
  -8   0   2  390.66   52.09
   6   0  -2  988.90   45.90
   6   0  -2  992.50   59.69
   6   0  -2  915.21   58.29
  -6   0   2  846.72   56.29
  -6   0   2 1035.60   64.19
  -6   0   2 1009.80   53.79
   4   0  -2 1390.96   63.39
  -4   0   2 1433.66   66.39
  -4   0   2 1356.56   54.79
   4   0  -2 1473.05   54.59
   4   0  -2 1520.45   64.99
  -4   0   2 1386.76   61.79
   2   0  -2 5865.31  188.18
   2   0  -2 5856.91  188.48
  -2   0   2 5984.40  187.88
   2   0  -2 5272.47  188.38
  -2   0   2 5697.13  183.08
   2   0  -2 5848.01  182.78
  -2   0   2 5905.41  189.58
   0   0  -2  189.08   12.00
   0   0   2  169.58   13.60
   0   0   2  172.98   12.00
   0   0  -2  168.28   13.30
   0   0   2  194.68   19.40
   0   0  -2  203.78    7.30
   0   0   2  192.38   12.70
   0   0  -2  174.18   19.70
   0   0  -2  193.98   13.90
  -2   0  -2 2309.37   83.99
   2   0   2 2322.07   84.09
   2   0   2 2342.47   77.69
   2   0   2 2312.57   86.19
  -2   0  -2 2314.57   84.89
   2   0   2 2306.27   82.39
  -2   0  -2 2421.46   78.39
  -2   0  -2 2354.06   85.99
   4   0   2 2223.68   82.19
   4   0   2 2405.46   81.89
   4   0   2 2275.87   95.39
  -4   0  -2 2191.28   82.29
  -4   0  -2 2263.87   91.39
  -4   0  -2 2237.58   94.59
  -4   0  -2 2325.97   88.79
   4   0   2 2256.27   91.69
   6   0   2  234.08   45.80
   6   0   2  238.18   35.80
  -6   0  -2  255.57   40.50
   6   0   2  230.78   36.20
   6   0   2  191.08   22.60
  -6   0  -2  196.68   29.50
  -8   0  -2  577.84   62.59
   8   0   2  568.44   48.00
   8   0   2  523.15   58.79
  -9  -1   2   59.79   25.90
  -9  -1   2   62.69   48.80
   9  -1  -2   68.29   21.80
   9  -1  -2  122.19   36.70
  -9   1   2   65.39   39.90
   9   1  -2   68.29   20.80
   9   1  -2   51.89   38.50
   7  -1  -2  719.93   41.30
  -7  -1   2  629.54   57.99
   7  -1  -2  716.43   55.89
  -7  -1   2  823.12   68.19
   7   1  -2  670.33   39.00
  -7   1   2  706.93   59.29
  -7   1   2  675.13   43.60
   7   1  -2  690.23   54.99
   5  -1  -2  663.43   33.00
   5  -1  -2  595.54   41.10
  -5  -1   2  586.64   39.40
  -5  -1   2  538.15   30.50
  -5  -1   2  649.24   45.90
   5  -1  -2  580.64   41.10
   5   1  -2  676.63   32.10
  -5   1   2  590.84   26.70
   5   1  -2  657.43   42.90
  -5   1   2  617.44   44.90
  -5   1   2  595.44   38.30
  -5   1   2  593.84   32.60
   5   1  -2  623.34   42.60
  -3  -1   2  754.72   39.50
  -3  -1   2  773.72   29.50
   3  -1  -2  816.82   43.70
   3  -1  -2  785.92   33.00
   3  -1  -2  762.82   38.60
  -3  -1   2  764.62   40.40
  -3   1   2  713.53   31.50
   3   1  -2  774.42   30.50
  -3   1   2  727.83   35.70
   3   1  -2  759.12   37.90
  -3   1   2  716.53   31.50
  -3   1   2  735.73   38.90
   3   1  -2  732.13   37.80
  -1  -1   2  924.71   34.40
   1  -1  -2  879.81   37.70
   1  -1  -2  929.21   35.10
  -1  -1   2  919.61   33.20
   1  -1  -2  931.41   35.20
  -1  -1   2  930.71   35.20
   1  -1  -2  907.91   33.00
  -1  -1   2  900.41   30.60
  -1  -1   2  949.11   35.60
  -1   1   2  906.91   34.60
   1   1  -2  913.51   33.40
   1   1  -2  934.21   35.00
  -1   1   2  834.92   37.80
   1   1  -2  938.51   34.50
   1   1  -2  960.80   30.50
  -1   1   2  908.21   35.40
  -1   1   2  944.31   41.10
   1  -1   2  720.63   31.80
  -1  -1  -2  688.13   33.00
   1  -1   2  702.53   29.00
  -1  -1  -2  693.43   30.40
   1  -1   2  674.83   30.30
  -1  -1  -2  677.23   30.90
  -1  -1  -2  713.43   25.90
   1  -1   2  709.73   25.10
  -1  -1  -2  689.93   35.20
   1  -1   2  641.04   33.40
   1   1   2  728.43   32.00
  -1   1  -2  728.53   30.00
  -1   1  -2  738.83   33.80
   1   1   2  739.23   31.90
   1   1   2  705.13   34.30
   1   1   2  747.83   34.40
  -1   1  -2  702.63   26.40
  -1   1  -2  796.72   32.80
  -3  -1  -2  523.45   33.30
   3  -1   2  653.93   43.90
   3  -1   2  579.74   30.00
  -3  -1  -2  605.64   27.50
  -3  -1  -2  608.74   35.30
   3  -1   2  624.94   27.80
   3  -1   2  627.64   34.40
  -3  -1  -2  571.94   37.40
   3  -1   2  562.34   28.50
   3   1   2  594.84   35.10
  -3   1  -2  564.74   34.90
   3   1   2  544.15   36.30
  -3   1  -2  525.35   26.50
  -3   1  -2  538.85   32.00
   3   1   2  608.94   26.60
  -3   1  -2  605.84   30.90
   5  -1   2  454.25   37.60
  -5  -1  -2  346.67   26.00
  -5  -1  -2  402.36   42.10
  -5  -1  -2  344.77   33.70
   5  -1   2  403.16   40.20
  -5  -1  -2  356.56   34.00
   5  -1   2  358.46   27.10
   5  -1   2  427.36   26.90
  -5   1  -2  372.16   38.60
  -5   1  -2  359.66   25.90
  -5   1  -2  381.46   33.70
   5   1   2  313.47   46.60
   5   1   2  408.16   26.00
   5   1   2  378.86   35.70
  -5   1  -2  365.56   29.50
   5   1   2  361.46   23.00
   7  -1   2  487.45   34.50
  -7  -1  -2  534.45   56.49
  -7  -1  -2  619.24   57.39
   7  -1   2  428.36   31.90
   7  -1   2  405.86   45.60
  -7   1  -2  434.96   49.60
   7   1   2  453.75   33.00
   7   1   2  438.16   25.30
  -7   1  -2  477.15   39.50
   7   1   2  384.56   46.50
   9  -1   2  223.08   46.50
   9  -1   2   92.59   25.30
  -9  -1  -2   82.39   40.20
  -9  -1  -2  136.19   35.90
   9   1   2  178.68   42.70
   9   1   2  165.48   43.20
  -9   1  -2  129.49   43.20
 -10  -2   2   16.80   38.40
  10  -2  -2   44.00   37.20
 -10  -2   2   66.69   33.10
  10  -2  -2   66.89   23.00
  10   2  -2   73.49   24.00
 -10   2   2   73.89   39.80
  10   2  -2   39.30   36.50
   8  -2  -2  182.58   25.40
   8  -2  -2  183.88   39.10
  -8  -2   2  226.48   47.40
  -8  -2   2  194.28   33.30
  -8   2   2  199.48   41.70
  -8   2   2  146.19   24.30
   8   2  -2  146.49   23.70
   8   2  -2  225.28   42.70
   6  -2  -2  354.66   27.90
   6  -2  -2  381.36   38.50
   6  -2  -2  422.16   71.09
  -6  -2   2  373.16   38.30
  -6  -2   2  342.27   34.20
  -6  -2   2  378.56   41.10
  -6   2   2  436.06   46.80
   6   2  -2  371.26   26.30
   6   2  -2  418.06   39.70
  -4  -2   2  630.74   29.30
   4  -2  -2  604.14   37.70
  -4  -2   2  598.24   28.10
  -4  -2   2  611.74   36.60
  -4  -2   2  623.34   40.90
   4  -2  -2  595.54   36.50
   4  -2  -2  666.03   31.50
   4   2  -2  621.94   37.40
  -4   2   2  565.14   29.70
   4   2  -2  540.15   35.90
  -4   2   2  595.64   30.20
  -4   2   2  584.14   34.20
  -4   2   2  623.34   38.70
   4   2  -2  622.54   28.20
   2  -2  -2  254.87   17.50
  -2  -2   2  252.47   17.20
  -2  -2   2  275.47   13.50
  -2  -2   2  257.57   18.60
   2  -2  -2  266.47   17.80
  -2  -2   2  269.87   13.10
   2  -2  -2  264.97   15.40
  -2  -2   2  280.57   15.40
  -2   2   2  259.57   15.20
   2   2  -2  266.77   17.80
   2   2  -2  265.07   12.80
  -2   2   2  272.27   18.70
  -2   2   2  256.17   20.20
   2   2  -2  267.07   15.40
   2   2  -2  277.57   18.30
  -2   2   2  269.77   16.80
   0  -2  -2  861.61   31.50
   0  -2   2  913.71   32.90
   0  -2   2  918.61   38.40
   0  -2   2  932.51   32.60
   0  -2  -2  980.50   36.40
   0  -2  -2  952.40   36.90
   0  -2  -2  949.71   37.30
   0  -2   2  920.91   30.70
   0  -2  -2  980.60   43.90
   0  -2   2  945.21   32.40
   0  -2   2  952.00   36.30
   0   2  -2 1008.40   37.70
   0   2  -2  893.51   38.90
   0   2   2  983.50   42.90
   0   2   2  993.70   37.80
   0   2  -2  873.91   33.80
   0   2   2  990.20   38.50
   0   2  -2  998.40   33.30
   0   2   2 1003.00   37.50
  -2  -2  -2  559.14   32.80
  -2  -2  -2  559.34   33.10
   2  -2   2  574.54   29.90
   2  -2   2  536.75   28.90
   2  -2   2  559.54   28.10
  -2  -2  -2  541.15   29.80
   2  -2   2  572.04   24.00
   2  -2   2  571.44   24.30
  -2  -2  -2  502.65   25.70
  -2   2  -2  545.05   25.50
  -2   2  -2  519.05   27.90
   2   2   2  516.45   26.50
   2   2   2  556.14   29.10
  -2   2  -2  516.35   22.80
   2   2   2  517.85   30.90
   2   2   2  383.26   42.80
  -4  -2  -2  550.74   38.30
  -4  -2  -2  574.94   40.90
   4  -2   2  552.04   33.20
   4  -2   2  558.54   39.00
   4  -2   2  609.04   29.80
   4  -2   2  586.64   37.70
  -4  -2  -2  500.25   36.00
  -4  -2  -2  559.54   29.20
  -4   2  -2  535.65   29.20
   4   2   2  558.94   40.40
  -4   2  -2  533.05   34.50
  -4   2  -2  579.64   38.70
   4   2   2  583.84   37.80
  -4   2  -2  541.05   29.30
   4   2   2  572.04   28.60
   6  -2   2  452.05   51.99
   6  -2   2  429.16   33.70
  -6  -2  -2  454.65   48.10
   6  -2   2  416.56   41.90
   6  -2   2  470.05   31.30
  -6  -2  -2  337.27   42.70
  -6   2  -2  325.47   44.30
   6   2   2  389.26   28.90
   6   2   2  435.26   42.40
  -6   2  -2  393.16   30.70
   6   2   2  397.56   23.30
  -8  -2  -2   74.19   36.20
  -8  -2  -2   50.39   26.00
   8  -2   2   77.49   30.60
  -8   2  -2   36.90   18.70
  -8   2  -2  104.99   37.80
   8   2   2   31.20   32.20
   8   2   2   48.00   29.90
   9  -3  -2  317.57   45.80
  -9  -3   2  304.37   47.10
   9  -3  -2  324.37   34.40
  -9  -3   2  358.36   61.99
  -9   3   2  361.36   59.49
   9   3  -2  304.97   31.50
  -7  -3   2   53.79   24.40
   7  -3  -2   16.90   14.20
  -7  -3   2   52.99   29.30
   7  -3  -2   46.10   26.00
  -7   3   2   61.39   27.90
  -7   3   2   22.30   11.90
   7   3  -2   29.20   25.60
   7   3  -2   61.09   16.50
   7   3  -2   24.80   16.60
  -5  -3   2  792.32   59.19
   5  -3  -2  747.23   47.10
  -5  -3   2  700.33   44.60
   5  -3  -2  798.52   39.20
   5  -3  -2  697.73   45.20
  -5  -3   2  708.63   35.20
  -5  -3   2  710.23   35.40
   5   3  -2  732.93   59.39
  -5   3   2  740.03   38.10
   5   3  -2  749.53   46.80
  -5   3   2  779.22   49.90
   5   3  -2  642.34   38.90
   5   3  -2  866.91   37.30
  -5   3   2  692.33   44.80
  -5   3   2  690.73   40.60
  -3  -3   2  596.14   23.80
  -3  -3   2  582.14   25.50
   3  -3  -2  557.84   31.70
  -3  -3   2  555.74   31.80
   3  -3  -2  613.24   32.80
   3  -3  -2  577.04   28.70
  -3  -3   2  562.64   28.20
  -3  -3   2  601.34   34.90
  -3   3   2  621.64   31.00
  -3   3   2  602.44   32.90
  -3   3   2  516.15   31.30
   3   3  -2  606.34   25.90
   3   3  -2  576.94   32.60
   3   3  -2  604.94   33.70
  -3   3   2  590.24   33.70
   3   3  -2  592.44   27.80
  -3   3   2  592.84   28.80
   1  -3  -2  481.75   21.70
   1  -3  -2  482.45   21.80
  -1  -3   2  477.65   23.80
   1  -3  -2  467.45   28.20
  -1  -3   2  478.35   21.10
  -1  -3   2  478.05   20.30
  -1  -3   2  458.65   22.90
   1  -3  -2  437.66   25.30
  -1  -3   2  458.65   20.80
   1   3  -2  561.74   26.00
   1   3  -2  508.85   21.70
   1   3  -2  533.75   21.40
  -1   3   2  523.65   23.80
  -1   3   2  508.45   27.60
  -1   3   2  527.85   23.10
   1   3  -2  534.05   22.50
   1   3  -2  509.75   23.00
   1  -3   2 7194.08  226.98
   1  -3   2 7325.17  227.68
  -1  -3  -2 7354.96  232.28
   1  -3   2 7316.07  235.78
  -1  -3  -2 7377.96  234.08
   1  -3   2 7123.29  226.68
  -1  -3  -2 6833.82  228.68
  -1  -3  -2 7278.47  238.28
   1  -3   2 7109.29  227.98
  -1   3  -2 7074.09  229.38
  -1   3  -2 7431.56  234.58
   1   3   2 7247.48  236.78
   1   3   2 7194.48  239.68
   1   3   2 7676.63  231.68
   1   3   2 7345.96  228.58
   1   3   2 7295.57  234.28
  -1   3  -2 7192.88  229.78
   3  -3   2   85.99   14.80
   3  -3   2   98.09   12.50
   3  -3   2  162.78   21.90
   3  -3   2  119.79   17.50
  -3  -3  -2  141.49   20.90
  -3  -3  -2  148.99   23.60
  -3  -3  -2   99.79   19.30
  -3  -3  -2  113.49   12.40
   3   3   2  103.59   14.90
   3   3   2  154.78   24.00
  -3   3  -2  128.29   18.80
  -3   3  -2  113.39   14.90
  -3   3  -2  112.79   12.30
   3   3   2  147.59   21.60
   3   3   2  127.79   20.10
  -5  -3  -2  155.48   29.20
  -5  -3  -2  196.78   35.50
  -5  -3  -2  132.79   26.40
   5  -3   2  213.58   33.20
   5  -3   2  190.68   20.40
   5  -3   2  178.58   27.80
   5  -3   2  136.79   21.90
  -5  -3  -2  154.28   18.60
  -5   3  -2  144.29   19.10
  -5   3  -2  211.58   31.90
  -5   3  -2  181.58   24.10
  -5   3  -2  174.28   19.90
   5   3   2  170.38   25.50
   5   3   2  201.68   29.70
   5   3   2  207.48   34.70
  -7  -3  -2  487.45   51.09
   7  -3   2  545.25   51.09
   7  -3   2  567.74   38.10
  -7  -3  -2  621.24   59.99
   7   3   2  512.15   45.30
  -7   3  -2  523.15   51.89
   7   3   2  549.54   52.49
  -7   3  -2  474.05   32.70
   9  -3   2   39.70   33.30
  -9  -3  -2   41.00   33.10
  -9  -3  -2   82.99   40.80
   9  -3   2   37.00   22.20
  -9   3  -2   -7.70   34.20
   9   3   2   40.00   35.30
   9   3   2   76.49   34.30
 -10  -4   2  181.98   51.79
 -10  -4   2  134.49   51.19
  10  -4  -2  208.98   46.30
  10  -4  -2  167.98   30.50
  10   4  -2  244.38   50.89
 -10   4   2   65.49   50.29
  -8  -4   2  262.07   26.80
  -8  -4   2  334.57   45.70
   8  -4  -2  384.76   46.90
   8  -4  -2  327.87   32.40
  -8  -4   2  380.36   52.69
   8   4  -2  408.56   48.20
  -8   4   2  337.07   47.30
  -8   4   2  253.27   20.40
  -6  -4   2  181.48   35.30
   6  -4  -2  195.38   32.90
  -6  -4   2  173.08   30.20
  -6  -4   2  120.19   18.20
   6  -4  -2  155.58   29.20
  -6  -4   2  175.28   31.80
   6  -4  -2  148.29   21.40
  -6   4   2  120.59   19.50
  -6   4   2   72.59   15.10
   6   4  -2  125.99   30.00
   6   4  -2   85.29   16.80
  -6   4   2  148.29   30.30
  -6   4   2  124.89   14.50
   4  -4  -2 2798.92  101.19
  -4  -4   2 2828.32   96.99
   4  -4  -2 2748.63  105.99
  -4  -4   2 2746.73  100.99
  -4  -4   2 2806.22  106.89
   4  -4  -2 2842.52  107.39
  -4  -4   2 2848.31  111.19
  -4   4   2 2642.34  100.89
  -4   4   2 2801.02   98.89
  -4   4   2 2850.81  109.39
   4   4  -2 2818.82   98.59
  -4   4   2 2827.32  106.89
   4   4  -2 2982.80  108.49
   4   4  -2 2800.32  108.19
  -4   4   2 2777.72  103.39
   2  -4  -2  300.17   18.90
  -2  -4   2  298.87   19.30
  -2  -4   2  288.37   19.10
  -2  -4   2  286.57   14.70
  -2  -4   2  276.07   20.50
  -2  -4   2  274.17   15.10
   2  -4  -2  318.67   19.40
   2  -4  -2  278.17   18.50
   2  -4  -2  323.87   25.20
   2  -4  -2  294.77   17.10
  -2   4   2  262.97   16.40
  -2   4   2  248.58   19.60
   2   4  -2  267.47   17.70
  -2   4   2  277.77   23.60
   2   4  -2  229.38   13.70
   2   4  -2  272.77   18.40
  -2   4   2  277.77   19.10
   0  -4  -2  539.65   26.30
   0  -4   2  597.64   19.70
   0  -4  -2  583.14   33.00
   0  -4   2  572.54   28.90
   0  -4  -2  561.14   23.50
   0  -4  -2  619.84   27.10
   0  -4   2  582.44   19.50
   0  -4  -2  584.94   27.40
   0  -4   2  519.55   28.30
   0  -4   2  590.24   31.80
   0  -4   2  604.54   25.10
   0   4   2  551.84   31.20
   0   4  -2  592.54   30.40
   0   4   2  567.54   25.40
   0   4  -2  577.64   28.80
   0   4   2  571.74   23.60
   0   4  -2  530.55   24.60
   2  -4   2 4188.08  143.89
   2  -4   2 4370.26  152.18
  -2  -4  -2 4404.06  151.28
   2  -4   2 4145.39  138.89
  -2  -4  -2 4364.76  148.49
   2  -4   2 4324.77  141.49
   2  -4   2 4308.07  141.79
  -2  -4  -2 4337.37  155.08
   2  -4   2 4374.56  142.79
  -2   4  -2 4193.38  141.19
   2   4   2 4358.06  139.59
   2   4   2 4370.36  146.29
   2   4   2 4284.67  149.99
  -2   4  -2 4332.67  144.69
   2   4   2 4140.49  151.58
   4  -4   2  221.08   19.90
  -4  -4  -2  242.48   26.50
   4  -4   2  247.68   26.00
   4  -4   2  296.97   46.20
  -4  -4  -2  256.87   28.20
  -4  -4  -2  233.38   31.30
   4  -4   2  230.98   25.50
  -4  -4  -2  239.78   40.10
  -4   4  -2  228.78   19.70
  -4   4  -2  196.88   21.40
   4   4   2  198.98   35.30
  -4   4  -2  208.58   18.80
   4   4   2  192.98   26.10
   4   4   2  200.08   19.90
  -4   4  -2  185.18   24.50
   6  -4   2  394.46   30.90
   6  -4   2  346.57   41.60
   6  -4   2  423.76   41.40
   6  -4   2  348.27   36.80
  -6  -4  -2  409.26   44.90
  -6  -4  -2  392.06   46.70
  -6   4  -2  387.06   28.70
   6   4   2  370.26   42.00
   6   4   2  412.66   35.60
  -6   4  -2  393.36   42.90
  -8  -4  -2  112.29   34.90
   8  -4   2  196.58   40.20
  -8  -4  -2  192.78   64.49
   8  -4   2  180.78   32.90
   8   4   2  189.18   39.90
  -8   4  -2  166.18   41.00
   8   4   2  225.38   36.50
   9  -5  -2  255.07   46.90
   9  -5  -2  212.08   31.70
  -9  -5   2  278.37   55.09
  -9  -5   2  182.58   42.20
   9   5  -2  326.77   51.89
  -9   5   2  305.37   56.19
   7  -5  -2  271.17   40.80
   7  -5  -2  293.77   42.80
  -7  -5   2  261.27   42.50
  -7  -5   2  181.38   24.30
  -7  -5   2  303.87   46.70
   7  -5  -2  244.68   27.70
   7   5  -2  263.57   38.30
  -7   5   2  287.97   43.10
   7   5  -2  234.98   25.90
  -5  -5   2  862.11   41.00
   5  -5  -2  839.52   50.29
  -5  -5   2  968.20   60.59
  -5  -5   2  913.11   56.69
  -5  -5   2  852.21   50.19
   5  -5  -2  878.61   45.30
  -5  -5   2  865.31   44.90
   5  -5  -2 1031.20   54.59
  -5   5   2  899.61   36.20
  -5   5   2  963.70   50.59
  -5   5   2  869.11   46.80
  -5   5   2  811.52   44.20
   5   5  -2  884.01   53.19
   5   5  -2  880.01   40.20
   5   5  -2  958.20   53.59
  -5   5   2  903.31   54.29
   3  -5  -2 1191.48   51.29
   3  -5  -2 1134.69   44.50
  -3  -5   2 1146.59   53.69
   3  -5  -2 1130.69   49.30
  -3  -5   2 1096.79   50.19
  -3  -5   2 1168.18   43.70
  -3  -5   2 1159.38   50.89
   3  -5  -2 1144.89   48.90
   3   5  -2 1116.09   50.79
  -3   5   2 1127.49   51.59
   3   5  -2 1142.09   50.29
  -3   5   2 1157.28   47.30
  -3   5   2 1180.58   56.99
   3   5  -2 1190.68   46.50
  -3   5   2 1133.59   46.20
   3   5  -2 1139.49   40.80
   1  -5  -2 1756.92   62.49
   1  -5  -2 1885.91   65.09
   1  -5  -2 1518.25   67.29
   1  -5  -2 1786.92   62.69
   1  -5  -2 1774.22   71.29
  -1  -5   2 1723.93   59.69
  -1  -5   2 1763.02   61.09
  -1  -5   2 1714.93   67.49
  -1  -5   2 1759.22   61.89
   1   5  -2 1589.84   60.99
   1   5  -2 1720.33   56.39
   1   5  -2 1743.23   67.89
  -1   5   2 1756.72   65.79
   1   5  -2 1646.24   56.49
  -1   5   2 1722.63   61.49
  -1   5   2 1687.33   67.09
   1   5  -2 1746.63   67.79
   1  -5   2 4147.88  148.19
  -1  -5  -2 4181.68  149.49
  -1  -5  -2 4067.49  139.89
   1  -5   2 4114.79  136.69
   1  -5   2 3909.41  132.09
   1  -5   2 4202.48  141.09
   1  -5   2 4181.48  131.59
  -1  -5  -2 4311.97  134.99
   1  -5   2 4192.88  135.89
  -1   5  -2 4326.57  142.09
   1   5   2 3992.60  140.39
  -1   5  -2 4341.07  146.29
   1   5   2 4214.18  137.89
   1   5   2 4085.39  133.39
   1   5   2 3715.03  133.99
   1   5   2 4080.79  146.29
   3  -5   2 1096.79   55.69
   3  -5   2 1087.79   45.10
  -3  -5  -2 1062.79   44.00
   3  -5   2 1096.59   47.80
  -3  -5  -2 1087.99   55.59
  -3  -5  -2 1004.90   58.09
   3  -5   2 1024.20   48.20
  -3  -5  -2 1021.90   51.39
   3   5   2  965.90   54.59
   3   5   2  961.10   52.19
  -3   5  -2  976.70   42.50
   3   5   2 1023.90   49.40
  -3   5  -2  969.90   42.80
  -3   5  -2 1060.39   46.40
  -3   5  -2 1025.80   46.80
   3   5   2 1003.00   39.70
   5  -5   2  185.58   28.90
  -5  -5  -2  154.48   30.60
  -5  -5  -2  247.08   37.90
  -5  -5  -2  186.28   32.80
   5  -5   2  179.48   28.80
   5  -5   2  188.48   22.40
  -5   5  -2  168.38   26.60
  -5   5  -2  199.08   24.50
  -5   5  -2  210.88   30.60
   5   5   2  183.48   21.30
  -5   5  -2  166.08   20.90
   5   5   2  169.28   32.20
   7  -5   2  537.55   53.29
   7  -5   2  540.05   49.00
   7  -5   2  484.75   37.70
  -7  -5  -2  554.04   56.79
  -7  -5  -2  540.55   56.29
  -7   5  -2  456.25   56.69
  -7   5  -2  515.25   35.90
   7   5   2  533.05   51.79
   7   5   2  446.86   40.30
   9  -5   2   95.89   35.40
  -9  -5  -2  143.29   58.39
   9  -5   2   57.69   24.40
  -9  -5  -2  124.89   40.40
  -9   5  -2   -2.90   35.90
   9   5   2   94.49   36.60
   9   5   2   99.99   30.30
  -8  -6   2   26.60   42.60
  -8  -6   2   68.49   30.10
  -8  -6   2  106.79   33.40
   8  -6  -2   66.19   44.10
   8  -6  -2   58.39   21.00
  -8   6   2  119.79   38.00
   8   6  -2   64.09   17.40
   8   6  -2   64.19   30.40
  -6  -6   2  165.78   33.50
   6  -6  -2  223.78   26.20
  -6  -6   2  267.27   41.00
   6  -6  -2  230.78   34.30
  -6  -6   2  352.76   59.69
   6  -6  -2  238.38   32.60
   6   6  -2  231.98   36.70
  -6   6   2  149.39   35.20
  -6   6   2  233.98   34.10
  -4  -6   2  384.16   51.79
   4  -6  -2  438.86   23.10
   4  -6  -2  464.65   29.60
  -4  -6   2  388.36   29.30
  -4  -6   2  431.26   23.90
  -4  -6   2  413.56   31.00
  -4  -6   2  404.16   44.60
   4   6  -2  463.35   37.30
  -4   6   2  417.06   27.30
   4   6  -2  430.86   18.60
   4   6  -2  403.76   31.00
  -4   6   2  445.36   33.20
  -4   6   2  439.96   22.60
  -4   6   2  446.36   35.20
  -2  -6   2   97.49   13.00
  -2  -6   2  111.39   16.00
   2  -6  -2  104.39   12.70
   2  -6  -2  112.69   13.70
  -2  -6   2  110.09   15.40
   2  -6  -2  148.09   21.50
   2  -6  -2   95.19   13.40
  -2  -6   2  110.09   15.30
   2  -6  -2  108.49   14.30
   2  -6  -2   91.09   11.50
   2   6  -2  100.59   15.80
   2   6  -2   95.19   14.00
  -2   6   2   98.29   13.00
  -2   6   2  138.99   23.90
  -2   6   2  107.99   11.80
   2   6  -2   98.29   11.40
   2   6  -2   94.29   11.70
  -2   6   2  100.09   14.90
   0  -6  -2  602.74   30.50
   0  -6   2  643.54   29.60
   0  -6   2  626.64   33.70
   0  -6  -2  621.84   28.40
   0  -6  -2  620.54   39.70
   0  -6  -2  631.14   30.90
   0  -6   2  644.34   38.00
   0  -6  -2  652.43   30.50
   0   6   2  631.44   31.80
   0   6  -2  640.24   30.50
   0   6   2  653.43   38.00
   0   6   2  677.03   29.80
   0   6  -2  641.94   36.10
   0   6   2  655.83   29.00
   0   6  -2  633.54   37.30
   2  -6   2  435.86   22.20
   2  -6   2  394.36   21.80
   2  -6   2  374.36   32.30
   2  -6   2  430.96   23.50
   2  -6   2  402.16   21.10
  -2  -6  -2  400.76   35.00
  -2  -6  -2  426.86   28.00
  -2  -6  -2  420.36   30.60
   2  -6   2  413.66   24.30
   2  -6   2  398.56   25.80
  -2   6  -2  446.46   22.10
  -2   6  -2  354.66   29.70
   2   6   2  367.46   21.40
   2   6   2  346.37   28.00
   2   6   2  363.06   31.60
   2   6   2  347.17   17.90
  -2   6  -2  410.46   27.70
   2   6   2  392.96   25.50
   4  -6   2  214.88   33.60
  -4  -6  -2  186.38   18.90
  -4  -6  -2  216.38   33.10
   4  -6   2  172.38   24.10
  -4  -6  -2  276.37   37.70
  -4  -6  -2  229.28   29.20
   4  -6   2  221.38   27.70
   4   6   2  233.18   34.50
   4   6   2  187.38   15.30
  -4   6  -2  182.68   22.00
  -4   6  -2  197.78   23.50
  -4   6  -2  202.08   20.30
   4   6   2  215.08   27.80
   6  -6   2  285.87   55.09
   6  -6   2  237.88   26.20
   6  -6   2  280.27   39.80
  -6  -6  -2  279.07   43.20
   6  -6   2  247.48   33.80
  -6  -6  -2  192.38   37.80
   6   6   2  269.67   21.00
   6   6   2  252.67   36.50
  -6   6  -2  236.58   35.20
   6   6   2  225.28   23.70
  -6   6  -2  254.47   25.20
  -8  -6  -2  158.18   42.40
  -8  -6  -2  124.69   40.20
   8  -6   2  101.09   24.90
   8  -6   2  132.09   36.80
  -8   6  -2   80.69   21.00
   8   6   2  111.19   36.20
   8   6   2  184.18   38.40
  -8   6  -2  169.08   39.00
  -9  -7   2   24.80   31.60
  -9  -7   2   43.40   37.50
   9  -7  -2   85.79   35.10
   9  -7  -2   -3.70   19.60
   9   7  -2   91.79   40.30
  -9   7   2  153.38   41.60
   7  -7  -2  188.38   27.50
  -7  -7   2  212.08   42.30
  -7  -7   2  185.38   36.20
   7  -7  -2  237.28   37.70
   7  -7  -2  222.08   35.80
  -7   7   2  219.88   40.00
  -7   7   2  121.79   23.00
   7   7  -2  206.08   36.80
   7   7  -2  132.19   22.80
   5  -7  -2  571.04   42.10
  -5  -7   2  540.45   49.80
   5  -7  -2  526.55   38.00
   5  -7  -2  501.55   35.30
  -5  -7   2  577.54   46.40
  -5   7   2  512.15   40.60
  -5   7   2  495.15   40.60
   5   7  -2  542.85   39.50
  -3  -7   2  193.68   46.70
   3  -7  -2  156.78   16.40
  -3  -7   2  160.98   20.20
  -3  -7   2  139.09   18.10
   3  -7  -2  156.68   16.30
   3  -7  -2  157.38   17.90
  -3  -7   2  155.88   13.60
  -3  -7   2  137.19   21.10
   3  -7  -2  143.19   20.30
   3  -7  -2  173.68   23.20
  -3   7   2  173.08   15.90
   3   7  -2  162.48   18.30
  -3   7   2  173.88   18.90
   3   7  -2  177.08   17.60
  -3   7   2  155.88   26.00
  -3   7   2  174.88   16.70
   3   7  -2  160.18   18.90
   3   7  -2  157.78   23.30
  -1  -7   2 1697.63   74.59
  -1  -7   2 1673.03   70.59
   1  -7  -2 1803.82   63.79
  -1  -7   2 1710.63   59.19
   1  -7  -2 1464.15   68.49
  -1  -7   2 1715.93   62.79
   1  -7  -2 1639.94   63.49
   1  -7  -2 1683.93   73.89
  -1  -7   2 1792.32   60.79
   1  -7  -2 1793.52   63.09
   1  -7  -2 1687.33   69.69
  -1   7   2 1761.92   72.59
  -1   7   2 1895.91   81.99
   1   7  -2 1737.13   74.39
   1   7  -2 1574.14   65.19
  -1   7   2 1798.72   66.39
  -1  -7  -2  363.56   19.00
   1  -7   2  351.16   22.50
   1  -7   2  337.97   13.20
   1  -7   2  367.66   13.90
  -1  -7  -2  348.67   24.90
   1  -7   2  371.06   25.50
   1  -7   2  327.67   29.90
  -1  -7  -2  379.06   34.40
   1  -7   2  372.76   21.50
  -1  -7  -2  345.47   23.80
   1  -7   2  352.66   25.60
  -1   7  -2  404.26   29.30
   1   7   2  376.16   23.20
   1   7   2  361.66   22.30
   1   7   2  352.36   25.60
   1   7   2  362.36   31.60
  -1   7  -2  414.96   32.20
   3  -7   2  238.88   20.90
   3  -7   2  237.08   20.60
  -3  -7  -2  264.87   36.00
   3  -7   2  244.08   21.10
   3  -7   2  228.28   45.70
  -3  -7  -2  230.38   29.40
  -3  -7  -2  248.48   26.50
   3   7   2  217.38   19.70
   3   7   2  305.47   37.10
  -3   7  -2  215.38   15.00
   3   7   2  234.48   24.00
  -3   7  -2  361.66   49.40
  -3   7  -2  252.87   25.70
   5  -7   2  270.37   31.40
  -5  -7  -2  334.37   58.99
   5  -7   2  250.67   33.20
  -5  -7  -2  272.57   43.50
  -5  -7  -2  280.57   39.30
   5  -7   2  294.67   26.90
  -5   7  -2  219.98   27.80
   5   7   2  272.57   17.40
   5   7   2  293.17   26.10
  -5   7  -2  280.27   29.90
   7  -7   2  134.19   30.90
   7  -7   2  107.49   47.30
  -7  -7  -2  123.09   37.50
   7  -7   2   81.19   21.10
  -7  -7  -2  172.58   55.49
   7   7   2  168.88   20.00
  -7   7  -2  129.09   23.40
  -7   7  -2  168.98   33.60
   7   7   2  164.88   36.80
   9  -7   2  223.88   45.30
  -9  -7  -2  131.19   45.20
   9  -7   2  216.68   34.60
  -9  -7  -2  172.18   51.89
   9   7   2  290.37   54.19
   8  -8  -2  127.79   34.80
   8  -8  -2   31.00   20.50
  -8  -8   2   91.39   37.00
  -8  -8   2   52.29   31.60
  -8   8   2  134.49   36.60
   8   8  -2   99.69   33.90
  -6  -8   2  613.64   49.10
   6  -8  -2  745.03   52.19
   6  -8  -2  663.93   46.40
  -6  -8   2  644.44   55.49
   6  -8  -2  640.04   43.20
  -6  -8   2  636.64   58.69
  -6   8   2  642.94   49.40
  -6   8   2  637.04   49.20
   6   8  -2  638.34   47.40
  -4  -8   2  176.68   16.80
   4  -8  -2  163.48   18.00
  -4  -8   2  204.38   28.40
   4  -8  -2  212.18   25.20
  -4  -8   2  191.48   34.20
   4  -8  -2  226.58   23.60
  -4  -8   2  172.68   24.50
  -4   8   2  182.08   29.20
   4   8  -2  182.58   21.80
   4   8  -2  171.28   23.50
  -4   8   2  191.28   23.60
   4   8  -2  186.48   21.00
  -4   8   2  172.28   18.70
   4   8  -2  181.18   21.60
  -2  -8   2 1280.07   64.09
   2  -8  -2 1432.66   55.99
  -2  -8   2 1372.76   56.79
  -2  -8   2 1324.27   54.19
  -2  -8   2 1365.26   64.39
  -2  -8   2 1403.26   71.19
   2  -8  -2 1301.17   63.79
   2  -8  -2 1360.46   60.39
   2  -8  -2 1560.14   69.49
   2  -8  -2 1339.67   56.59
   2  -8  -2 1350.56   53.89
  -2   8   2 1447.86   57.79
   2   8  -2 1424.96   52.69
  -2   8   2 1339.07   54.69
  -2   8   2 1369.16   60.89
   2   8  -2 1420.76   64.99
   0  -8  -2  625.94   30.60
   0  -8  -2  589.94   34.00
   0  -8  -2  595.34   30.90
   0  -8  -2  648.44   44.20
   0  -8   2  609.04   36.40
   0  -8   2  598.74   40.90
   0  -8   2  602.54   38.60
   0  -8   2  574.44   31.10
   0  -8  -2  624.14   31.50
   0   8  -2  611.24   38.80
   0   8   2  663.93   44.70
   0   8  -2  552.24   38.90
   0   8   2  579.04   39.40
   0   8   2  566.54   30.60
   0   8  -2  530.85   31.00
   0   8   2  592.34   31.00
   2  -8   2  125.09   12.20
   2  -8   2  126.99   15.60
  -2  -8  -2  171.38   31.10
   2  -8   2  138.99   28.60
   2  -8   2  182.58   31.50
  -2  -8  -2  158.68   25.20
   2  -8   2  128.49   18.20
   2  -8   2  112.99   10.50
   2  -8   2  123.49   16.60
   2   8   2  124.09   16.30
   2   8   2  172.08   22.90
   2   8   2  183.98   26.40
  -2   8  -2  156.58   22.70
   2   8   2  139.39   18.10
   2   8   2  125.59   31.00
  -2   8  -2  119.39   23.80
   4  -8   2 1111.99   54.19
  -4  -8  -2 1169.28   73.99
   4  -8   2 1250.97   56.49
  -4  -8  -2 1199.48   68.39
   4  -8   2 1165.88   55.79
   4   8   2 1339.37   64.49
  -4   8  -2 1540.15   85.29
   4   8   2 1202.08   53.79
  -4   8  -2 1276.67   69.79
  -4   8  -2 1152.28   49.60
   4   8   2 1191.78   62.19
   6  -8   2   70.49   19.70
   6  -8   2   85.69   26.10
  -6  -8  -2   76.49   33.80
  -6  -8  -2   70.59   29.50
   6  -8   2   56.29   23.40
   6   8   2   56.59   15.30
  -6   8  -2   77.39   20.50
   6   8   2   89.09   29.60
  -6   8  -2   53.89   21.80
  -8  -8  -2  262.37   53.89
   8  -8   2  221.98   32.90
   8  -8   2  222.58   40.10
  -8  -8  -2  233.38   49.80
  -8   8  -2  121.09   32.30
   8   8   2  305.47   49.60
  -8   8  -2  183.88   28.00
  -9  -9   2  108.09   46.70
  -9  -9   2  120.59   40.80
   9  -9  -2   56.39   23.80
   9  -9  -2  174.78   44.60
  -9   9   2   46.70   53.59
   9   9  -2  149.59   43.50
  -7  -9   2  354.36   77.99
   7  -9  -2  340.27   49.90
  -7  -9   2  359.06   76.29
   7  -9  -2  235.38   47.90
   7  -9  -2  277.47   43.50
  -7   9   2  265.77   37.40
   7   9  -2  340.47   40.10
  -7   9   2  349.77   43.20
  -5  -9   2  369.06   34.00
   5  -9  -2  331.07   31.00
   5  -9  -2  340.47   31.00
  -5  -9   2  360.36   39.10
  -5  -9   2  332.17   46.10
   5  -9  -2  360.76   35.90
  -5   9   2  274.57   35.10
   5   9  -2  308.07   29.00
   5   9  -2  308.27   29.60
  -5   9   2  331.57   32.10
   3  -9  -2  392.66   27.90
  -3  -9   2  404.26   32.20
   3  -9  -2  377.66   29.30
  -3  -9   2  385.96   43.00
   3  -9  -2  359.46   34.40
  -3  -9   2  348.27   34.00
   3  -9  -2  344.47   28.40
  -3   9   2  366.06   37.10
   3   9  -2  381.36   28.20
  -3   9   2  427.16   40.40
   3   9  -2  338.87   31.00
  -3   9   2  369.86   24.90
   3   9  -2  346.67   24.90
  -1  -9   2 1006.30   57.69
   1  -9  -2  841.32   47.90
   1  -9  -2  996.80   51.49
  -1  -9   2  946.81   51.29
   1  -9  -2  954.10   55.99
  -1  -9   2  983.70   42.80
   1  -9  -2 1050.89   42.30
   1  -9  -2  960.50   42.80
  -1  -9   2 1001.80   37.70
  -1  -9   2  916.81   55.09
   1   9  -2  958.10   46.60
  -1   9   2 1095.79   63.09
  -1   9   2  919.91   42.70
   1   9  -2 1100.19   59.99
  -1   9   2 1023.00   53.79
  -1   9   2  982.60   44.50
   1  -9   2  798.42   43.50
   1  -9   2  761.12   44.50
  -1  -9  -2  732.03   38.70
   1  -9   2  637.84   48.30
  -1  -9  -2  729.03   39.70
  -1  -9  -2  763.22   32.70
  -1  -9  -2  823.72   62.19
   1  -9   2  735.93   37.20
   1  -9   2  692.03   37.60
   1   9   2  679.13   38.20
   1   9   2  564.04   71.39
   1   9   2  711.93   74.69
  -1   9  -2  730.83   45.80
  -1   9  -2  699.93   47.90
   1   9   2  683.13   33.40
   1   9   2  701.13   40.00
   3  -9   2  409.46   24.90
   3  -9   2  412.56   28.90
  -3  -9  -2  385.26   42.60
  -3  -9  -2  420.06   48.20
   3  -9   2  408.46   25.90
  -3  -9  -2  414.26   37.20
   3   9   2  473.25   39.70
  -3   9  -2  478.45   37.40
   3   9   2  410.36   31.30
   3   9   2  416.26   28.60
  -3   9  -2  396.66   39.40
  -5  -9  -2  343.47   42.90
  -5  -9  -2  336.67   39.30
  -5  -9  -2  321.37   47.80
   5  -9   2  308.47   29.30
   5  -9   2  228.88   29.30
   5  -9   2  327.77   32.10
   5   9   2  307.27   27.30
   5   9   2  255.47   30.80
  -5   9  -2  199.88   29.00
  -5   9  -2  312.57   32.00
   5   9   2  272.57   36.60
   7  -9   2  225.58   38.30
  -7  -9  -2  309.87   51.99
   7  -9   2  242.68   35.40
  -7  -9  -2  190.38   43.20
   7  -9   2  301.27   56.89
   7   9   2  280.77   32.80
   7   9   2  323.37   44.70
  -7   9  -2  277.77   32.90
  -8 -10   2  108.79   43.40
  -8 -10   2  144.49   41.70
   8 -10  -2  109.49   36.90
  -8  10   2   16.20   25.20
   8  10  -2  134.29   34.40
   8  10  -2   83.49   24.00
   6 -10  -2  127.89   29.40
   6 -10  -2   98.99   22.60
   6 -10  -2   88.79   24.00
  -6 -10   2  129.99   28.90
  -6 -10   2  150.78   34.80
  -6 -10   2  122.19   34.00
   6  10  -2  106.39   20.40
   6  10  -2  152.18   27.50
  -6  10   2  155.08   28.40
  -6  10   2   95.19   25.90
  -4 -10   2  672.53   46.20
   4 -10  -2  653.63   42.10
   4 -10  -2  653.23   37.60
  -4 -10   2  701.03   47.50
   4 -10  -2  610.74   39.80
   4 -10  -2  654.03   42.00
  -4 -10   2  705.33   60.49
   4  10  -2  625.44   39.00
  -4  10   2  652.03   35.30
   4  10  -2  614.74   36.40
  -4  10   2  621.74   52.39
   4  10  -2  630.54   41.40
  -2 -10   2  279.07   25.80
  -2 -10   2  263.67   37.30
  -2 -10   2  244.78   21.80
   2 -10  -2  247.48   26.40
   2 -10  -2  252.77   33.60
   2 -10  -2  299.27   23.30
   2 -10  -2  220.98   24.10
   2  10  -2  201.68   23.70
   2  10  -2  231.58   12.40
   2  10  -2  284.37   36.10
   2  10  -2  220.78   11.90
  -2  10   2  224.88   33.80
   0 -10  -2  225.18   21.80
   0 -10   2  175.48   35.60
   0 -10   2  189.28   23.90
   0 -10  -2  297.67   38.70
   0 -10   2  183.68   28.20
   0 -10  -2  194.08   20.60
   0 -10  -2  158.18   23.10
   0 -10  -2  150.78   18.80
   0 -10   2  215.68   34.90
   0 -10  -2  204.48   41.80
   0  10   2  194.68   19.80
   0  10  -2  201.38   30.30
   0  10   2  186.28   22.50
   0  10   2  193.98   34.30
   0  10   2  194.08   18.30
   0  10  -2  180.28   22.40
   2 -10   2  630.94   26.90
   2 -10   2  652.83   38.70
   2 -10   2  708.13   26.60
   2 -10   2  668.03   37.50
   2 -10   2  541.45   50.29
  -2 -10  -2  675.63   41.80
  -2 -10  -2  767.92   59.29
   2  10   2  683.63   37.20
  -2  10  -2  687.93   51.79
   2  10   2  685.63   38.10
  -2  10  -2  684.53   47.60
   2  10   2  639.04   41.80
   2  10   2  678.13   51.39
   4 -10   2  172.78   19.70
   4 -10   2  147.99   21.40
  -4 -10  -2  148.59   31.10
  -4 -10  -2  167.68   38.60
   4 -10   2  159.88   21.90
  -4 -10  -2  158.88   27.90
  -4  10  -2  126.29    9.00
  -4  10  -2  140.99   27.50
   4  10   2  177.58   22.50
  -4  10  -2  193.58   30.30
   4  10   2   70.39   25.70
   4  10   2  158.08   25.20
  -6 -10  -2  354.46   81.69
   6 -10   2  233.38   35.80
   6 -10   2  266.97   33.70
   6 -10   2  216.68   30.30
  -6 -10  -2  333.67   58.79
   6  10   2  204.08   27.20
  -6  10  -2  251.67   32.80
   6  10   2  215.38   36.90
   6  10   2  234.68   29.10
  -8 -10  -2   35.80   42.00
   8 -10   2   32.90   25.10
   8 -10   2   86.69   29.60
  -8 -10  -2   31.40   37.50
   8  10   2   61.69   32.50
   8  10   2  131.39   62.19
   7 -11  -2   43.50   19.90
  -7 -11   2   91.39   38.20
  -7 -11   2   87.79   34.60
   7 -11  -2   54.89   28.00
   7  11  -2  108.99   29.10
  -7  11   2   52.99   29.60
   7  11  -2   76.99   21.20
  -5 -11   2  120.49   35.10
   5 -11  -2  148.29   28.30
  -5 -11   2  159.38   32.00
  -5 -11   2  176.28   27.80
   5  11  -2  153.08   23.60
  -5  11   2  113.69   27.60
   5  11  -2  149.79   23.80
   3 -11  -2  269.27   27.50
  -3 -11   2  248.38   24.00
   3 -11  -2  260.37   24.70
  -3 -11   2  360.56   50.59
   3 -11  -2  230.48   35.90
   3 -11  -2  236.78   21.50
  -3 -11   2  262.07   26.70
   3  11  -2  254.47   26.70
   3  11  -2  209.08   25.70
  -3  11   2  247.38   24.80
   3  11  -2  275.37   32.00
  -3  11   2  224.18   35.90
  -1 -11   2   91.19   10.20
   1 -11  -2  108.69   17.20
  -1 -11   2   81.39   10.20
   1 -11  -2   81.69   13.00
   1 -11  -2   49.50   35.50
  -1 -11   2  103.69   27.10
  -1 -11   2  127.09   18.60
  -1  11   2  121.49   30.70
  -1  11   2   81.19   11.40
  -1  11   2   96.79   15.00
   1  11  -2  106.29   26.30
   1  11  -2  122.79   20.40
   1 -11   2  329.87   33.90
  -1 -11  -2  378.86   29.50
   1 -11   2  347.47   27.40
  -1 -11  -2  389.56   22.50
  -1 -11  -2  367.46   45.40
  -1 -11  -2  355.46   28.40
   1  11   2  365.46   24.30
   1  11   2  342.87   28.90
   1  11   2  327.67   37.60
  -1  11  -2  385.16   40.50
   1  11   2  347.17   40.90
   3 -11   2  239.98   22.10
   3 -11   2  226.58   24.50
   3 -11   2  215.68   17.10
   3 -11   2  223.28   18.10
  -3 -11  -2  359.06   51.29
  -3 -11  -2  305.27   31.50
   3  11   2  252.27   36.90
   3  11   2  235.58   25.70
   3  11   2  231.08   25.60
  -3  11  -2  281.17   36.40
  -5 -11  -2   36.60   31.00
  -5 -11  -2   61.59   28.10
  -5 -11  -2   39.40   27.80
   5 -11   2   27.90   15.80
   5 -11   2   58.49   19.20
   5 -11   2   23.50   16.30
   5  11   2   78.69   22.70
   5  11   2   61.89   21.70
  -5  11  -2   56.79   24.10
   5  11   2   39.80   16.40
   7 -11   2   75.69   25.40
  -7 -11  -2   77.49   40.30
  -7 -11  -2  122.89   41.60
   7 -11   2  140.99   29.50
   7  11   2  116.69   23.10
   7  11   2   98.39   32.10
   6 -12  -2   90.19   27.30
   6 -12  -2  119.99   25.00
  -6 -12   2  104.59   38.20
  -6 -12   2  126.29   38.50
  -6 -12   2  130.39   33.30
   6 -12  -2  114.59   23.40
   6  12  -2  149.49   26.10
   6  12  -2  107.39   23.80
  -4 -12   2  740.23   47.90
   4 -12  -2  768.52   46.30
   4 -12  -2  726.73   40.60
  -4 -12   2  723.83   48.80
   4 -12  -2  750.62   46.10
   4 -12  -2  737.53   48.30
  -4 -12   2  775.82   67.99
   4  12  -2  722.03   45.80
  -4  12   2  800.52   64.59
   4  12  -2  753.12   40.50
  -4  12   2  729.53   38.50
   4  12  -2  740.43   50.39
   2 -12  -2  116.29   17.80
  -2 -12   2  116.19   14.80
   2 -12  -2   86.59   22.20
  -2 -12   2  156.68   34.40
   2 -12  -2  124.79   16.60
   2 -12  -2   41.80   37.10
   2 -12  -2   96.29   19.20
   2  12  -2  135.49   21.40
  -2  12   2  113.89   12.10
  -2  12   2  160.88   35.80
   2  12  -2  167.58   30.60
  -2  12   2   89.99   12.60
   0 -12   2  271.07   35.60
   0 -12  -2  239.58   38.70
   0 -12  -2  279.57   24.10
   0 -12   2  258.37   27.90
   0 -12  -2  271.47   21.50
   0 -12  -2  283.17   24.50
   0  12  -2  243.38   27.20
   0  12   2  258.07   20.90
   0  12  -2  294.57   36.20
   0  12   2  234.58   16.50
   0  12   2  250.07   38.50
  -2 -12  -2  883.11   50.19
  -2 -12  -2  932.51   69.59
   2 -12   2  880.01   59.89
   2 -12   2  887.11   48.10
   2  12   2  988.70   67.09
  -2  12  -2  892.71   63.59
   2  12   2  813.32   46.30
   2  12   2  836.72   42.40
  -4 -12  -2   53.39   26.90
  -4 -12  -2   66.89   31.50
   4 -12   2   66.79   18.00
   4  12   2  100.09   19.30
   4  12   2   84.99   21.10
  -4  12  -2   77.49   25.40
   4  12   2   91.29   25.80
   6 -12   2  138.89   27.90
  -6 -12  -2  199.68   46.50
  -6 -12  -2  249.78   45.30
   6  12   2  260.47   34.20
   6  12   2  218.98   32.50
   6  12   2  272.27   38.60
  -7 -13   2  364.76   64.79
   7 -13  -2  280.87   42.80
  -7 -13   2  321.87   51.19
  -7  13   2  319.07   49.60
   7  13  -2  269.97   37.10
  -5 -13   2  219.08   34.40
  -5 -13   2  259.37   37.30
   5 -13  -2  288.57   34.00
   5 -13  -2  258.87   27.20
   5 -13  -2  245.78   32.50
  -5 -13   2  375.96   59.29
  -5  13   2  217.68   45.40
   3 -13  -2  301.47   26.60
  -3 -13   2  352.86   54.49
   3 -13  -2  256.07   29.90
   3 -13  -2  227.88   23.80
   3 -13  -2  264.47   39.60
  -3 -13   2  250.47   24.70
   3  13  -2  307.47   32.00
   3  13  -2  274.57   36.80
  -3  13   2  340.37   46.40
  -1 -13   2  378.66   51.09
  -1 -13   2  295.27   14.20
   1 -13  -2  311.67   42.50
   1 -13  -2  241.88   32.70
   1 -13  -2  288.77   24.20
   1 -13  -2  282.37   21.70
  -1 -13   2  258.07   13.50
  -1 -13   2  263.57   22.60
   1  13  -2  240.28   28.60
  -1  13   2  311.47   42.50
   1  13  -2  277.17   39.10
  -1 -13  -2  361.86   22.50
   1 -13   2  376.86   30.80
  -1 -13  -2  351.86   30.80
  -1 -13  -2  384.16   48.80
  -1 -13  -2  341.37   27.60
   1 -13   2  383.36   38.70
   1  13   2  345.37   26.50
  -1  13  -2  364.76   42.20
   1  13   2  308.77   20.80
   1  13   2  343.67   31.80
   1  13   2  370.46   46.00
   3 -13   2  199.48   26.50
  -3 -13  -2  308.67   50.69
   3 -13   2  226.98   28.00
  -3 -13  -2  256.57   31.80
  -3 -13  -2  256.97   32.80
   3  13   2  260.67   29.30
   3  13   2  249.18   39.20
  -3  13  -2  281.27   42.70
   3  13   2  246.08   24.80
  -5 -13  -2  152.08   43.90
   5 -13   2  192.08   24.50
   5 -13   2  142.89   24.80
   5  13   2  145.99   27.20
   5  13   2  321.77   47.90
   5  13   2  199.38   35.70
  -6 -14   2  297.17   44.30
   6 -14  -2  275.57   36.50
   6 -14  -2  281.67   46.90
  -6 -14   2  367.46   65.49
   6  14  -2  274.37   35.10
  -6  14   2  221.18   43.60
   4 -14  -2  118.09   25.20
  -4 -14   2  141.89   41.60
   4 -14  -2   84.59   24.50
   4 -14  -2   72.79   19.00
  -4 -14   2  133.99   24.30
   4  14  -2   94.69   23.90
   4  14  -2   91.59   26.10
  -4  14   2   74.99   28.20
   2 -14  -2  140.99   19.60
   2 -14  -2  161.38   26.10
  -2 -14   2  182.68   17.00
   2 -14  -2  164.28   35.70
   2 -14  -2  160.88   20.10
  -2 -14   2  242.58   46.20
  -2 -14   2  173.28   19.10
   2  14  -2  115.39   21.50
   2  14  -2  199.88   38.20
  -2  14   2  146.39   37.10
   0 -14   2   49.99   19.30
   0 -14  -2   27.30   14.90
   0 -14   2   17.60   19.70
   0 -14  -2   31.40   10.90
   0 -14  -2   41.90   14.50
   0 -14  -2   47.40   27.10
   0  14   2   20.00   21.90
   0  14  -2   48.90   23.80
  -2 -14  -2  201.98   44.40
  -2 -14  -2  169.68   28.10
   2 -14   2  144.49   23.10
  -2 -14  -2  131.39   23.50
   2  14   2  164.68   25.80
   2  14   2  167.58   36.20
  -2  14  -2  163.88   52.09
  -4 -14  -2  302.67   37.60
   4 -14   2  291.87   16.30
   4 -14   2  229.18   31.60
  -4 -14  -2  287.07   55.99
   4 -14   2  256.47   14.10
   4  14   2  237.58   38.90
  -4  14  -2  233.68   42.40
   4  14   2  311.87   46.60
   6 -14   2   -5.80   20.20
   6 -14   2   39.80   20.10
  -6 -14  -2   33.40   38.60
   6  14   2   -8.00   34.20
   6  14   2   16.60   24.70
   6  14   2   37.70   24.30
   5 -15  -2   40.10   23.00
  -5 -15   2   87.39   39.40
  -5  15   2   34.40   25.00
   5  15  -2   36.00   19.90
   3 -15  -2   55.29   31.20
   3 -15  -2   76.09   16.20
  -3 -15   2   87.79   17.40
   3 -15  -2   72.29   22.20
   3 -15  -2  103.49   19.80
  -3 -15   2   81.09   15.80
  -3 -15   2  116.99   40.30
   3  15  -2   75.09   22.00
   3  15  -2   41.50   23.70
  -3  15   2  107.59   37.20
  -1 -15   2  207.78   40.50
  -1 -15   2  206.48   19.10
   1 -15  -2  280.97   63.89
   1 -15  -2  176.88   21.40
   1 -15  -2  211.08   30.60
   1 -15  -2  353.06   61.29
  -1 -15   2  186.88   30.10
   1 -15  -2  221.98   22.20
   1  15  -2  265.47   34.70
  -1  15   2  326.17   59.49
   1  15  -2  259.77   45.60
  -1 -15  -2  -20.70   13.10
   1 -15   2   -1.20   20.10
  -1 -15  -2    2.00    9.80
  -1 -15  -2  -27.70   22.60
   1 -15   2    2.80   18.10
   1 -15   2    4.40   11.60
  -1  15  -2    6.70   20.00
   1  15   2   10.50   28.90
   3 -15   2  124.59   25.40
   3 -15   2  133.29   26.60
  -3 -15  -2  189.88   44.10
  -3 -15  -2  139.59   44.60
   3  15   2  154.08   38.00
   3  15   2  150.68   26.50
  -3  15  -2  145.59   37.00
   5 -15   2   30.50   35.50
  -5 -15  -2   66.39   27.10
  -5 -15  -2   52.49   40.50
   5 -15   2   75.89   12.50
   5  15   2  115.49   24.40
   5  15   2   67.19   29.90
  -4 -16   2  100.89   24.40
   4 -16  -2   85.99   20.50
   4 -16  -2   73.29   21.20
  -4 -16   2   82.19   37.40
   4 -16  -2  110.59   32.10
  -4  16   2   40.80   27.10
   4  16  -2   57.59   20.60
  -2 -16   2  322.67   57.49
   2 -16  -2  183.48   24.40
  -2 -16   2  203.58   11.60
  -2 -16   2  177.48   11.50
   2 -16  -2  191.88   42.80
   2 -16  -2  186.48   21.00
   2 -16  -2  197.48   30.20
  -2  16   2  211.88   46.00
   2  16  -2  180.18   38.40
   2  16  -2  141.69   24.30
   0 -16  -2  299.87   26.40
   0 -16   2  228.08   29.30
   0 -16  -2  229.78   44.70
   0 -16  -2  246.88   21.50
   0 -16   2  272.77   43.10
   0  16   2  364.56   59.99
   0  16  -2  356.66   55.59
   2 -16   2   72.69   25.70
  -2 -16  -2   40.40   34.30
   2 -16   2   61.79   28.80
   2  16   2   26.70   28.30
   2  16   2   33.80   20.60
  -2  16  -2   16.20   25.10
   4 -16   2   86.89   24.50
  -4 -16  -2   91.69   25.30
  -4 -16  -2  157.88   50.79
   4  16   2  168.48   28.40
   4  16   2  130.99   35.40
   3 -17  -2  104.39   17.70
  -3 -17   2  234.48   54.69
   3 -17  -2   83.99   25.00
   3 -17  -2  180.28   38.70
  -3 -17   2   92.89   13.30
   3  17  -2   38.50   26.40
   3  17  -2   72.69   21.40
  -3  17   2   91.79   35.80
   1 -17  -2  483.45   36.20
   1 -17  -2  487.95   29.00
   1 -17  -2  439.96   43.50
   1 -17  -2  457.65   64.99
  -1 -17   2  506.45   92.79
   1  17  -2  525.35   61.09
  -1  17   2  490.15   63.49
   1 -17   2  233.18   42.40
  -1 -17  -2  232.68   48.40
  -1 -17  -2  184.08   19.90
   1 -17   2  194.78   34.20
   1 -17   2  179.18   27.70
   1  17   2  237.78   48.30
  -1  17  -2  229.38   47.20
   3 -17   2   35.90   20.60
  -3 -17  -2   55.49   39.40
  -3 -17  -2   47.00   17.30
   3 -17   2   56.99   34.80
  -3  17  -2   67.69   32.50
   3  17   2   67.59   22.60
   3  17   2   52.99   32.10
   0 -18   2  142.89   25.70
   0 -18  -2  127.69   16.20
   0  18  -2  150.68   43.40
   0  18   2  204.48   50.49
  10   0  -3   50.79   21.20
  10   0  -3   70.49   38.10
 -10   0   3   67.19   39.90
 -10   0   3   16.20   26.20
   8   0  -3  152.88   38.50
  -8   0   3  188.38   42.40
  -8   0   3  183.18   29.70
   8   0  -3  130.09   22.60
   6   0  -3  200.58   32.30
  -6   0   3  175.28   32.70
   6   0  -3  159.88   29.90
  -6   0   3  211.78   31.60
  -6   0   3  137.39   18.30
   6   0  -3  181.18   20.90
  -4   0   3  134.69   13.50
   4   0  -3  144.59   20.70
   4   0  -3  109.39   17.50
  -4   0   3  139.49   18.10
   4   0  -3  122.99   18.10
  -4   0   3  142.69   20.90
   4   0  -3  129.79   13.80
   2   0  -3  628.94   24.80
   2   0  -3  631.94   31.20
   2   0  -3  631.74   23.30
   2   0  -3  605.94   29.70
   2   0  -3  622.34   29.50
  -2   0   3  611.94   30.80
  -2   0   3  622.94   24.90
  -2   0   3  627.64   29.00
  -2   0   3  578.54   31.50
   0   0  -3  610.74   30.60
   0   0   3  650.53   28.70
   0   0  -3  627.24   21.00
   0   0  -3  631.84   28.30
   0   0   3  682.43   31.80
   0   0   3  649.43   37.60
   0   0   3  647.64   28.90
   0   0  -3  618.24   27.80
   0   0  -3  673.03   38.80
   2   0   3    1.40   11.80
  -2   0  -3   15.80   12.90
   2   0   3    9.50    5.80
   2   0   3   23.20   13.90
   2   0   3   21.40   10.60
  -2   0  -3   17.60    6.80
   2   0   3   10.30   11.40
  -2   0  -3   13.90   10.10
  -2   0  -3   15.50   13.50
  -4   0  -3  932.81   52.49
   4   0   3  884.91   53.29
   4   0   3  968.80   50.49
   4   0   3  903.81   45.70
  -4   0  -3  979.60   50.69
  -4   0  -3  917.51   49.90
  -4   0  -3  890.81   41.20
   4   0   3  950.70   40.40
   6   0   3   18.50   22.60
  -6   0  -3   10.40   26.80
  -6   0  -3   23.00   21.10
   6   0   3    6.40   14.20
   6   0   3   19.50   12.90
   8   0   3  295.97   48.80
   8   0   3  413.86   39.10
   8   0   3  396.96   53.59
  -8   0  -3  216.08   45.60
   9  -1  -3  113.39   23.80
  -9  -1   3   84.79   30.40
   9  -1  -3  140.99   38.90
  -9  -1   3  118.39   55.09
  -9   1   3   89.49   24.20
   9   1  -3   86.89   21.70
  -9   1   3  118.99   40.60
   7  -1  -3  591.24   37.00
   7  -1  -3  578.24   51.19
  -7  -1   3  573.24   53.99
  -7  -1   3  582.24   51.59
   7   1  -3  467.95   42.80
  -7   1   3  645.24   55.99
   7   1  -3  614.14   50.29
   7   1  -3  625.74   36.60
  -5  -1   3  717.23   36.20
   5  -1  -3  722.43   45.60
  -5  -1   3  767.92   29.10
  -5  -1   3  703.93   43.30
   5  -1  -3  800.62   37.50
   5  -1  -3  735.23   46.70
  -5  -1   3  826.22   51.49
  -5   1   3  714.53   47.80
   5   1  -3  787.62   46.50
   5   1  -3  601.94   40.60
   5   1  -3  806.12   35.20
  -5   1   3  664.93   41.70
   5   1  -3  700.33   44.40
  -5   1   3  685.93   35.60
  -5   1   3  689.63   31.40
  -3  -1   3  558.64   32.60
   3  -1  -3  544.85   25.60
  -3  -1   3  532.35   21.50
   3  -1  -3  462.05   31.10
   3  -1  -3  520.75   30.70
  -3  -1   3  565.44   26.90
   3  -1  -3  505.15   30.40
  -3   1   3  523.45   32.40
   3   1  -3  562.24   31.40
  -3   1   3  534.05   30.00
   3   1  -3  522.25   30.30
  -3   1   3  534.55   25.70
   3   1  -3  550.84   24.10
   3   1  -3  599.44   32.70
  -1  -1   3 3696.23  119.39
   1  -1  -3 3846.82  125.79
   1  -1  -3 3786.92  125.59
  -1  -1   3 3813.32  125.19
  -1  -1   3 3853.71  124.49
  -1  -1   3 3898.41  127.29
   1  -1  -3 3847.31  128.19
  -1   1   3 3649.14  126.59
   1   1  -3 3730.83  116.89
  -1   1   3 3794.32  123.19
   1   1  -3 3916.61  124.79
  -1   1   3 3811.42  123.89
   1   1  -3 3732.03  121.99
   1   1  -3 3739.53  122.39
  -1   1   3 3551.54  130.69
   1   1  -3 3772.22  121.69
  -1  -1  -3  217.88   18.20
   1  -1   3  230.48   10.70
   1  -1   3  226.78   16.10
   1  -1   3  201.28   20.60
   1  -1   3  227.38   19.90
  -1  -1  -3  211.98   22.50
  -1  -1  -3  205.38   16.80
   1  -1   3  220.88   17.30
   1   1   3  170.68   16.30
  -1   1  -3  170.98    9.60
   1   1   3  178.98   17.40
  -1   1  -3  166.78   14.90
  -1   1  -3  189.28   14.10
   1   1   3  171.18   15.00
   1   1   3  180.18   20.10
  -1   1  -3  205.48   20.20
  -3  -1  -3 1590.64   68.79
   3  -1   3 1675.53   68.69
  -3  -1  -3 1731.13   72.49
  -3  -1  -3 1678.23   72.29
   3  -1   3 1594.44   63.69
  -3  -1  -3 1690.83   60.99
   3  -1   3 1627.34   73.29
   3  -1   3 1654.43   59.99
   3   1   3 1715.43   60.49
  -3   1  -3 1656.63   61.19
   3   1   3 1662.83   68.79
   3   1   3 1665.43   72.89
  -3   1  -3 1595.94   67.19
   3   1   3 1709.13   69.79
  -3   1  -3 1595.64   67.39
  -3   1  -3 1661.43   70.69
   3   1   3 1668.63   70.69
  -5  -1  -3  531.45   44.20
   5  -1   3  686.33   34.90
  -5  -1  -3  611.84   35.20
  -5  -1  -3  684.23   47.50
   5  -1   3  629.04   46.10
   5  -1   3  671.43   38.30
   5  -1   3  609.94   47.90
  -5  -1  -3  664.73   67.79
  -5   1  -3  621.54   64.09
   5   1   3  592.44   46.40
  -5   1  -3  661.63   42.20
   5   1   3  664.73   47.50
  -5   1  -3  575.04   34.60
  -5   1  -3  683.33   49.99
   5   1   3  665.13   35.00
   5   1   3  628.54   56.69
  -7  -1  -3  203.58   43.50
  -7  -1  -3  154.08   38.40
   7  -1   3  239.28   41.10
   7  -1   3  161.58   24.70
   7   1   3  184.78   25.20
   7   1   3  166.68   35.60
  -7   1  -3  223.38   33.30
  -7   1  -3  205.98   40.70
   7   1   3  259.97   42.00
  -9  -1  -3  115.09   37.90
  -9  -1  -3  104.69   40.60
   9  -1   3  185.88   42.50
   9  -1   3  108.59   42.30
   9  -1   3  152.18   28.70
  -9   1  -3   32.10   55.89
   9   1   3  362.36   88.99
   9   1   3  166.98   43.30
  10  -2  -3  217.38   32.70
 -10  -2   3  211.68   54.39
 -10  -2   3  177.48   39.40
  10  -2  -3  333.07   52.59
 -10   2   3  200.18   51.39
  10   2  -3  244.28   32.20
  10   2  -3  265.77   53.19
   8  -2  -3  154.88   24.70
  -8  -2   3  160.38   40.00
  -8  -2   3  158.08   30.30
   8  -2  -3  182.48   40.80
  -8  -2   3  132.29   12.90
  -8   2   3  170.68   26.90
  -8   2   3  195.88   42.40
   8   2  -3  191.38   24.20
   8   2  -3  199.18   39.80
  -6  -2   3  695.93   47.40
  -6  -2   3  671.63   38.00
   6  -2  -3  796.32   53.39
  -6  -2   3  731.83   54.29
   6  -2  -3  792.12   40.60
  -6  -2   3  729.03   32.30
   6  -2  -3  723.33   51.19
   6   2  -3  667.03   44.70
   6   2  -3  802.02   38.20
  -6   2   3  717.93   34.70
   6   2  -3  772.42   51.29
  -4  -2   3 1798.72   64.59
   4  -2  -3 1831.42   77.09
  -4  -2   3 1794.92   74.89
  -4  -2   3 1823.62   58.69
   4  -2  -3 1814.02   75.89
  -4  -2   3 1799.82   66.59
   4  -2  -3 1857.31   68.99
  -4  -2   3 1882.71   79.59
   4   2  -3 1807.52   76.39
  -4   2   3 1891.31   71.39
  -4   2   3 1681.53   68.59
  -4   2   3 1827.82   73.99
   4   2  -3 1921.31   65.99
   4   2  -3 1876.11   77.09
   4   2  -3 1753.82   73.09
  -4   2   3 1877.51   79.39
  -2  -2   3 2132.19   69.99
  -2  -2   3 2208.58   78.29
   2  -2  -3 2123.39   73.79
   2  -2  -3 2139.39   77.09
   2  -2  -3 2133.09   76.79
  -2  -2   3 2094.79   76.39
  -2  -2   3 2066.69   75.49
  -2  -2   3 2116.79   72.99
  -2   2   3 2070.59   75.09
  -2   2   3 1956.90   82.69
   2   2  -3 2231.88   76.09
   2   2  -3 2262.87   71.49
   2   2  -3 2214.78   78.49
   2   2  -3 2247.28   76.99
  -2   2   3 2247.18   80.49
   2   2  -3 2271.47   81.09
   0  -2   3 1704.83   55.89
   0  -2  -3 1777.12   65.19
   0  -2  -3 1734.63   72.09
   0  -2   3 1750.42   61.19
   0  -2   3 1817.42   61.19
   0  -2  -3 1874.91   65.09
   0  -2   3 1777.52   66.59
   0  -2   3 1764.92   58.89
   0  -2  -3 1819.82   57.19
   0  -2  -3 1848.81   64.99
   0   2   3 1667.13   64.09
   0   2  -3 1753.12   63.09
   0   2  -3 1696.93   59.69
   0   2   3 1808.02   70.49
   0   2  -3 1803.72   59.59
   0   2  -3 1624.24   65.49
   0   2   3 1801.02   63.79
   0   2  -3 1796.12   58.59
   0   2   3 1891.71   64.99
   2  -2   3 1336.97   57.49
   2  -2   3 1394.86   55.59
  -2  -2  -3 1410.46   50.89
   2  -2   3 1423.06   49.90
   2  -2   3 1386.06   54.99
  -2  -2  -3 1425.96   61.39
  -2  -2  -3 1354.26   57.79
  -2  -2  -3 1474.25   64.19
  -2   2  -3 1381.26   55.09
  -2   2  -3 1326.77   50.09
  -2   2  -3 1399.46   56.69
   2   2   3 1412.96   56.79
  -2   2  -3 1413.36   56.19
   2   2   3 1381.16   60.89
   2   2   3 1503.95   59.29
   2   2   3 1368.96   60.79
  -4  -2  -3 1034.70   56.29
   4  -2   3 1159.18   53.59
   4  -2   3 1107.69   46.70
  -4  -2  -3 1156.98   48.20
  -4  -2  -3 1111.19   60.89
   4  -2   3 1169.58   59.19
   4  -2   3 1034.10   57.99
   4  -2   3 1211.08   47.70
  -4  -2  -3 1107.19   59.89
   4   2   3 1075.29   60.59
   4   2   3 1109.89   55.89
  -4   2  -3 1140.69   57.19
  -4   2  -3 1038.30   53.39
  -4   2  -3 1122.59   50.79
   4   2   3 1109.79   56.39
  -4   2  -3 1086.39   47.50
   4   2   3 1175.88   58.19
   6  -2   3  459.85   31.70
   6  -2   3  481.25   44.20
  -6  -2  -3  458.45   49.60
   6  -2   3  679.73   77.59
   6  -2   3  390.26   33.90
  -6  -2  -3  463.95   58.09
   6   2   3  401.26   32.20
  -6   2  -3  465.55   35.50
   6   2   3  391.06   41.60
   6   2   3  472.95   44.90
  -8  -2  -3  372.76   53.19
  -8  -2  -3  485.65   61.09
   8  -2   3  447.56   41.20
   8  -2   3  497.45   53.29
   8   2   3  474.65   51.29
  -8   2  -3  439.36   54.09
  -8   2  -3  444.96   36.30
   9  -3  -3  434.76   53.59
  -9  -3   3  439.96   50.69
  -9  -3   3  393.26   60.69
   9  -3  -3  404.36   37.30
  -9   3   3  419.76   32.50
   9   3  -3  402.46   53.69
  -9   3   3  474.35   56.19
   9   3  -3  427.46   36.40
  -7  -3   3   73.49   31.50
  -7  -3   3   71.79   25.90
   7  -3  -3   75.59   26.90
  -7  -3   3   79.89   13.00
   7  -3  -3   89.99   21.20
   7   3  -3   83.19   17.40
  -7   3   3   64.09   28.80
   7   3  -3   98.29   29.90
  -5  -3   3  893.41   54.39
   5  -3  -3  854.61   51.39
   5  -3  -3  936.11   43.60
  -5  -3   3  908.51   52.39
  -5  -3   3  850.21   49.40
  -5  -3   3  857.91   39.80
   5  -3  -3  809.52   49.30
   5   3  -3  926.01   38.90
   5   3  -3  794.22   43.60
  -5   3   3  879.11   43.60
  -5   3   3  894.11   53.49
  -5   3   3  660.33   56.29
   5   3  -3  899.11   51.29
   5   3  -3  902.11   51.69
  -5   3   3  804.92   44.60
  -5   3   3  873.11   46.70
   3  -3  -3 2042.70   77.19
  -3  -3   3 1932.91   70.79
  -3  -3   3 1934.51   68.19
  -3  -3   3 1887.21   74.69
   3  -3  -3 1973.20   64.59
  -3  -3   3 1994.80   78.49
   3  -3  -3 1945.71   71.99
   3   3  -3 1848.62   72.99
   3   3  -3 1899.91   73.69
  -3   3   3 1716.73   74.49
  -3   3   3 1838.52   69.09
   3   3  -3 1903.81   68.39
   3   3  -3 1952.30   64.69
  -3   3   3 1945.21   76.09
  -3   3   3 1848.22   71.19
  -1  -3   3 1097.69   43.40
  -1  -3   3 1127.99   43.90
  -1  -3   3 1115.19   40.30
   1  -3  -3 1088.79   43.10
   1  -3  -3 1123.59   43.40
  -1  -3   3 1105.59   41.10
   1  -3  -3 1073.09   51.99
  -1  -3   3 1073.49   35.90
   1  -3  -3 1043.80   46.40
  -1  -3   3 1123.79   45.20
  -1   3   3 1075.49   42.10
   1   3  -3 1104.49   43.40
  -1   3   3  976.50   45.70
  -1   3   3 1099.49   42.70
   1   3  -3 1047.00   39.10
   1   3  -3 1056.69   38.90
   1   3  -3 1036.00   42.70
   1   3  -3 1063.69   38.10
  -1   3   3 1043.80   48.70
   1  -3   3 2325.77   78.39
   1  -3   3 2355.16   76.89
  -1  -3  -3 2403.46   85.49
   1  -3   3 2380.16   79.69
  -1  -3  -3 2379.76   92.59
   1  -3   3 2182.88   88.39
  -1  -3  -3 2298.17   83.19
   1  -3   3 2480.45   89.09
   1  -3   3 2303.67   80.99
  -1   3  -3 2224.38   80.09
  -1   3  -3 2306.77   78.59
  -1   3  -3 2428.66   85.29
   1   3   3 2380.86   77.29
   1   3   3 2479.25   93.99
  -1   3  -3 2405.06   80.39
   1   3   3 2385.96   85.59
   1   3   3 2514.05   84.39
   1   3   3 2390.56   89.39
   3  -3   3  316.37   26.10
  -3  -3  -3  355.26   20.70
   3  -3   3  351.66   20.50
   3  -3   3  349.96   19.50
  -3  -3  -3  348.07   33.00
  -3  -3  -3  357.86   32.70
   3  -3   3  363.96   26.30
  -3  -3  -3  323.17   27.50
   3  -3   3  347.77   27.50
   3   3   3  319.97   29.00
  -3   3  -3  334.47   26.30
  -3   3  -3  298.47   23.10
   3   3   3  342.17   24.60
  -3   3  -3  309.87   19.60
   3   3   3  355.86   28.70
   3   3   3  312.67   31.10
  -5  -3  -3  604.44   50.59
  -5  -3  -3  706.93   66.99
  -5  -3  -3  629.04   48.60
   5  -3   3  672.63   50.29
   5  -3   3  688.03   46.60
   5  -3   3  738.03   37.70
   5  -3   3  735.33   44.90
   5   3   3  621.74   42.60
   5   3   3  511.45   70.69
   5   3   3  658.73   47.10
  -5   3  -3  647.04   46.60
  -5   3  -3  575.34   35.30
   7  -3   3  284.67   41.00
  -7  -3  -3  218.78   38.40
   7  -3   3  241.38   27.70
  -7  -3  -3  300.47   49.50
  -7   3  -3  273.17   46.80
   7   3   3  193.58   34.10
  -7   3  -3  202.18   26.00
   7   3   3  193.78   19.90
   7   3   3  272.37   41.00
   9  -3   3   44.00   32.50
   9  -3   3   53.99   22.70
  -9  -3  -3    6.20   35.80
  -9  -3  -3   52.39   36.20
   9  -3   3   71.39   41.20
   9   3   3  -36.10   30.30
  -9   3  -3  -14.00   34.20
   9   3   3   75.09   32.80
  -9   3  -3    6.80   18.10
  10  -4  -3   97.59   39.50
  10  -4  -3  105.79   28.30
 -10  -4   3  148.69   50.69
 -10  -4   3   50.09   36.60
  10   4  -3  106.29   40.70
 -10   4   3  107.69   53.59
  -8  -4   3  105.69   31.70
   8  -4  -3   73.59   20.20
   8  -4  -3  176.48   38.50
  -8  -4   3  138.09   37.90
  -8  -4   3   91.09   15.60
   8   4  -3  199.78   39.90
  -8   4   3  131.59   36.40
  -8   4   3  111.39   18.50
   6  -4  -3  176.28   35.60
  -6  -4   3  116.69   17.00
   6  -4  -3  112.69   18.70
  -6  -4   3  140.89   31.80
   6  -4  -3  191.68   33.50
  -6  -4   3  102.99   25.40
   6   4  -3  118.99   17.80
  -6   4   3  123.39   24.10
  -6   4   3  147.79   32.20
  -6   4   3   90.69   16.50
   4  -4  -3 1388.76   61.79
  -4  -4   3 1324.27   63.89
  -4  -4   3 1201.78   53.09
  -4  -4   3 1299.97   50.29
   4  -4  -3 1321.27   59.39
   4  -4  -3 1303.67   55.09
  -4  -4   3 1312.27   59.69
   4   4  -3 1234.18   59.09
   4   4  -3 1299.67   59.59
  -4   4   3 1339.87   60.69
  -4   4   3 1298.47   61.99
  -4   4   3 1235.08   53.99
   4   4  -3 1356.56   52.19
  -4   4   3 1291.17   56.39
  -4   4   3 1253.77   57.19
   2  -4  -3   75.89   11.90
  -2  -4   3   81.19   12.70
   2  -4  -3   84.69   20.10
  -2  -4   3   65.19   13.00
  -2  -4   3   61.89   10.40
  -2  -4   3   81.29   13.40
  -2  -4   3   73.89   12.70
  -2  -4   3   54.89    7.30
   2  -4  -3   97.29   15.00
   2  -4  -3   71.99   16.00
   2  -4  -3  100.19   15.00
   2   4  -3   68.69   11.10
  -2   4   3   85.59   12.90
   2   4  -3   82.59   12.80
   2   4  -3   59.19   12.90
  -2   4   3   54.89   15.40
   2   4  -3   57.79   10.70
  -2   4   3   49.50   11.60
   0  -4  -3 1251.17   44.60
   0  -4   3 1230.18   54.09
   0  -4   3 1250.37   52.89
   0  -4  -3 1348.57   50.49
   0  -4   3 1204.18   48.80
   0  -4   3 1223.38   43.60
   0  -4  -3 1327.67   60.79
   0  -4   3 1322.47   43.80
   0  -4   3 1270.77   51.19
   0  -4  -3 1273.37   51.39
   0  -4   3 1291.27   43.70
   0  -4  -3 1291.67   50.69
   0   4   3 1342.37   58.69
   0   4   3 1213.38   50.69
   0   4  -3 1220.58   46.30
   0   4  -3 1252.07   41.40
   0   4  -3 1307.07   51.79
   0   4  -3 1245.08   41.50
   0   4   3 1274.67   44.50
   0   4   3 1194.08   48.80
   2  -4   3 1461.55   57.09
   2  -4   3 1481.95   53.69
   2  -4   3 1444.96   54.69
   2  -4   3 1453.85   58.29
   2  -4   3 1407.16   64.29
  -2  -4  -3 1385.46   57.29
  -2  -4  -3 1441.36   61.99
  -2  -4  -3 1514.85   70.29
   2  -4   3 1531.55   56.59
  -2  -4  -3 1576.04   65.79
  -2   4  -3 1429.16   55.19
   2   4   3 1549.84   57.09
  -2   4  -3 1489.05   59.59
   2   4   3 1453.05   51.89
   2   4   3 1447.06   64.59
   2   4   3 1491.85   61.49
   2   4   3 1458.75   66.89
  -4  -4  -3    7.80   17.60
   4  -4   3   12.70    9.70
   4  -4   3   38.70   19.00
  -4  -4  -3   17.90   10.40
  -4  -4  -3   20.30   16.50
   4  -4   3   35.10   15.80
   4  -4   3   24.20   17.60
  -4  -4  -3   43.00   22.40
   4   4   3    9.00   18.10
   4   4   3    6.30   12.30
  -4   4  -3   19.40   15.60
  -4   4  -3   17.00   10.10
  -4   4  -3    1.00   10.80
   4   4   3   48.10   21.60
  -4   4  -3    3.30   14.00
   4   4   3   21.60   18.40
   6  -4   3  209.08   24.70
   6  -4   3  221.08   35.40
  -6  -4  -3  190.38   35.30
  -6  -4  -3  241.78   42.10
   6  -4   3  280.77   38.00
   6  -4   3  252.27   37.70
   6   4   3  252.27   30.50
  -6   4  -3  242.78   36.20
   6   4   3  241.98   38.20
  -8  -4  -3   31.70   30.10
   8  -4   3   47.60   32.70
   8  -4   3   18.60   19.70
  -8  -4  -3   54.59   45.10
  -8   4  -3   47.30   31.10
  -8   4  -3   17.20   17.40
   8   4   3   13.30   26.00
  -9  -5   3  210.38   49.70
   9  -5  -3  336.07   49.10
   9  -5  -3  264.47   33.00
  -9  -5   3  226.18   47.90
  -9   5   3  252.17   50.09
   9   5  -3  310.07   48.60
  -7  -5   3   55.99   27.90
  -7  -5   3   22.00   12.90
  -7  -5   3   11.00   23.70
   7  -5  -3   13.30   13.70
   7  -5  -3   23.40   24.60
   7   5  -3   23.70   12.90
   7   5  -3   12.80   23.60
  -7   5   3   30.40    9.40
  -7   5   3   49.60   13.40
  -7   5   3   30.80   25.20
   5  -5  -3  585.94   40.10
  -5  -5   3  544.05   33.30
   5  -5  -3  547.05   34.40
  -5  -5   3  568.84   39.60
   5  -5  -3  602.44   43.30
  -5  -5   3  595.64   45.80
  -5   5   3  599.54   39.90
  -5   5   3  575.44   37.00
  -5   5   3  578.84   43.60
  -5   5   3  563.94   34.10
   5   5  -3  596.54   41.90
   5   5  -3  551.34   40.40
  -5   5   3  558.74   33.40
  -3  -5   3  210.78   19.50
  -3  -5   3  222.88   22.30
   3  -5  -3  250.67   19.90
   3  -5  -3  241.48   20.70
  -3  -5   3  219.58   19.40
  -3  -5   3  207.28   17.50
   3  -5  -3  244.58   19.70
   3  -5  -3  221.68   15.60
  -3  -5   3  239.68   14.50
  -3   5   3  209.88   23.60
   3   5  -3  224.98   19.20
   3   5  -3  217.38   19.80
  -3   5   3  218.38   17.50
  -3   5   3  219.08   20.90
  -3   5   3  213.18   20.80
   3   5  -3  205.08   14.50
   1  -5  -3   99.69   12.90
   1  -5  -3  109.89   13.40
   1  -5  -3  104.49   15.40
  -1  -5   3   91.79    8.60
  -1  -5   3   92.39   10.20
   1  -5  -3  138.49   23.80
  -1  -5   3   95.99   14.10
  -1  -5   3  125.19   18.80
  -1  -5   3   98.79   13.90
   1  -5  -3   91.19   12.20
  -1   5   3  114.29   14.30
   1   5  -3  115.59   13.30
   1   5  -3  127.89    9.00
  -1   5   3  117.49   12.70
   1   5  -3  120.59    7.60
   1   5  -3  121.39   16.20
  -1   5   3  130.89   19.80
  -1  -5  -3 1890.21   69.69
  -1  -5  -3 1941.61   74.49
   1  -5   3 1975.50   65.09
  -1  -5  -3 1929.01   83.89
   1  -5   3 1959.50   68.89
   1  -5   3 1891.81   79.69
   1  -5   3 1941.11   66.79
   1  -5   3 1850.01   65.99
  -1  -5  -3 1913.21   75.09
   1   5   3 1859.71   79.29
  -1   5  -3 1852.01   59.49
  -1   5  -3 1930.01   73.59
   1   5   3 1952.40   71.99
   1   5   3 1839.12   74.29
  -1   5  -3 1754.02   59.89
   1   5   3 1850.51   68.39
   1   5   3 1891.21   64.59
   3  -5   3   16.90   11.30
   3  -5   3   30.30   15.10
  -3  -5  -3   24.60   14.40
   3  -5   3    6.00    8.40
   3  -5   3   14.20    5.60
  -3  -5  -3   12.80    8.90
  -3  -5  -3   12.10   17.30
   3  -5   3   -4.90   11.60
  -3  -5  -3   27.40   18.90
   3  -5   3   13.70    8.70
  -3   5  -3   17.00   11.60
   3   5   3    7.30   16.30
   3   5   3   21.10   14.80
   3   5   3   12.10   16.00
   3   5   3   25.10    9.70
  -3   5  -3   26.00    9.20
  -3   5  -3    7.00   10.80
  -3   5  -3   11.40    8.80
  -5  -5  -3  333.47   41.80
   5  -5   3  373.06   36.30
   5  -5   3  380.06   28.20
  -5  -5  -3  312.07   42.80
  -5  -5  -3  378.46   43.10
   5  -5   3  405.66   36.10
   5  -5   3  320.37   46.20
  -5   5  -3  391.76   30.60
   5   5   3  403.16   30.60
  -5   5  -3  389.26   36.70
   5   5   3  466.15   41.90
   7  -5   3  107.59   22.80
  -7  -5  -3  145.99   37.20
   7  -5   3  106.99   30.80
   7  -5   3   23.90   51.99
  -7  -5  -3  145.89   41.40
  -7   5  -3  169.68   24.50
  -7   5  -3   79.89   39.30
   7   5   3  120.79   35.70
   7   5   3  131.89   28.70
  -9  -5  -3   24.00   41.90
   9  -5   3   38.70   22.70
  -9  -5  -3    3.10   36.30
   9  -5   3   28.10   30.90
  -9   5  -3  -38.90   33.50
   9   5   3   13.60   34.50
   9   5   3   13.20   25.10
  -9   5  -3   13.90   18.30
   8  -6  -3  436.86   71.09
   8  -6  -3  369.76   40.10
  -8  -6   3  460.15   91.29
  -8  -6   3  325.77   31.80
  -8  -6   3  350.46   50.09
  -8   6   3  387.76   51.69
   8   6  -3  367.26   46.60
  -6  -6   3  311.67   29.40
  -6  -6   3  419.36   45.90
  -6  -6   3  440.36   43.10
   6  -6  -3  371.56   37.20
  -6  -6   3  398.86   44.00
   6  -6  -3  400.96   32.20
   6  -6  -3  417.16   42.00
  -6   6   3  386.46   22.80
   6   6  -3  385.16   29.50
  -6   6   3  416.56   42.70
   6   6  -3  442.76   39.40
   4  -6  -3  791.92   41.80
  -4  -6   3  804.12   43.70
   4  -6  -3  842.92   48.60
  -4  -6   3  811.22   35.60
   4  -6  -3  809.02   43.10
   4  -6  -3  793.52   34.50
  -4  -6   3  785.82   42.30
  -4  -6   3  848.72   57.39
  -4   6   3  754.82   44.80
  -4   6   3  892.71   51.19
   4   6  -3  798.02   49.90
  -4   6   3  759.02   38.20
   4   6  -3  760.32   32.20
   4   6  -3  753.62   42.60
   2  -6  -3  562.04   29.20
   2  -6  -3  568.54   38.90
  -2  -6   3  517.55   32.20
  -2  -6   3  564.24   25.10
   2  -6  -3  538.55   28.30
  -2  -6   3  512.35   26.50
   2  -6  -3  520.95   27.50
   2  -6  -3  460.75   33.40
  -2  -6   3  546.05   31.80
   2  -6  -3  552.04   30.20
  -2  -6   3  528.95   29.10
  -2   6   3  563.94   39.00
  -2   6   3  568.54   33.90
  -2   6   3  545.75   30.00
   2   6  -3  556.44   25.50
   2   6  -3  543.25   25.50
   2   6  -3  528.15   27.90
  -2   6   3  528.95   28.10
   0  -6   3  473.25   32.50
   0  -6  -3  478.75   27.60
   0  -6   3  432.56   24.10
   0  -6   3  472.15   17.10
   0  -6  -3  398.66   25.80
   0  -6  -3  496.15   38.00
   0  -6   3  459.25   28.20
   0  -6  -3  455.75   22.70
   0  -6   3  444.46   29.30
   0  -6  -3  478.75   26.40
   0   6   3  437.96   23.30
   0   6  -3  431.86   24.40
   0   6   3  424.16   32.50
   0   6   3  479.95   28.70
   0   6   3  443.76   24.90
   0   6  -3  456.65   30.10
   0   6  -3  516.05   32.70
   2  -6   3 2996.90  102.59
  -2  -6  -3 3036.50  121.89
   2  -6   3 3030.40  100.59
  -2  -6  -3 2921.01  102.09
   2  -6   3 2821.42  102.59
   2  -6   3 2942.91  101.89
  -2  -6  -3 2993.00  110.69
   2  -6   3 2866.81  117.09
   2   6   3 2920.81   99.39
  -2   6  -3 2943.81  108.19
  -2   6  -3 2918.71   94.89
   2   6   3 2955.10  106.49
  -2   6  -3 2782.32   96.09
   2   6   3 2828.72  115.79
   2   6   3 2951.60   98.39
   2   6   3 2807.42  110.89
  -4  -6  -3  365.56   42.90
   4  -6   3  309.67   25.40
   4  -6   3  304.37   28.90
  -4  -6  -3  339.37   38.40
  -4  -6  -3  281.67   32.20
   4  -6   3  329.77   39.80
  -4   6  -3  333.07   27.90
   4   6   3  353.76   23.20
  -4   6  -3  355.96   29.30
   4   6   3  373.16   36.00
   6  -6   3  284.67   28.90
  -6  -6  -3  354.16   50.69
   6  -6   3  331.17   37.60
   6  -6   3  307.57   40.60
  -6  -6  -3  333.67   45.60
   6   6   3  295.97   27.30
  -6   6  -3  278.87   36.30
  -6   6  -3  298.27   30.00
   6   6   3  325.97   41.40
   8  -6   3  263.57   33.90
  -8  -6  -3  214.38   48.60
  -8  -6  -3  345.57   72.79
   8  -6   3  340.27   47.90
   8   6   3  321.07   36.50
  -8   6  -3  314.07   33.50
   8   6   3  427.06   90.69
  -8   6  -3  362.76   49.60
   9  -7  -3  158.08   43.70
  -9  -7   3  149.99   42.20
  -9  -7   3  159.68   46.30
   9   7  -3  190.18   43.50
  -9   7   3  122.99   40.60
  -7  -7   3  907.21   67.99
   7  -7  -3  761.42   58.09
   7  -7  -3  885.01   62.79
   7  -7  -3  836.72   51.49
  -7  -7   3  931.11   71.69
  -7   7   3  789.42   53.59
  -7   7   3  976.30   78.69
   7   7  -3  868.31   60.89
   5  -7  -3    6.90   17.20
  -5  -7   3   25.30   21.00
  -5  -7   3   43.30   11.40
  -5  -7   3    7.20   17.70
  -5  -7   3   14.10   18.60
   5  -7  -3    8.40   15.60
  -5  -7   3   11.90   21.60
   5  -7  -3    7.50   11.80
  -5   7   3   22.40    9.50
  -5   7   3   18.00   16.00
   5   7  -3   30.10    7.20
   5   7  -3   39.00   18.20
  -5   7   3   20.00   18.90
  -3  -7   3 1083.09   53.69
   3  -7  -3 1148.89   51.99
   3  -7  -3 1076.09   56.39
   3  -7  -3 1142.29   49.20
  -3  -7   3 1185.08   54.29
  -3  -7   3 1136.09   43.70
   3  -7  -3 1005.00   56.89
  -3  -7   3 1109.79   53.19
  -3  -7   3 1142.69   50.29
   3  -7  -3 1080.29   48.80
  -3   7   3 1175.78   56.59
  -3   7   3 1084.29   61.59
   3   7  -3 1066.39   60.79
  -3   7   3 1147.99   48.30
   3   7  -3 1103.49   48.00
  -3   7   3 1132.29   52.69
   3   7  -3 1090.09   48.60
  -1  -7   3  736.43   28.10
   1  -7  -3  735.33   34.50
  -1  -7   3  703.43   42.10
  -1  -7   3  718.53   30.00
  -1  -7   3  712.23   39.10
   1  -7  -3  744.73   46.80
   1  -7  -3  692.13   39.00
   1  -7  -3  710.83   33.20
  -1  -7   3  744.53   35.20
   1  -7  -3  719.63   35.20
   1   7  -3  773.52   43.00
  -1   7   3  726.13   41.80
  -1   7   3  731.93   34.00
   1   7  -3  747.43   35.10
   1   7  -3  741.33   41.70
  -1   7   3  689.23   35.80
   1  -7   3   77.69   12.70
   1  -7   3   65.39    6.10
   1  -7   3   74.69    6.30
  -1  -7  -3  100.99   17.50
  -1  -7  -3   97.39   17.50
   1  -7   3   63.99   13.60
   1  -7   3   67.89   17.20
   1  -7   3   65.69   10.00
  -1  -7  -3   61.39   11.40
  -1  -7  -3   87.69   23.20
   1   7   3   83.89   17.00
  -1   7  -3   63.29   16.90
   1   7   3   80.39   11.60
  -1   7  -3   65.69   17.30
   1   7   3   86.29   19.80
   1   7   3   66.59   13.60
  -3  -7  -3 1689.33   75.39
   3  -7   3 1612.34   55.69
   3  -7   3 1591.14   65.79
   3  -7   3 1622.44   64.59
  -3  -7  -3 1707.13   79.19
  -3  -7  -3 1689.13   86.79
   3  -7   3 1603.54   81.39
   3  -7   3 1643.74   64.29
   3  -7   3 1481.55   70.99
   3   7   3 1709.33   72.99
  -3   7  -3 1710.23   74.09
   3   7   3 1648.83   83.69
   3   7   3 1591.44   78.09
   3   7   3 1692.43   63.39
  -3   7  -3 1577.04   59.79
   3   7   3 1664.43   60.79
  -5  -7  -3  267.17   37.80
   5  -7   3  202.98   24.00
  -5  -7  -3  223.48   40.40
   5  -7   3  210.08   29.70
   5  -7   3  236.88   28.60
  -5   7  -3  202.78   26.80
   5   7   3  228.98   19.50
   5   7   3  247.08   34.50
  -5   7  -3  211.28   27.30
   7  -7   3  192.58   41.90
   7  -7   3   90.39   21.70
  -7  -7  -3  117.39   38.90
  -7  -7  -3  115.19   47.50
  -7   7  -3  123.49   24.30
   7   7   3  158.18   38.10
   7   7   3   91.99   17.50
   7   7   3   61.69   13.10
  -7   7  -3   97.29   30.70
  -8  -8   3  160.78   43.00
   8  -8  -3  137.09   29.50
   8  -8  -3  211.68   41.90
  -8  -8   3  181.78   43.20
   8   8  -3  208.08   39.70
  -8   8   3  235.78   43.90
   6  -8  -3  277.97   37.60
   6  -8  -3  263.67   29.30
  -6  -8   3  287.27   44.00
  -6  -8   3  296.67   38.50
   6  -8  -3  316.87   39.20
   6   8  -3  258.17   32.90
  -6   8   3  220.88   32.00
  -6   8   3  294.87   36.30
  -4  -8   3  156.48   25.10
  -4  -8   3  154.18   32.10
   4  -8  -3  110.09   20.90
   4  -8  -3  135.29   31.30
   4  -8  -3  153.68   24.30
   4  -8  -3  111.49   19.90
  -4  -8   3  195.38   29.80
   4   8  -3  120.49   18.50
  -4   8   3  123.89   17.50
  -4   8   3  130.99   23.60
  -4   8   3   89.39   23.30
  -4   8   3  116.89   26.10
   4   8  -3  143.29   21.90
   4   8  -3  131.49   20.70
  -2  -8   3 1019.00   45.20
  -2  -8   3 1096.89   70.29
   2  -8  -3 1037.70   50.29
  -2  -8   3  959.30   53.09
   2  -8  -3  895.81   52.69
  -2  -8   3 1032.30   42.50
   2  -8  -3 1029.80   46.00
   2  -8  -3  949.40   44.80
   2  -8  -3  994.80   56.89
   2  -8  -3 1035.40   49.80
   2  -8  -3 1001.40   44.60
  -2  -8   3 1080.49   40.40
   2   8  -3 1046.80   53.69
  -2   8   3 1031.30   47.40
  -2   8   3 1048.60   52.69
   2   8  -3 1052.89   39.20
  -2   8   3 1016.60   46.80
   2   8  -3 1015.50   39.10
  -2   8   3 1204.88   76.89
   2   8  -3 1141.79   53.59
   0  -8  -3   98.39   24.00
   0  -8  -3  100.19   13.60
   0  -8   3   98.59   15.10
   0  -8   3   90.69   18.10
   0  -8  -3   88.79   15.50
   0  -8   3   72.49   15.30
   0  -8  -3   74.99   13.70
   0  -8   3   63.09   17.60
   0  -8  -3  104.29   17.20
   0   8  -3   75.89   18.90
   0   8  -3   41.80   11.00
   0   8   3   62.19   18.50
   0   8   3   74.39   16.00
   0   8  -3   72.69   21.80
   0   8   3   76.49   13.00
   0   8   3   60.59   12.00
  -2  -8  -3  785.82   33.80
  -2  -8  -3  730.63   43.30
   2  -8   3  730.93   32.50
  -2  -8  -3  793.72   55.59
   2  -8   3  752.12   36.70
   2  -8   3  792.32   37.80
   2  -8   3  715.93   51.69
   2  -8   3  718.53   40.00
   2  -8   3  761.72   31.20
   2   8   3  751.72   46.50
   2   8   3  728.73   50.89
  -2   8  -3  756.72   57.79
   2   8   3  708.43   35.30
  -2   8  -3  787.32   50.49
   2   8   3  717.33   40.30
   4  -8   3  507.55   36.00
  -4  -8  -3  378.56   55.59
  -4  -8  -3  561.34   54.49
  -4  -8  -3  516.15   47.70
   4  -8   3  554.94   33.80
   4  -8   3  569.44   35.40
   4   8   3  530.45   31.80
  -4   8  -3  568.84   30.20
   4   8   3  571.24   41.50
  -4   8  -3  557.14   40.50
   4   8   3  507.75   27.20
  -6  -8  -3   52.39   32.50
   6  -8   3   34.80   21.20
  -6  -8  -3   66.19   32.20
   6  -8   3    1.90   15.30
   6  -8   3   87.39   27.80
   6   8   3   23.70   25.40
   6   8   3   21.10    8.50
   6   8   3   -0.10   13.30
   6   8   3   19.20   14.00
  -6   8  -3   54.69   20.50
  -6   8  -3   35.20   20.40
   8  -8   3   67.39   23.90
   8  -8   3  129.79   34.60
  -8  -8  -3  151.08   44.00
  -8  -8  -3   80.89   39.10
   8   8   3  216.68   43.60
  -8   8  -3  128.09   25.40
   9  -9  -3  249.78   47.10
  -9  -9   3  151.68   46.30
  -9  -9   3  190.38   48.90
  -9   9   3  147.69   44.80
   9   9  -3  221.88   45.60
   7  -9  -3  240.78   39.00
  -7  -9   3  236.38   65.09
  -7  -9   3  193.88   65.69
   7  -9  -3  154.88   44.20
  -7   9   3  171.38   30.60
   7   9  -3  293.07   40.90
  -7   9   3  198.68   37.90
   5  -9  -3   72.59   17.90
  -5  -9   3  103.99   22.10
  -5  -9   3  109.09   31.40
  -5  -9   3  126.49   29.00
   5  -9  -3  119.89   22.20
   5  -9  -3  120.29   26.80
   5  -9  -3   70.69   13.30
   5   9  -3  141.69   22.60
   5   9  -3  158.38   25.30
  -5   9   3  115.29   25.70
  -5   9   3  115.69   26.10
   3  -9  -3  601.84   48.30
  -3  -9   3  680.23   54.29
   3  -9  -3  611.84   47.40
   3  -9  -3  661.93   40.10
   3  -9  -3  667.13   38.30
  -3  -9   3  759.32   44.00
  -3  -9   3  618.94   31.00
   3  -9  -3  623.34   38.20
  -3  -9   3  715.13   47.10
  -3  -9   3  661.13   49.00
   3   9  -3  618.14   30.70
   3   9  -3  659.53   41.50
   3   9  -3  595.44   36.20
  -3   9   3  628.14   38.20
   3   9  -3  663.93   32.30
  -3   9   3  615.04   36.60
  -3   9   3  608.04   49.20
  -1  -9   3  635.54   26.70
  -1  -9   3  606.84   25.10
  -1  -9   3  625.84   34.30
  -1  -9   3  656.53   47.00
   1  -9  -3  685.73   34.20
   1  -9  -3  667.33   35.20
  -1  -9   3  601.74   39.90
   1  -9  -3  744.13   40.20
   1  -9  -3  540.15   37.50
   1  -9  -3  638.24   48.60
   1  -9  -3  642.94   43.20
  -1   9   3  707.13   51.29
  -1   9   3  664.53   32.90
   1   9  -3  636.54   36.00
  -1   9   3  612.54   42.70
  -1   9   3  667.53   36.30
  -1  -9  -3  279.47   38.00
   1  -9   3  231.68   24.30
   1  -9   3  233.18   19.60
   1  -9   3  246.48   26.60
  -1  -9  -3  244.08   24.80
  -1  -9  -3  230.48   24.00
   1  -9   3  256.97   23.00
  -1  -9  -3  266.27   19.40
   1  -9   3  226.18   32.00
  -1   9  -3  264.67   31.40
  -1   9  -3  252.67   29.60
   1   9   3  231.08   21.50
   1   9   3  215.98   33.00
   1   9   3  231.08   20.90
   1   9   3  231.08   47.20
   1   9   3  327.07   36.40
   3  -9   3  390.36   24.50
   3  -9   3  332.07   25.40
   3  -9   3  374.06   27.70
  -3  -9  -3  357.06   35.60
  -3  -9  -3  394.06   49.40
   3  -9   3  386.46   24.60
  -3   9  -3  353.86   35.10
   3   9   3  340.47   30.80
   3   9   3  444.76   59.29
   3   9   3  359.26   26.40
  -5  -9  -3  116.19   32.50
   5  -9   3   57.99   17.30
  -5  -9  -3   84.59   32.90
   5  -9   3  116.29   23.10
   5  -9   3  110.49   24.70
   5   9   3   83.99   16.50
   5   9   3   80.79   21.60
   5   9   3  103.79   26.00
  -5   9  -3  104.79   25.50
   7  -9   3   74.79   23.30
   7  -9   3   96.29   29.50
  -7  -9  -3  170.38   40.20
  -7  -9  -3   68.49   39.10
   7   9   3  118.99   35.80
   7   9   3  119.99   25.10
  -7   9  -3  112.19   26.90
   8 -10  -3   51.29   29.90
   8 -10  -3   21.60   19.10
  -8 -10   3   22.20   32.70
  -8 -10   3   -7.50   31.40
   8  10  -3   15.40   25.90
  -8  10   3    9.20   31.80
   8  10  -3   44.50   20.40
  -8  10   3   59.99   24.90
  -6 -10   3  247.08   47.20
   6 -10  -3  243.18   38.10
   6 -10  -3  204.68   32.50
   6 -10  -3  189.08   28.40
  -6 -10   3  257.57   38.60
  -6  10   3  166.38   31.40
   6  10  -3  202.98   28.10
   6  10  -3  189.48   28.20
  -6  10   3  270.47   37.80
   4 -10  -3  772.22   45.30
  -4 -10   3  902.41   48.20
  -4 -10   3  857.91   51.99
  -4 -10   3  844.72   63.99
   4 -10  -3  874.51   50.59
   4 -10  -3  964.80   51.89
  -4  10   3  903.71   63.09
  -4  10   3  862.91   43.90
   4  10  -3  813.32   42.10
   4  10  -3  826.62   46.30
  -4  10   3  865.51   48.20
   2 -10  -3  423.06   32.30
  -2 -10   3  410.76   26.30
  -2 -10   3  403.56   37.40
   2 -10  -3  412.86   28.00
  -2 -10   3  453.55   25.70
   2 -10  -3  411.16   33.60
  -2 -10   3  406.06   43.10
   2 -10  -3  382.16   37.40
  -2 -10   3  493.55   23.60
   2 -10  -3  436.66   28.80
   2 -10  -3  443.26   43.00
   2  10  -3  440.66   31.70
  -2  10   3  441.16   36.10
   2  10  -3  480.75   39.20
  -2  10   3  464.95   44.80
   0 -10  -3  509.05   30.70
   0 -10   3  538.75   41.60
   0 -10  -3  508.55   31.50
   0 -10  -3  543.55   47.10
   0 -10  -3  432.16   36.10
   0 -10   3  536.45   37.20
   0 -10  -3  530.75   48.70
   0  10   3  473.35   41.90
   0  10   3  528.15   28.40
   0  10   3  492.35   40.60
   0  10  -3  492.15   33.40
   0  10   3  560.64   47.40
   0  10  -3  556.44   44.20
  -2 -10  -3  513.85   38.30
  -2 -10  -3  523.65   53.79
   2 -10   3  556.24   35.20
  -2 -10  -3  561.44   40.10
  -2 -10  -3  507.45   24.80
   2 -10   3  583.04   20.30
   2  10   3  560.74   48.10
   2  10   3  558.54   35.50
   2  10   3  512.65   32.60
  -2  10  -3  541.65   47.30
  -2  10  -3  607.34   45.50
  -4 -10  -3  115.59   35.00
   4 -10   3   96.09   17.10
   4 -10   3   56.29   15.80
   4 -10   3  104.69   18.90
   4  10   3   98.49   17.20
  -4  10  -3  118.49   26.60
   4  10   3   94.59   22.90
   4  10   3   87.99   23.10
   6 -10   3  340.67   46.40
  -6 -10  -3  328.47   50.39
   6 -10   3  285.87   35.10
  -6 -10  -3  233.58   49.10
   6 -10   3  244.98   32.20
   6  10   3  282.37   39.20
   6  10   3  345.07   31.30
  -6  10  -3  305.37   37.70
   6  10   3  304.27   47.80
   7 -11  -3   23.70   20.00
  -7 -11   3   16.50   28.70
   7 -11  -3   48.80   25.60
  -7 -11   3   20.20   31.00
  -7  11   3   -3.40   20.90
  -7  11   3   55.19   27.60
   7  11  -3   50.29   17.60
   5 -11  -3  350.96   30.10
  -5 -11   3  418.66   37.00
  -5 -11   3  473.65   57.09
   5 -11  -3  457.45   34.50
   5 -11  -3  406.26   38.80
   5 -11  -3  391.96   36.00
  -5 -11   3  420.86   41.70
   5  11  -3  428.26   35.70
   5  11  -3  411.06   32.40
  -5  11   3  426.36   36.70
  -5  11   3  431.96   48.60
   3 -11  -3  634.74   38.50
  -3 -11   3  640.44   54.89
   3 -11  -3  656.23   42.50
   3 -11  -3  608.94   35.70
  -3 -11   3  631.64   38.50
   3 -11  -3  604.74   42.30
   3 -11  -3  603.74   49.50
  -3 -11   3  623.34   35.30
  -3  11   3  598.34   35.40
  -3  11   3  582.24   53.89
   3  11  -3  531.65   37.00
   3  11  -3  545.75   25.90
   3  11  -3  578.34   26.40
   3  11  -3  604.34   44.30
  -3  11   3  673.53   37.60
   1 -11  -3  380.76   28.50
   1 -11  -3  429.66   46.00
   1 -11  -3  402.96   26.60
  -1 -11   3  370.36   27.60
   1 -11  -3  408.26   34.90
  -1 -11   3  387.86   41.80
  -1 -11   3  413.36   16.50
   1  11  -3  415.96   39.50
  -1  11   3  360.56   37.70
  -1  11   3  385.16   24.50
  -1  11   3  402.86   43.00
   1  11  -3  353.86   30.30
  -1 -11  -3  632.04   38.50
   1 -11   3  486.05   50.89
   1 -11   3  545.05   34.80
  -1 -11  -3  579.74   44.00
  -1 -11  -3  673.83   40.40
   1 -11   3  570.74   42.30
  -1 -11  -3  634.34   56.79
   1  11   3  550.14   35.20
   1  11   3  542.55   39.00
   1  11   3  556.74   50.69
   1  11   3  618.54   33.20
  -1  11  -3  582.84   49.20
   3 -11   3  154.48   13.10
  -3 -11  -3  157.98   28.50
   3 -11   3  148.49   20.90
   3 -11   3  128.59   18.40
   3 -11   3  202.98   20.90
  -3 -11  -3  149.59   37.60
  -3 -11  -3  208.98   30.80
  -3  11  -3  164.98   30.80
   3  11   3  151.78   23.60
   3  11   3  118.19   18.10
   3  11   3  137.29   29.10
  -3  11  -3  108.49   27.50
   5 -11   3  385.26   30.60
   5 -11   3  355.56   33.80
  -5 -11  -3  688.63  110.19
   5 -11   3  422.66   33.40
   5  11   3  358.16   38.00
   5  11   3  375.86   32.30
   5  11   3  384.66   41.90
  -5  11  -3  378.56   41.60
   7 -11   3   65.39   31.20
   7 -11   3   59.69   22.80
  -7 -11  -3   -4.50   36.40
  -7 -11  -3   81.29   38.90
  -7  11  -3   31.90   25.10
   7  11   3   99.19   33.60
   7  11   3   64.79   21.20
  -6 -12   3   92.19   36.50
  -6 -12   3   81.49   34.50
  -6 -12   3  101.59   32.00
   6 -12  -3   81.09   22.60
   6 -12  -3   87.59   25.00
   6  12  -3   58.59   19.50
   6  12  -3   68.29   20.60
   4 -12  -3  409.06   40.40
   4 -12  -3  446.26   38.10
   4 -12  -3  459.55   37.60
  -4 -12   3  466.65   35.00
  -4 -12   3  478.15   38.50
  -4 -12   3  477.45   54.89
   4 -12  -3  503.95   33.70
  -4  12   3  516.25   52.29
   4  12  -3  455.65   36.90
   2 -12  -3   63.89   19.80
   2 -12  -3   67.89   27.10
   2 -12  -3   76.79   16.50
  -2 -12   3  112.39   33.00
   2 -12  -3   68.19   16.50
  -2 -12   3   61.89    9.20
   2 -12  -3   65.69   16.70
   2  12  -3   80.49   25.60
   2  12  -3   55.39   17.10
  -2  12   3   56.79   24.50
  -2  12   3   58.89   14.80
   0 -12  -3  304.07   28.00
   0 -12   3  284.87   25.10
   0 -12  -3  315.47   26.40
   0 -12  -3  305.57   24.90
   0 -12   3  344.27   39.10
   0 -12  -3  268.37   42.80
   0 -12   3  302.27   31.20
   0  12   3  283.67   21.70
   0  12  -3  293.47   29.90
   0  12   3  268.17   26.30
   0  12   3  301.17   42.40
   0  12  -3  334.87   38.40
   2 -12   3  231.18   24.00
   2 -12   3  196.78   26.70
  -2 -12  -3  240.98   29.60
  -2 -12  -3  242.48   45.30
  -2 -12  -3  215.18   28.40
   2  12   3  189.68   21.50
   2  12   3  210.68   26.00
  -2  12  -3  239.68   38.20
   2  12   3  213.08   37.50
  -4 -12  -3    9.30   21.20
   4 -12   3   10.90   13.40
   4 -12   3   16.20   12.20
  -4 -12  -3  -13.70   23.70
  -4 -12  -3   -1.20   38.40
   4 -12   3   19.90   11.90
  -4  12  -3    6.10   20.70
   4  12   3   24.70   14.60
   4  12   3    1.60   20.40
   4  12   3   13.50   17.40
   6 -12   3  107.69   31.20
   6 -12   3   72.89   23.50
  -6 -12  -3  137.09   44.90
   6  12   3   78.99   25.40
   6  12   3  134.49   33.00
  -7 -13   3    4.70   34.70
  -7 -13   3   36.30   28.30
   7 -13  -3   26.40   22.20
   7 -13  -3   20.00   25.20
  -7  13   3   28.30   26.20
   7  13  -3   54.19   22.00
   7  13  -3    5.80   22.90
   5 -13  -3  225.28   33.70
  -5 -13   3  205.18   31.50
  -5 -13   3  242.38   33.90
   5 -13  -3  164.18   30.70
  -5 -13   3  220.98   47.00
   5 -13  -3  200.08   37.70
   5  13  -3  206.58   29.80
  -5  13   3  168.98   38.40
  -3 -13   3  162.78   40.10
   3 -13  -3  203.78   39.80
   3 -13  -3  165.88   23.10
  -3 -13   3  143.59   21.10
   3 -13  -3  138.29   25.50
   3 -13  -3  179.08   26.20
  -3 -13   3  172.68   18.40
  -3  13   3  161.38   36.50
   3  13  -3  132.69   27.90
  -3  13   3  140.39   24.30
  -3  13   3  130.29   18.40
   3  13  -3  143.09   23.60
   1 -13  -3  272.07   46.10
   1 -13  -3  198.48   24.00
  -1 -13   3  210.68   37.40
  -1 -13   3  181.68   21.80
   1 -13  -3  198.78   20.60
  -1  13   3  196.68   39.20
  -1  13   3  184.28   17.10
   1  13  -3  217.18   38.80
  -1  13   3  190.88   20.40
   1  13  -3  177.08   26.00
   1 -13   3  216.98   24.60
   1 -13   3  311.77   47.00
  -1 -13  -3  319.77   33.50
  -1 -13  -3  292.27   27.40
   1 -13   3  282.97   35.20
  -1 -13  -3  328.97   51.99
   1  13   3  278.67   43.90
   1  13   3  279.87   30.00
  -1  13  -3  321.67   40.00
   1  13   3  321.67   30.20
  -3 -13  -3  136.39   26.90
  -3 -13  -3  197.38   51.79
   3 -13   3  172.48   24.80
   3 -13   3  159.28   22.40
  -3 -13  -3  172.28   30.50
   3  13   3  180.38   24.00
   3  13   3  181.58   36.90
   3  13   3  168.28   24.10
  -5 -13  -3  115.39   42.60
   5 -13   3  101.39   19.10
  -5 -13  -3   89.99   31.70
   5  13   3  114.29   31.80
   5  13   3   74.99   26.50
  -6 -14   3  432.26   66.29
  -6 -14   3  296.57   45.00
   6 -14  -3  239.88   55.69
   6 -14  -3  266.47   37.60
  -6  14   3  213.68   44.20
   6  14  -3  283.27   35.60
  -4 -14   3  263.97   32.40
  -4 -14   3  218.98   25.30
  -4 -14   3  251.37   48.70
   4 -14  -3  237.28   31.90
   4 -14  -3  233.98   30.40
   4 -14  -3  219.28   35.60
   4 -14  -3  244.78   28.60
   4  14  -3  220.58   30.70
  -4  14   3  287.57   45.10
   2 -14  -3  137.29   25.00
   2 -14  -3  139.69   20.00
  -2 -14   3  123.09   10.80
   2 -14  -3  133.29   21.30
  -2 -14   3  140.69   12.90
  -2 -14   3  131.99   35.90
   2  14  -3  181.18   35.80
  -2  14   3  191.28   47.10
   0 -14  -3  314.87   28.80
   0 -14  -3  377.86   55.59
   0 -14  -3  297.87   25.30
   0 -14   3  333.97   29.10
   0 -14  -3  299.57   29.30
   0 -14   3  298.97   40.30
   0  14   3  291.07   20.60
   0  14   3  342.87   48.90
   0  14  -3  350.46   43.50
  -2 -14  -3  227.28   49.50
   2 -14   3  194.78   25.50
  -2 -14  -3  194.78   30.60
   2 -14   3  239.88   44.30
  -2 -14  -3  225.08   29.80
   2  14   3  191.88   27.40
   2  14   3  223.18   42.10
   2  14   3  217.38   28.80
  -2  14  -3  205.68   57.49
  -4 -14  -3  234.58   51.09
  -4 -14  -3  200.58   34.30
   4  14   3  177.88   37.40
  -5 -15   3  100.09   41.20
   5 -15  -3  100.99   29.10
  -5 -15   3  108.49   36.80
   5 -15  -3   90.29   25.50
  -5  15   3  119.09   35.00
   5  15  -3   71.49   21.00
   3 -15  -3  257.17   33.20
  -3 -15   3  362.76   58.79
   3 -15  -3  256.17   35.00
   3 -15  -3  208.28   25.40
  -3 -15   3  228.58   29.30
   3 -15  -3  301.07   48.50
  -3 -15   3  248.78   21.80
   3  15  -3  293.87   35.70
  -3  15   3  265.47   51.49
  -1 -15   3  258.27   23.70
   1 -15  -3  199.98   25.90
  -1 -15   3  299.87   46.40
   1 -15  -3  249.18   48.00
   1 -15  -3  291.37   37.80
   1  15  -3  289.17   34.70
  -1  15   3  323.37   46.70
   1 -15   3    5.80   13.40
  -1 -15  -3   11.50    9.90
   1 -15   3   -9.70   19.30
  -1 -15  -3    6.30   35.50
   1 -15   3  -16.90   19.20
  -1 -15  -3   33.10   15.90
  -1 -15  -3   21.10   12.60
  -1  15  -3   49.50   25.20
   3 -15   3  416.96   37.20
   3 -15   3  527.95   93.69
  -3 -15  -3  536.15   70.19
   3 -15   3  431.66   46.20
  -3 -15  -3  442.96   42.50
   3  15   3  510.05   83.59
   3  15   3  456.75   44.20
   5 -15   3   21.10   21.90
  -5 -15  -3   83.39   28.30
  -5 -15  -3   59.59   43.00
   5 -15   3   62.99   42.60
   5  15   3   81.59   22.60
   5  15   3  -18.90   36.70
  -4 -16   3  125.09   27.00
   4 -16  -3   90.59   24.20
  -4 -16   3  155.08   44.60
   4 -16  -3  111.49   33.10
   4  16  -3   27.10   17.40
  -4  16   3   52.59   29.90
  -2 -16   3  361.56   57.29
   2 -16  -3  287.97   51.69
   2 -16  -3  276.97   42.10
   2 -16  -3  234.18   24.90
   2 -16  -3  197.48   28.30
   2  16  -3  206.48   31.60
   2  16  -3  370.96   54.69
  -2  16   3  292.77   55.29
   0 -16  -3   78.69   18.40
   0 -16   3  106.89   22.70
   0 -16   3   91.29   20.90
   0 -16   3  141.19   37.70
   0 -16  -3  108.49   51.99
   0 -16  -3   90.39   25.20
   0  16  -3   91.19   30.70
   0  16   3   78.39   33.90
   2 -16   3  144.59   34.00
   2 -16   3   92.29   26.30
   2 -16   3  158.28   30.70
  -2 -16  -3  127.99   41.90
  -2 -16  -3  122.19   22.30
   2  16   3  143.29   26.70
   2  16   3  127.59   36.70
   4 -16   3   75.09   42.40
  -4 -16  -3  102.29   48.40
   4 -16   3   84.89   23.00
  -4 -16  -3   92.59   26.00
   4  16   3   82.49   34.00
   4  16   3   88.79   35.00
   3 -17  -3   28.20   18.70
  -3 -17   3  148.29   44.90
  -3 -17   3   71.09    7.50
   3 -17  -3   18.80   32.90
  -3  17   3   45.60   32.00
   3  17  -3   75.59   24.60
  -1 -17   3   75.69   36.80
   1 -17  -3   96.29   17.80
   1 -17  -3   94.19   61.69
  -1 -17   3  100.59   33.70
   1 -17  -3   89.89   25.20
   1  17  -3  133.29   37.40
  -1  17   3   96.99   39.10
   1 -17   3   13.60   15.70
   1 -17   3    8.30   19.20
   1 -17   3   47.30   27.40
  -1 -17  -3    2.80   33.30
  -1 -17  -3   28.80   12.70
   1  17   3   -5.40   26.60
  10   0  -4   53.29   40.40
 -10   0   4   69.29   40.00
 -10   0   4   73.29   29.30
  10   0  -4  118.69   26.00
   8   0  -4  844.72   46.30
  -8   0   4  784.02   56.09
   8   0  -4  811.72   64.49
  -8   0   4  815.82   69.99
   6   0  -4  220.68   21.90
  -6   0   4  194.78   32.30
  -6   0   4  172.78   19.50
  -6   0   4  245.48   37.80
   6   0  -4  162.38   26.20
   6   0  -4  187.08   32.20
   6   0  -4  221.18   33.80
   4   0  -4  811.42   45.20
  -4   0   4  778.92   36.30
   4   0  -4  843.72   44.40
   4   0  -4  867.51   46.20
  -4   0   4  827.82   42.90
   4   0  -4  875.51   36.70
  -4   0   4  876.11   47.70
   2   0  -4 7329.97  237.18
  -2   0   4 7115.99  230.48
   2   0  -4 7697.13  239.98
  -2   0   4 6968.20  240.48
   2   0  -4 7236.38  230.18
  -2   0   4 7456.75  238.68
  -2   0   4 7349.46  236.18
   0   0  -4  445.06   33.00
   0   0   4  419.06   23.10
   0   0  -4  395.26   25.10
   0   0  -4  423.56   14.40
   0   0   4  414.46   25.90
   0   0  -4  419.26   22.80
   0   0   4  424.86   23.30
   0   0   4  418.36   32.70
   0   0  -4  394.16   21.90
   2   0   4 3801.12  130.69
   2   0   4 3678.63  134.19
  -2   0  -4 3755.62  136.59
  -2   0  -4 3451.35  129.29
  -2   0  -4 3887.51  125.29
   2   0   4 3781.12  154.68
   4   0   4  820.52   44.80
  -4   0  -4  849.12   51.19
   4   0   4  879.11   53.29
   4   0   4  773.02   51.49
  -4   0  -4  786.52   49.99
   4   0   4  882.81   38.50
   4   0   4  894.91   49.60
  -4   0  -4  836.52   48.60
  -4   0  -4  803.62   38.90
   6   0   4  270.27   37.00
  -6   0  -4  258.47   40.20
   6   0   4  231.38   38.60
  -6   0  -4  255.97   36.70
   6   0   4  215.88   24.50
   6   0   4  191.08   25.80
   8   0   4  372.96   53.79
  -8   0  -4  253.27   48.10
  -8   0  -4  241.88   47.70
   8   0   4  363.26   49.80
  -9  -1   4  292.77   48.80
   9  -1  -4  273.47   50.39
   9  -1  -4  285.47   31.90
  -9   1   4  301.67   53.69
   9   1  -4  451.35   89.39
  -9   1   4  226.88   35.20
   9   1  -4  247.28   30.20
   7  -1  -4  371.16   41.10
  -7  -1   4  330.67   42.60
   7  -1  -4  298.87   27.70
  -7   1   4  375.56   45.60
   7   1  -4  344.37   41.90
   7   1  -4  382.06   56.49
   7   1  -4  328.67   27.50
   5  -1  -4  360.66   24.20
   5  -1  -4  361.06   33.70
   5  -1  -4  371.56   32.30
  -5  -1   4  316.37   29.10
  -5  -1   4  368.36   39.90
  -5  -1   4  334.17   22.60
   5  -1  -4  340.77   32.00
   5   1  -4  289.57   28.20
  -5   1   4  287.27   20.40
  -5   1   4  304.87   27.90
  -5   1   4  334.87   32.90
  -5   1   4  294.97   22.30
   5   1  -4  301.97   34.60
   5   1  -4  332.57   31.00
   5   1  -4  355.46   22.40
   3  -1  -4 2400.16   94.79
   3  -1  -4 2397.66   90.79
  -3  -1   4 2500.15   94.09
  -3  -1   4 2372.56   89.99
   3  -1  -4 2476.55   84.99
  -3  -1   4 2463.65   83.79
   3  -1  -4 2523.25   92.69
  -3   1   4 2448.56   90.99
   3   1  -4 2405.86   92.39
  -3   1   4 2377.56   85.79
   3   1  -4 2562.34   92.99
  -3   1   4 2517.45   95.29
   3   1  -4 2482.05   83.69
   3   1  -4 2509.65   91.99
   3   1  -4 2525.45   83.49
   1  -1  -4  529.35   27.90
   1  -1  -4  497.25   25.00
  -1  -1   4  479.45   24.60
  -1  -1   4  527.15   28.30
   1  -1  -4  529.45   25.60
  -1  -1   4  496.85   23.90
   1   1  -4  496.65   23.10
  -1   1   4  482.65   25.10
  -1   1   4  499.45   27.80
   1   1  -4  475.35   23.30
  -1   1   4  474.35   34.20
  -1   1   4  468.55   24.10
   1   1  -4  462.55   26.20
   1   1  -4  494.25   17.30
   1  -1   4  500.75   26.20
   1  -1   4  471.85   30.80
   1  -1   4  473.75   28.20
   1  -1   4  482.15   33.70
  -1  -1  -4  475.55   36.40
  -1  -1  -4  491.15   28.60
  -1  -1  -4  474.35   27.50
   1  -1   4  473.95   18.60
   1   1   4  457.95   29.60
  -1   1  -4  456.65   18.70
  -1   1  -4  472.35   25.90
   1   1   4  417.56   27.80
  -1   1  -4  433.16   24.60
   1   1   4  487.65   27.30
  -1   1  -4  419.16   29.60
  -1   1  -4  503.85   33.70
   3  -1   4 1320.67   65.49
  -3  -1  -4 1348.86   63.79
  -3  -1  -4 1240.98   59.39
   3  -1   4 1300.27   58.89
  -3  -1  -4 1322.47   65.49
   3  -1   4 1359.56   49.90
  -3  -1  -4 1345.97   51.29
   3  -1   4 1223.38   61.69
   3  -1   4 1349.56   71.39
  -3   1  -4 1249.47   57.79
  -3   1  -4 1319.67   61.59
   3   1   4 1333.37   61.89
  -3   1  -4 1393.66   62.19
  -3   1  -4 1278.47   50.79
   3   1   4 1232.58   59.49
   3   1   4 1298.17   63.69
   3   1   4 1392.26   61.09
   5  -1   4  486.65   34.90
   5  -1   4  460.35   47.00
   5  -1   4  488.25   30.30
  -5  -1  -4  471.75   44.70
  -5  -1  -4  412.96   44.10
   5  -1   4  547.05   42.00
   5  -1   4  477.45   48.80
   5   1   4  369.66   44.20
   5   1   4  427.06   38.90
  -5   1  -4  418.96   29.70
   5   1   4  473.05   40.80
  -5   1  -4  438.96   40.30
   5   1   4  449.56   42.10
  -5   1  -4  437.86   40.90
  -7  -1  -4  125.19   34.00
   7  -1   4  146.29   25.40
   7  -1   4  149.88   38.60
   7  -1   4  137.99   35.60
  -7  -1  -4  101.59   36.80
   7   1   4  146.99   35.50
  -7   1  -4  156.68   31.30
   7   1   4   97.19   33.50
  -7   1  -4  135.79   35.60
   9  -1   4  135.59   44.90
  -9  -1  -4  128.19   41.00
  -9  -1  -4   10.00   39.00
   9  -1   4   84.59   37.00
   9   1   4  100.39   36.90
   9   1   4  158.78   44.90
  -9   1  -4    2.90   48.40
 -10  -2   4  230.68   40.50
 -10  -2   4  157.18   50.39
  10  -2  -4  265.27   52.39
  10  -2  -4  196.58   31.80
  10   2  -4  231.08   31.40
 -10   2   4  223.88   58.19
  10   2  -4  327.97   56.99
 -10   2   4  135.49   28.90
   8  -2  -4  196.38   25.80
  -8  -2   4  195.78   44.10
  -8  -2   4  244.88   40.30
   8  -2  -4  189.48   38.60
   8   2  -4  170.58   23.30
   8   2  -4  253.97   43.90
  -8   2   4  213.48   44.60
  -6  -2   4   31.90   23.60
  -6  -2   4   38.40    8.60
  -6  -2   4   24.50   11.20
   6  -2  -4   27.80   20.60
   6  -2  -4   17.30   16.60
  -6  -2   4   21.30   19.30
   6  -2  -4   75.79   25.50
   6  -2  -4   30.30   15.10
   6   2  -4   48.10   22.00
   6   2  -4   32.10   15.70
  -6   2   4   25.90    9.40
   6   2  -4   63.29   15.20
  -6   2   4   19.10   22.10
  -4  -2   4  949.51   36.70
  -4  -2   4  899.31   45.80
   4  -2  -4  900.31   46.70
   4  -2  -4  824.02   49.20
  -4  -2   4 1013.40   51.79
   4  -2  -4  948.51   41.60
   4  -2  -4  996.20   49.20
  -4  -2   4  890.01   38.40
   4   2  -4  954.40   47.70
  -4   2   4 1012.50   51.79
  -4   2   4  866.91   40.80
  -4   2   4  870.01   45.20
   4   2  -4  941.91   48.80
   4   2  -4  987.30   38.20
   4   2  -4  926.61   45.40
   2  -2  -4  776.32   35.90
   2  -2  -4  760.12   39.20
  -2  -2   4  732.83   33.70
  -2  -2   4  741.53   27.70
   2  -2  -4  737.03   31.80
  -2  -2   4  773.22   36.40
  -2  -2   4  751.62   35.90
   2   2  -4  786.22   27.00
   2   2  -4  751.02   32.50
   2   2  -4  761.82   34.70
   2   2  -4  767.12   33.60
  -2   2   4  654.43   39.10
  -2   2   4  796.32   49.99
  -2   2   4  729.53   34.00
   2   2  -4  727.23   34.20
  -2   2   4  748.23   36.50
   0  -2   4 1113.39   48.90
   0  -2  -4 1160.48   36.20
   0  -2   4 1096.69   43.30
   0  -2  -4 1036.60   55.29
   0  -2   4 1076.59   38.60
   0  -2  -4 1153.18   46.60
   0  -2  -4 1147.09   47.30
   0  -2  -4 1092.59   46.40
   0  -2   4 1143.99   43.10
   0   2  -4 1006.60   39.80
   0   2  -4 1056.29   37.00
   0   2   4 1073.19   45.50
   0   2   4 1140.69   50.79
   0   2  -4 1076.19   61.69
   0   2  -4 1016.00   33.50
   0   2  -4  968.90   39.90
   0   2   4 1055.09   43.90
   2  -2   4 1075.79   49.30
   2  -2   4 1118.49   39.70
   2  -2   4 1073.99   49.30
  -2  -2  -4 1109.19   57.29
   2  -2   4 1076.09   47.10
   2  -2   4 1042.20   54.49
  -2  -2  -4 1027.60   40.80
  -2  -2  -4  966.70   48.80
  -2  -2  -4 1040.20   49.00
  -2   2  -4 1097.09   41.50
   2   2   4 1031.50   53.49
   2   2   4 1098.59   49.80
   2   2   4 1111.49   50.19
   2   2   4 1115.89   53.59
  -2   2  -4 1048.70   46.40
   4  -2   4  137.09   16.50
   4  -2   4   89.49   26.40
   4  -2   4  151.48   27.20
  -4  -2  -4  124.99   27.10
   4  -2   4  126.69   20.10
   4  -2   4  130.59   23.10
  -4  -2  -4  135.59   26.90
  -4  -2  -4  149.19   29.10
   4  -2   4  125.69   20.10
   4   2   4   88.39   21.00
   4   2   4  134.19   24.50
   4   2   4  103.89   27.00
  -4   2  -4  112.49   21.40
  -4   2  -4  151.58   26.80
   4   2   4   83.89   25.40
  -4   2  -4   93.69   19.90
  -4   2  -4   99.59   15.70
   6  -2   4  204.58   41.90
  -6  -2  -4  216.08   37.80
  -6  -2  -4  220.58   41.30
   6  -2   4  194.58   30.10
   6  -2   4  170.18   22.70
   6  -2   4  207.18   41.40
   6  -2   4  228.18   35.60
  -6   2  -4  182.58   28.50
   6   2   4  189.68   34.30
   6   2   4  166.18   34.50
  -6   2  -4  157.88   38.20
   8  -2   4  155.48   57.59
  -8  -2  -4  158.38   56.29
   8  -2   4  154.58   38.80
  -8  -2  -4  207.78   44.00
   8  -2   4  182.08   29.70
   8   2   4  177.28   41.50
   8   2   4  213.58   42.20
  -8   2  -4  187.18   42.80
   9  -3  -4  353.86   57.29
  -9  -3   4  249.68   50.39
   9  -3  -4  256.77   32.00
  -9  -3   4  250.47   43.30
  -9   3   4  205.38   29.60
  -9   3   4  294.77   56.29
  -9   3   4  222.98   47.70
   9   3  -4  321.57   50.89
   9   3  -4  247.28   29.20
   7  -3  -4  372.96   42.70
   7  -3  -4  389.06   31.70
  -7  -3   4  408.76   46.00
  -7   3   4  388.96   27.00
  -7   3   4  310.27   35.90
   7   3  -4  438.76   44.70
   7   3  -4  433.16   29.20
   7   3  -4  331.47   33.90
  -7   3   4  433.66   48.40
  -5  -3   4  446.96   37.30
   5  -3  -4  466.55   39.80
   5  -3  -4  578.94   33.20
   5  -3  -4  587.14   38.70
  -5  -3   4  549.85   29.20
  -5  -3   4  558.94   38.40
  -5  -3   4  570.94   43.90
   5  -3  -4  588.04   41.20
  -5   3   4  587.14   43.20
  -5   3   4  523.45   38.30
   5   3  -4  556.84   39.20
   5   3  -4  577.74   35.00
   5   3  -4  582.34   40.70
  -5   3   4  499.45   33.70
  -5   3   4  543.15   33.80
   5   3  -4  587.44   29.10
  -5   3   4  583.14   37.30
  -3  -3   4  738.13   36.70
  -3  -3   4  797.72   40.60
   3  -3  -4  764.72   39.20
  -3  -3   4  792.82   34.50
  -3  -3   4  775.82   30.30
   3  -3  -4  744.13   37.70
   3  -3  -4  730.13   34.40
   3  -3  -4  678.23   41.80
  -3  -3   4  692.63   36.90
   3   3  -4  728.13   38.30
   3   3  -4  774.52   35.70
  -3   3   4  735.73   40.10
   3   3  -4  784.22   30.10
  -3   3   4  813.32   53.19
   3   3  -4  751.52   35.30
   3   3  -4  749.92   37.40
  -3   3   4  768.22   37.20
  -1  -3   4  346.87   18.40
   1  -3  -4  392.56   22.60
   1  -3  -4  378.36   24.80
  -1  -3   4  357.46   19.50
  -1  -3   4  371.36   12.90
  -1  -3   4  369.76   24.20
   1  -3  -4  414.86   35.70
   1  -3  -4  345.27   21.60
   1   3  -4  403.46   23.60
   1   3  -4  374.06   18.90
   1   3  -4  340.97   24.10
   1   3  -4  429.96   19.60
  -1   3   4  400.86   23.50
  -1   3   4  497.45   41.40
  -1   3   4  411.76   23.70
  -1   3   4  394.76   26.90
   1  -3   4  583.54   22.60
   1  -3   4  562.54   34.70
  -1  -3  -4  597.44   32.60
   1  -3   4  557.94   24.80
  -1  -3  -4  568.04   32.30
   1  -3   4  583.04   36.90
  -1  -3  -4  570.34   33.60
   1  -3   4  605.84   30.00
   1  -3   4  601.64   28.10
  -1  -3  -4  592.34   42.40
   1   3   4  616.84   32.50
   1   3   4  580.54   31.30
  -1   3  -4  578.04   26.90
   1   3   4  573.14   38.30
   1   3   4  569.94   35.30
  -1   3  -4  565.64   23.00
   1   3   4  572.14   21.50
   3  -3   4  568.84   27.00
  -3  -3  -4  517.95   36.10
  -3  -3  -4  505.95   27.40
   3  -3   4  529.75   41.90
   3  -3   4  522.35   29.60
   3  -3   4  547.65   36.70
   3  -3   4  553.24   33.40
  -3  -3  -4  559.14   40.40
   3  -3   4  527.35   35.10
  -3  -3  -4  601.84   44.20
   3   3   4  582.84   40.20
  -3   3  -4  531.25   32.60
   3   3   4  574.34   34.50
  -3   3  -4  534.15   27.70
  -3   3  -4  569.24   35.10
   3   3   4  548.25   39.30
   3   3   4  630.24   38.80
   5  -3   4  373.16   27.20
   5  -3   4  350.36   35.90
  -5  -3  -4  327.47   43.90
  -5  -3  -4  369.16   43.00
   5  -3   4  392.16   35.20
   5   3   4  395.46   39.20
  -5   3  -4  340.47   27.80
  -5   3  -4  386.86   38.60
   5   3   4  315.17   43.00
   5   3   4  404.96   36.50
   7  -3   4  186.38   44.20
  -7  -3  -4  159.18   39.60
  -7  -3  -4   98.99   34.60
   7  -3   4  159.88   36.10
   7  -3   4  147.09   24.30
  -7   3  -4  166.58   26.10
   7   3   4  168.68   38.70
   7   3   4  188.88   34.80
  -7   3  -4  202.18   38.50
  -9  -3  -4   52.59   40.20
  -9  -3  -4   41.90   42.10
   9  -3   4   76.69   35.90
   9  -3   4   65.69   25.40
   9  -3   4   27.30   35.90
   9   3   4   85.99   41.00
  -9   3  -4   58.09   23.50
   9   3   4   87.79   38.90
  -9   3  -4    0.50   39.50
  10  -4  -4  179.68   31.70
 -10  -4   4  201.98   55.09
 -10  -4   4  214.88   42.90
  10  -4  -4  163.48   45.20
 -10   4   4  270.47   55.69
  10   4  -4  224.48   49.60
   8  -4  -4  126.49   23.30
   8  -4  -4  174.08   37.20
  -8  -4   4  180.78   42.70
  -8  -4   4  227.08   39.40
  -8  -4   4  150.98   18.20
   8   4  -4  179.58   23.70
  -8   4   4  148.19   27.90
  -8   4   4  258.97   47.00
   8   4  -4  250.27   41.50
  -8   4   4  154.28   24.30
   6  -4  -4 1041.00   62.29
  -6  -4   4  983.00   64.39
  -6  -4   4  884.81   45.30
   6  -4  -4  977.60   57.99
  -6  -4   4  925.41   56.49
  -6  -4   4  979.20   43.80
   6  -4  -4  947.71   49.00
  -6   4   4 1019.60   74.29
   6   4  -4 1072.89   45.90
   6   4  -4  966.60   65.59
  -6   4   4  842.82   52.89
  -6   4   4  999.10   52.19
   6   4  -4  991.00   50.69
   4  -4  -4  946.61   33.10
   4  -4  -4  780.12   51.29
  -4  -4   4  987.20   39.20
  -4  -4   4  952.00   51.99
  -4  -4   4  911.41   46.90
   4  -4  -4 1016.20   50.89
  -4  -4   4  923.51   38.80
  -4  -4   4  957.30   42.20
   4  -4  -4  929.81   47.40
   4  -4  -4  981.00   44.50
   4   4  -4  897.61   46.10
  -4   4   4  890.81   44.20
   4   4  -4  915.11   40.70
  -4   4   4  829.32   48.00
  -4   4   4  837.72   41.30
  -4   4   4  897.41   49.80
   4   4  -4  891.41   46.60
  -2  -4   4  354.16   22.00
  -2  -4   4  310.97   20.90
   2  -4  -4  297.07   22.60
   2  -4  -4  315.27   25.70
   2  -4  -4  328.67   21.20
  -2  -4   4  335.77   22.20
   2  -4  -4  363.56   34.00
  -2  -4   4  324.37   19.90
   2  -4  -4  345.57   23.20
  -2  -4   4  346.17   15.00
  -2   4   4  308.37   22.40
   2   4  -4  326.17   21.70
  -2   4   4  311.97   29.10
   2   4  -4  343.97   21.10
   2   4  -4  338.87   23.20
  -2   4   4  311.07   21.20
   2   4  -4  346.87   19.10
   0  -4  -4 3267.07  112.99
   0  -4   4 3134.99  105.19
   0  -4  -4 3527.05  123.39
   0  -4  -4 3190.78  123.99
   0  -4  -4 3112.69  102.69
   0  -4  -4 3288.07  112.79
   0  -4   4 3144.09  115.59
   0  -4   4 2993.30  101.19
   0  -4   4 3108.29  104.69
   0  -4   4 3113.19  114.79
   0   4   4 2995.30  115.59
   0   4  -4 2974.40  101.49
   0   4   4 3089.19  107.09
   0   4  -4 3100.19  108.69
   0   4   4 3060.79  109.09
   0   4  -4 3033.50   99.59
  -2  -4  -4  273.47   24.50
   2  -4   4  237.88   29.00
   2  -4   4  231.68   20.90
   2  -4   4  238.28   19.60
   2  -4   4  262.67   24.70
  -2  -4  -4  261.17   25.00
   2  -4   4  256.57   25.00
   2  -4   4  247.18   15.40
  -2  -4  -4  236.18   29.90
   2  -4   4  261.17   17.40
   2   4   4  233.78   14.20
   2   4   4  247.78   23.90
   2   4   4  283.97   28.40
   2   4   4  284.27   21.70
  -2   4  -4  219.88   17.50
   2   4   4  241.38   26.80
  -2   4  -4  260.87   21.80
  -2   4  -4  280.17   23.00
   4  -4   4  424.66   36.70
   4  -4   4  424.46   33.00
  -4  -4  -4  351.56   25.50
   4  -4   4  446.26   26.60
  -4  -4  -4  375.26   34.90
  -4  -4  -4  371.46   53.29
   4  -4   4  399.06   35.30
   4  -4   4  388.96   22.00
  -4  -4  -4  437.26   41.50
  -4   4  -4  380.96   30.40
   4   4   4  357.86   37.80
  -4   4  -4  447.46   31.90
  -4   4  -4  413.86   27.10
  -4   4  -4  422.56   34.30
   4   4   4  414.36   31.80
   4   4   4  552.74   58.79
   6  -4   4  535.15   45.90
   6  -4   4  512.65   47.10
   6  -4   4  513.85   67.49
   6  -4   4  506.55   34.40
  -6  -4  -4  503.05   55.09
  -6  -4  -4  475.25   54.19
   6   4   4  571.54   44.50
  -6   4  -4  535.85   46.90
  -6   4  -4  500.15   37.90
   6   4   4  547.65   50.29
   8  -4   4   96.29   33.90
  -8  -4  -4   51.89   38.90
   8  -4   4   73.09   22.60
   8  -4   4   30.90   37.00
  -8  -4  -4  104.29   38.30
  -8   4  -4   32.60   21.40
   8   4   4   95.99   36.90
   8   4   4   92.49   30.50
  -8   4  -4   66.39   36.20
  -9  -5   4  200.38   59.29
  -9  -5   4  201.28   47.70
   9  -5  -4  265.57   48.40
   9  -5  -4  188.08   29.60
  -9   5   4  169.78   46.20
   9   5  -4  218.18   45.90
  -7  -5   4  289.97   44.20
   7  -5  -4  279.77   28.60
  -7  -5   4  310.97   47.10
  -7  -5   4  261.57   24.00
   7  -5  -4  231.98   38.30
   7   5  -4  265.27   37.80
   7   5  -4  255.97   25.70
  -7   5   4  293.47   44.80
  -7   5   4  317.47   35.50
   5  -5  -4 1316.27   57.69
  -5  -5   4 1140.39   60.29
   5  -5  -4 1184.58   60.89
  -5  -5   4 1148.89   53.09
  -5  -5   4 1181.28   50.19
  -5  -5   4 1230.18   66.59
   5  -5  -4 1255.07   64.89
  -5   5   4 1161.78   65.79
   5   5  -4 1264.87   63.49
   5   5  -4 1268.07   52.39
  -5   5   4 1202.98   62.99
   5   5  -4 1256.17   63.09
  -5   5   4 1185.18   65.19
  -5   5   4 1184.18   66.99
  -5   5   4 1219.38   59.89
   3  -5  -4 1069.89   47.30
  -3  -5   4 1045.60   47.10
  -3  -5   4 1053.49   46.90
  -3  -5   4  965.80   44.50
  -3  -5   4 1066.89   39.60
   3  -5  -4  961.40   54.29
   3  -5  -4 1035.60   47.40
  -3  -5   4 1094.29   50.59
   3  -5  -4 1093.99   49.90
   3   5  -4  973.50   41.90
  -3   5   4  994.00   44.40
   3   5  -4  998.30   45.40
  -3   5   4  965.30   50.19
  -3   5   4 1015.80   48.90
   3   5  -4  967.50   44.00
  -1  -5   4 1434.86   59.79
   1  -5  -4 1500.35   58.99
  -1  -5   4 1433.16   59.49
  -1  -5   4 1473.05   53.89
  -1  -5   4 1475.15   63.39
  -1  -5   4 1505.95   52.29
   1  -5  -4 1527.75   62.89
   1  -5  -4 1434.66   58.49
   1  -5  -4 1434.76   71.09
  -1   5   4 1493.05   58.39
   1   5  -4 1269.07   62.29
  -1   5   4 1518.25   60.09
  -1   5   4 1397.36   65.39
   1   5  -4 1557.44   62.69
   1   5  -4 1490.85   50.59
   1   5  -4 1517.05   55.39
  -1  -5  -4  858.01   52.79
  -1  -5  -4  822.62   42.90
   1  -5   4  850.11   36.20
   1  -5   4  877.91   48.20
   1  -5   4  836.22   33.00
   1  -5   4  908.41   34.80
   1  -5   4  860.81   46.60
  -1  -5  -4  879.61   40.50
   1  -5   4  845.92   36.10
  -1  -5  -4  864.01   43.80
  -1   5  -4  863.31   42.00
   1   5   4  832.12   44.70
   1   5   4  848.72   38.90
   1   5   4  809.22   47.70
   1   5   4  854.81   32.20
   1   5   4  879.61   41.60
  -1   5  -4  680.53   30.10
   3  -5   4  764.12   48.70
  -3  -5  -4 1014.20   81.59
   3  -5   4  765.52   35.90
   3  -5   4  794.02   36.20
  -3  -5  -4  795.82   52.49
   3  -5   4  739.33   42.70
  -3  -5  -4  956.60   53.49
   3  -5   4  776.72   37.30
  -3  -5  -4  830.32   47.70
   3  -5   4  783.42   40.50
  -3   5  -4  732.43   35.10
   3   5   4  776.52   43.90
   3   5   4  781.32   38.00
  -3   5  -4  691.13   36.40
   3   5   4  766.62   32.10
   3   5   4  570.04   54.69
   3   5   4  666.13   57.49
  -3   5  -4  780.92   41.30
  -5  -5  -4  827.92   61.19
   5  -5   4  740.23   48.60
   5  -5   4  789.52   40.70
   5  -5   4  757.52   54.09
  -5  -5  -4  751.42   61.99
   5  -5   4  666.13   50.89
   5   5   4  795.42   45.80
  -5   5  -4  811.32   46.40
   5   5   4  799.72   55.59
  -5   5  -4  798.22   50.79
   7  -5   4  157.18   60.29
  -7  -5  -4  131.39   39.40
  -7  -5  -4  123.59   41.00
   7  -5   4   96.09   23.40
  -7   5  -4  113.89   25.30
   7   5   4  138.19   36.70
   7   5   4  148.39   29.10
  -7   5  -4  131.59   41.30
  -9  -5  -4   63.59   44.60
   9  -5   4   58.49   24.10
   9  -5   4  121.99   40.00
  -9  -5  -4   87.29   47.60
  -9   5  -4   67.19   24.50
   9   5   4  145.39   43.60
  -9   5  -4   -0.40   37.40
   8  -6  -4  301.97   36.70
   8  -6  -4  310.57   48.90
  -8  -6   4  320.77   62.49
  -8  -6   4  295.67   48.20
  -8  -6   4  271.57   38.90
  -8   6   4  312.27   47.40
   8   6  -4  234.58   26.50
  -8   6   4  322.77   32.10
   8   6  -4  383.56   45.80
  -6  -6   4  172.18   22.30
   6  -6  -4  231.68   35.30
  -6  -6   4  295.77   43.00
   6  -6  -4  205.68   25.40
   6   6  -4  187.18   32.10
  -6   6   4  217.28   36.20
   6   6  -4  177.68   18.00
  -6   6   4  124.39   26.40
   4  -6  -4  215.18   24.30
   4  -6  -4  191.38   26.40
  -4  -6   4  219.88   23.00
  -4  -6   4  209.78   15.80
   4  -6  -4  224.08   21.90
   4  -6  -4  187.58   22.20
   4  -6  -4  180.38   15.00
  -4  -6   4  210.98   21.40
  -4  -6   4  192.08   26.20
  -4   6   4  226.08   25.80
  -4   6   4  216.58   21.30
  -4   6   4  236.58   28.20
  -4   6   4  232.88   24.60
   4   6  -4  200.08   16.70
   4   6  -4  231.18   23.90
   2  -6  -4  477.25   34.20
   2  -6  -4  501.55   40.90
   2  -6  -4  533.95   29.30
  -2  -6   4  516.75   32.40
   2  -6  -4  458.25   26.10
  -2  -6   4  498.75   21.40
  -2  -6   4  558.84   27.80
   2  -6  -4  507.45   29.60
  -2  -6   4  491.65   28.00
  -2  -6   4  509.65   25.50
  -2  -6   4  505.45   30.90
   2  -6  -4  536.25   30.20
  -2   6   4  513.35   29.60
   2   6  -4  526.65   27.30
   2   6  -4  495.35   32.50
   2   6  -4  505.35   24.40
  -2   6   4  469.05   33.60
  -2   6   4  484.55   28.50
   2   6  -4  499.75   23.10
   2   6  -4  429.26   26.40
   0  -6   4   32.50   10.30
   0  -6   4   31.10   12.50
   0  -6  -4   36.50   10.80
   0  -6  -4   43.00    8.10
   0  -6  -4   46.40   14.40
   0  -6   4   38.00    8.90
   0  -6   4   37.80    7.00
   0  -6   4   35.20    6.20
   0  -6  -4   41.80   12.50
   0  -6   4   44.20   14.70
   0  -6   4   38.50    6.10
   0  -6  -4   35.00   19.50
   0   6  -4   29.30    8.40
   0   6   4   17.60   14.70
   0   6   4   38.60   14.20
   0   6   4   34.10   10.40
   0   6   4   25.50   10.80
   0   6  -4   15.50   12.10
  -2  -6  -4  645.94   35.90
   2  -6   4  648.64   29.90
   2  -6   4  612.44   32.60
   2  -6   4  675.03   36.60
   2  -6   4  710.53   45.30
  -2  -6  -4  660.63   39.80
   2  -6   4  589.44   44.90
   2  -6   4  673.23   31.50
   2  -6   4  606.54   32.00
  -2  -6  -4  717.93   57.69
   2   6   4  680.03   34.10
   2   6   4  713.73   48.60
  -2   6  -4  706.23   40.20
   2   6   4  667.13   30.10
   2   6   4  751.52   40.30
  -2   6  -4  642.44   28.60
   2   6   4  672.43   44.00
  -4  -6  -4  223.78   32.70
   4  -6   4  286.87   34.80
  -4  -6  -4  217.48   37.00
   4  -6   4  230.48   26.70
   4  -6   4  271.67   24.30
   4  -6   4  256.17   28.50
   4  -6   4  254.07   26.60
  -4  -6  -4  282.67   37.60
  -4   6  -4  244.88   23.50
  -4   6  -4  224.18   26.30
  -4   6  -4  233.08   25.40
   4   6   4  248.48   22.80
   4   6   4  249.88   20.80
   6  -6   4   34.10   22.90
   6  -6   4    6.70   15.30
  -6  -6  -4    9.30   28.20
  -6  -6  -4   52.29   30.10
   6  -6   4   23.20   22.70
   6   6   4   27.40   27.40
  -6   6  -4   14.50   22.50
  -6   6  -4    6.60   16.20
   6   6   4   24.60   16.00
   8  -6   4  167.28   39.30
  -8  -6  -4  173.78   45.50
   8  -6   4   73.49   41.40
  -8  -6  -4   70.29   50.29
   8  -6   4  119.09   26.80
   8   6   4  194.48   32.60
   8   6   4  186.98   42.80
  -8   6  -4  156.58   42.30
  -8   6  -4  220.68   30.80
  -9  -7   4  106.99   36.00
   9  -7  -4  136.29   43.40
  -9  -7   4  158.98   43.30
  -9   7   4   93.09   42.10
   9   7  -4  134.99   40.30
   7  -7  -4  316.97   33.10
  -7  -7   4  292.77   46.30
  -7  -7   4  331.47   45.40
   7  -7  -4  340.97   45.20
  -7   7   4  362.76   46.30
  -7   7   4  284.47   18.00
   7   7  -4  290.17   39.70
  -7   7   4  286.87   33.10
   7   7  -4  289.67   22.10
  -5  -7   4   25.90   17.50
   5  -7  -4   35.20   17.50
  -5  -7   4   69.79   19.50
   5  -7  -4   33.70   15.70
   5  -7  -4   26.80   18.50
  -5  -7   4   45.20   11.80
  -5  -7   4   21.80   19.30
  -5   7   4   24.80   14.20
  -5   7   4   53.49   20.60
   5   7  -4   50.69   18.20
   5   7  -4   53.09   10.40
   3  -7  -4  883.51   43.40
   3  -7  -4  799.42   51.19
  -3  -7   4  898.71   46.80
   3  -7  -4  891.01   55.09
   3  -7  -4  872.21   41.90
   3  -7  -4  907.31   45.40
  -3  -7   4  824.32   37.60
   3  -7  -4  865.81   53.59
  -3  -7   4  906.31   46.40
  -3  -7   4  909.21   42.20
  -3  -7   4  834.92   45.50
  -3  -7   4  873.81   35.40
  -3   7   4  865.41   47.00
  -3   7   4  896.41   43.30
   3   7  -4  883.41   41.20
  -3   7   4  921.91   47.00
   3   7  -4  919.21   43.20
   3   7  -4  893.41   40.40
   1  -7  -4  143.99   14.40
  -1  -7   4  140.59    9.60
   1  -7  -4  130.99   17.10
  -1  -7   4  140.89   12.00
  -1  -7   4  136.89   17.80
  -1  -7   4  156.88   20.60
   1  -7  -4  117.09   17.80
  -1  -7   4  145.39   17.60
   1  -7  -4  135.59   16.10
   1  -7  -4  218.08   33.90
   1   7  -4  149.59   16.30
   1   7  -4  133.99   20.10
  -1   7   4  134.79   15.30
  -1   7   4  123.29   18.10
  -1   7   4  139.69   22.60
   1  -7   4   80.99   14.60
  -1  -7  -4  131.89   20.60
   1  -7   4  104.39    9.50
   1  -7   4  133.59   24.70
   1  -7   4  108.49   21.90
  -1  -7  -4  134.59   29.70
   1  -7   4  102.89   11.30
  -1  -7  -4  129.89   20.30
   1  -7   4  110.39   14.40
   1   7   4   95.79   15.20
   1   7   4  143.89   24.20
   1   7   4  119.39   23.80
   1   7   4  112.79   18.20
   1   7   4  103.89   13.60
  -1   7  -4  150.68   22.80
  -3  -7  -4 1595.74   87.49
   3  -7   4 1523.15   61.69
   3  -7   4 1620.84   66.19
   3  -7   4 1396.66   81.59
  -3  -7  -4 1549.24   73.99
   3  -7   4 1602.44   63.09
  -3   7  -4 1473.65   56.49
   3   7   4 1499.15   58.19
   3   7   4 1477.15   69.79
   3   7   4 1524.35   60.29
  -3   7  -4 1549.64   70.09
   5  -7   4  114.89   26.30
  -5  -7  -4   32.90   27.60
   5  -7   4   42.20   14.70
  -5  -7  -4   42.00   28.30
   5  -7   4   60.39   19.90
   5   7   4   79.39   15.60
  -5   7  -4   42.60   18.10
   5   7   4   54.99   13.50
   5   7   4   64.19   25.70
  -5   7  -4   94.09   23.10
   7  -7   4   59.69   33.60
   7  -7   4   54.09   22.10
  -7  -7  -4  113.69   39.50
  -7  -7  -4   30.10   43.30
   7  -7   4  118.29   31.00
  -7   7  -4  111.29   31.00
   7   7   4  140.79   24.20
  -7   7  -4  105.99   28.20
   7   7   4   91.79   34.80
  -8  -8   4  445.56   56.59
   8  -8  -4  436.36   49.80
  -8  -8   4  405.16   59.89
   8  -8  -4  364.66   37.90
   8   8  -4  399.56   47.50
  -8   8   4  379.56   41.30
  -8   8   4  346.57   49.90
  -6  -8   4  272.67   46.20
  -6  -8   4  248.58   37.80
   6  -8  -4  247.18   35.50
  -6  -8   4  273.47   41.50
   6  -8  -4  225.78   31.70
   6  -8  -4  297.47   38.60
  -6   8   4  218.18   33.10
   6   8  -4  226.68   31.90
  -6   8   4  250.67   19.70
   6   8  -4  226.08   13.30
  -6   8   4  262.67   36.70
   4  -8  -4  254.07   28.70
  -4  -8   4  245.78   26.40
   4  -8  -4  222.48   25.10
   4  -8  -4  238.08   25.40
  -4  -8   4  240.38   25.80
  -4  -8   4  221.08   17.70
   4  -8  -4  243.18   27.20
  -4  -8   4  259.57   29.70
   4   8  -4  261.37   23.90
   4   8  -4  255.67   23.60
  -4   8   4  279.57   35.20
  -4   8   4  240.28   24.60
  -4   8   4  254.17   37.80
  -4   8   4  260.67   28.20
   4   8  -4  259.87   24.90
   2  -8  -4 1052.99   46.80
  -2  -8   4 1053.79   56.79
  -2  -8   4 1090.29   47.10
   2  -8  -4 1017.20   56.59
   2  -8  -4 1018.40   48.30
   2  -8  -4 1111.19   64.79
  -2  -8   4 1104.29   45.80
  -2  -8   4 1064.79   55.49
  -2  -8   4 1056.99   43.10
  -2   8   4 1068.69   55.59
  -2   8   4 1063.59   49.30
  -2   8   4 1046.40   63.79
   2   8  -4 1005.10   38.10
  -2   8   4 1089.99   50.19
   2   8  -4 1042.10   47.80
   2   8  -4 1061.89   37.80
   0  -8   4  150.88   20.90
   0  -8   4  185.88   14.80
   0  -8  -4  192.98   16.80
   0  -8  -4  198.38   19.90
   0  -8  -4  198.18   35.10
   0  -8  -4  233.38   36.90
   0  -8   4  162.38   24.50
   0  -8   4  180.98   23.80
   0   8   4  206.38   24.80
   0   8   4  210.18   19.70
   0   8   4  175.48   27.90
   0   8  -4  197.68   25.10
  -2  -8  -4  710.13   56.69
   2  -8   4  660.13   50.39
   2  -8   4  721.83   34.70
   2  -8   4  697.03   38.00
  -2  -8  -4  739.53   45.90
  -2  -8  -4  721.83   37.90
   2  -8   4  531.75   53.19
  -2  -8  -4  699.43   43.70
   2  -8   4  771.52   31.30
   2  -8   4  686.83   31.90
   2   8   4  597.24   60.89
   2   8   4  719.03   34.40
   2   8   4  689.73   41.80
   2   8   4  732.13   48.00
  -2   8  -4  729.93   45.90
  -4  -8  -4  503.25   48.70
   4  -8   4  718.83   39.40
   4  -8   4  649.14   37.00
   4  -8   4  629.04   40.80
  -4  -8  -4  617.44   59.69
   4   8   4  697.63   33.70
  -4   8  -4  676.23   45.80
   4   8   4  606.94   36.10
  -6  -8  -4  128.39   49.20
   6  -8   4   68.69   19.90
  -6  -8  -4   27.50   32.30
   6  -8   4  102.69   26.40
   6  -8   4  113.09   31.40
   6   8   4   77.29   16.40
   6   8   4   76.19   29.60
  -6   8  -4   56.99   21.50
  -6   8  -4  107.59   25.10
   8  -8   4   65.09   44.50
  -8  -8  -4  155.28   45.70
   8  -8   4  157.28   34.80
   8  -8   4   64.19   22.80
  -8  -8  -4   60.99   43.10
   8   8   4  195.98   43.60
  -8   8  -4  146.89   29.40
   9  -9  -4  330.67   58.09
  -9  -9   4  303.17   57.29
  -9  -9   4  339.77   62.09
   9   9  -4  334.87   52.39
  -9   9   4  359.06   57.09
   7  -9  -4   94.29   20.90
   7   9  -4  242.78   37.50
  -7   9   4  257.27   43.90
  -7   9   4  178.28   32.50
   5  -9  -4  277.07   33.70
  -5  -9   4  269.37   29.50
   5  -9  -4  265.17   28.60
  -5  -9   4  337.27   36.50
   5  -9  -4  215.08   19.90
  -5  -9   4  283.07   43.70
   5  -9  -4  247.78   27.60
  -5   9   4  272.17   32.40
   5   9  -4  239.08   27.30
  -5   9   4  229.18   22.80
  -5   9   4  265.97   35.70
   5   9  -4  264.47   27.00
   3  -9  -4  927.91   49.90
   3  -9  -4 1014.50   53.69
  -3  -9   4 1026.20   46.40
   3  -9  -4 1037.30   52.89
   3  -9  -4 1099.79   51.99
  -3  -9   4 1093.49   52.69
   3  -9  -4  902.71   58.79
   3  -9  -4  963.00   62.49
  -3  -9   4  982.80   41.30
  -3  -9   4  984.00   40.40
  -3  -9   4  950.90   55.29
   3   9  -4  968.00   40.60
  -3   9   4  967.60   52.49
  -3   9   4  927.01   48.20
   3   9  -4  999.30   48.40
  -3   9   4 1007.50   64.39
  -3   9   4  947.41   49.90
   1  -9  -4  276.77   26.40
  -1  -9   4  253.57   12.30
  -1  -9   4  271.27   15.20
  -1  -9   4  268.67   30.70
   1  -9  -4  234.98   21.70
   1  -9  -4  248.28   39.40
  -1  -9   4  252.27   24.00
   1  -9  -4  255.17   21.70
  -1  -9   4  255.07   26.40
   1  -9  -4  243.98   23.10
  -1   9   4  251.37   30.60
  -1   9   4  166.48   40.40
   1   9  -4  266.27   23.90
  -1   9   4  258.27   21.00
   1   9  -4  252.97   30.50
  -1   9   4  263.07   35.50
   1  -9   4  277.77   20.30
  -1  -9  -4  238.08   28.30
   1  -9   4  285.57   25.70
  -1  -9  -4  353.36   29.10
   1  -9   4  236.98   31.50
  -1  -9  -4  245.98   39.40
   1  -9   4  279.57   34.80
  -1  -9  -4  285.37   28.40
   1   9   4  226.38   29.60
  -1   9  -4  266.07   30.80
   1   9   4  247.78   23.40
   1   9   4  236.78   36.90
   1   9   4  261.37   21.80
   3  -9   4 1072.79   47.10
  -3  -9  -4 1156.28   77.29
   3  -9   4  892.61   57.49
  -3  -9  -4 1025.80   60.19
   3  -9   4 1033.70   46.50
   3  -9   4 1082.89   42.80
   3  -9   4  965.20   48.90
   3   9   4  976.00   54.79
   3   9   4  939.11   51.19
  -3   9  -4 1126.49   60.49
   5  -9   4  153.48   23.90
  -5  -9  -4  183.38   37.70
   5  -9   4  183.58   26.40
   5  -9   4  185.68   28.80
  -5  -9  -4  168.08   41.50
   5   9   4  162.88   31.30
  -5   9  -4  167.38   31.40
   5   9   4  120.39   25.90
   5   9   4  158.18   22.40
  -7  -9  -4   28.40   36.00
   7  -9   4   72.49   21.60
   7  -9   4  116.79   29.90
  -7  -9  -4   50.09   38.20
  -7   9  -4  111.69   28.50
   7   9   4   76.49   19.00
   7   9   4   65.99   33.60
   8 -10  -4   31.90   19.50
  -8 -10   4   88.69   36.40
  -8 -10   4   70.29   36.40
   8 -10  -4   17.60   30.90
  -8  10   4   94.79   34.20
   8  10  -4   25.00   28.50
   8  10  -4   55.59   20.90
  -8  10   4   44.00   21.60
   6 -10  -4  341.27   41.20
  -6 -10   4  267.97   40.30
   6 -10  -4  254.37   34.30
   6 -10  -4  280.47   31.40
  -6 -10   4  272.97   34.10
  -6 -10   4  378.66   52.29
   6  10  -4  277.47   31.70
   6  10  -4  299.07   32.10
  -6  10   4  184.58   35.00
  -6  10   4  251.67   37.10
   4 -10  -4  321.57   44.60
  -4 -10   4  307.57   21.60
   4 -10  -4  323.67   28.50
  -4 -10   4  339.97   32.90
  -4 -10   4  345.17   28.60
  -4 -10   4  298.27   45.70
   4 -10  -4  337.17   29.00
   4 -10  -4  365.76   32.60
   4 -10  -4  326.27   31.60
  -4  10   4  418.66   44.40
   4  10  -4  363.16   30.60
   4  10  -4  365.46   27.60
  -4  10   4  315.37   29.50
  -4  10   4  353.96   31.90
  -2 -10   4  185.78   17.90
  -2 -10   4  148.09   13.50
   2 -10  -4  166.18   22.80
   2 -10  -4  214.28   37.00
   2 -10  -4  157.58   28.70
   2 -10  -4  189.98   24.10
   2 -10  -4  163.58   21.10
  -2 -10   4  169.48   17.50
   2 -10  -4  190.08   20.80
  -2 -10   4  197.28   28.10
   2  10  -4  193.08   23.50
  -2  10   4  173.38   19.60
  -2  10   4  193.18   27.70
  -2  10   4  238.38   41.00
   0 -10   4  730.73   49.20
   0 -10  -4  788.72   42.40
   0 -10   4  773.62   37.50
   0 -10  -4  789.62   40.00
   0 -10   4  739.53   46.20
   0 -10  -4  745.63   60.09
   0 -10  -4  703.03   46.30
   0  10  -4  753.82   41.60
   0  10   4  687.53   37.40
   0  10   4  761.72   57.79
   0  10   4  685.93   43.30
   0  10   4  776.82   58.19
   0  10  -4  760.92   51.19
   2 -10   4   49.99   23.60
  -2 -10  -4   92.29   14.70
   2 -10   4   53.19   16.40
  -2 -10  -4   68.49   20.60
  -2 -10  -4  108.69   34.50
  -2 -10  -4   44.10   21.10
   2 -10   4   44.10   13.10
   2 -10   4   61.19    6.30
   2 -10   4   67.89    7.50
  -2  10  -4  122.29   26.90
   2  10   4   60.09   22.60
   2  10   4   79.69   15.30
   2  10   4  100.19   20.10
  -4 -10  -4  256.47   39.20
   4 -10   4  279.77   26.80
   4 -10   4  284.17   25.20
  -4 -10  -4  325.07   52.19
   4 -10   4  280.27   25.60
  -4  10  -4  270.67   33.90
   4  10   4  278.37   25.50
   4  10   4  278.47   36.70
   4  10   4  278.97   37.40
   6 -10   4  121.39   23.70
   6 -10   4  159.18   29.30
  -6 -10  -4   97.39   41.20
   6 -10   4  185.18   47.40
   6  10   4  139.59   28.10
   6  10   4  147.99   34.10
   6  10   4  177.98   34.70
  -6  10  -4  181.48   33.40
   7 -11  -4   34.10   26.80
   7 -11  -4   15.30   18.30
  -7 -11   4   47.70   31.70
  -7 -11   4    9.70   25.70
   7  11  -4   55.89   22.10
   7  11  -4   20.20   15.10
  -7  11   4   11.60   23.80
  -7  11   4   20.30   29.30
   5 -11  -4  486.55   42.70
  -5 -11   4  445.46   55.79
  -5 -11   4  488.35   42.90
   5 -11  -4  417.96   38.10
  -5 -11   4  421.96   36.20
   5 -11  -4  461.05   37.00
   5  11  -4  483.95   37.90
   5  11  -4  497.05   34.10
  -5  11   4  486.95   49.90
  -5  11   4  506.55   41.50
   3 -11  -4  178.88   29.10
  -3 -11   4   93.19   14.40
  -3 -11   4  138.19   22.20
  -3 -11   4   96.49   14.20
   3 -11  -4  137.79   28.60
  -3 -11   4  135.09   35.70
   3 -11  -4  110.09   30.70
   3 -11  -4   93.09   19.40
   3  11  -4   89.09    9.30
   3  11  -4   78.79    7.20
  -3  11   4  112.59   20.10
  -3  11   4  114.99   30.80
  -3  11   4  110.09   22.80
   3  11  -4  121.69   21.80
  -1 -11   4  274.57   39.40
  -1 -11   4  194.88   23.30
   1 -11  -4  287.37   45.00
   1 -11  -4  187.08   23.70
   1 -11  -4  188.58   21.10
   1 -11  -4  200.78   25.80
   1  11  -4  216.08   25.30
  -1  11   4  162.18   25.10
  -1  11   4  235.78   37.40
  -1  11   4  207.58   20.20
  -1  11   4  238.58   42.50
  -1 -11  -4  314.67   30.80
   1 -11   4  317.57   28.60
   1 -11   4  297.27   35.20
  -1 -11  -4  304.77   30.60
  -1 -11  -4  289.77   23.50
   1 -11   4  280.37   32.20
  -1 -11  -4  271.87   44.30
   1  11   4  306.77   25.90
   1  11   4  288.67   27.00
  -1  11  -4  315.87   37.40
   1  11   4  342.57   43.30
   3 -11   4   25.60   13.30
  -3 -11  -4   19.80   20.00
  -3 -11  -4   27.60   27.70
  -3 -11  -4   16.90   19.20
   3 -11   4  -10.90   23.70
   3 -11   4   21.10   11.60
   3 -11   4    8.50    7.40
   3  11   4   13.10   16.10
  -3  11  -4   30.20   21.10
   3  11   4    5.70   19.30
   3  11   4   18.30   12.90
  -5 -11  -4  150.18   41.20
   5 -11   4  275.47   40.60
   5 -11   4  178.88   25.20
   5 -11   4  174.18   26.40
   5  11   4  185.68   33.10
   5  11   4  205.38   35.10
   5  11   4  226.88   27.40
  -5  11  -4  240.98   37.10
  -7 -11  -4   31.40   45.80
   7 -11   4   43.20   34.90
   7 -11   4   47.30   33.10
   7 -11   4    9.50   41.10
   7  11   4   30.50   31.60
   7  11   4   19.90   17.60
  -7  11  -4   20.20   35.30
   6 -12  -4  179.18   47.80
  -6 -12   4  254.27   39.70
  -6 -12   4  242.78   48.10
   6 -12  -4  252.87   41.60
   6 -12  -4  210.58   35.10
   6  12  -4  229.78   32.00
  -6  12   4  273.07   72.79
   4 -12  -4  398.66   43.80
   4 -12  -4  438.26   33.30
  -4 -12   4  446.16   32.10
  -4 -12   4  430.16   36.00
  -4 -12   4  454.15   51.99
   4 -12  -4  463.15   37.60
   4 -12  -4  429.76   37.60
  -4  12   4  429.76   36.20
  -4  12   4  354.26   47.00
   4  12  -4  394.86   34.40
   4  12  -4  425.36   23.80
   2 -12  -4  173.48   25.20
  -2 -12   4  152.98   12.00
  -2 -12   4  139.69   15.90
  -2 -12   4  177.38   35.30
   2 -12  -4  156.78   24.70
  -2 -12   4  153.38   17.90
   2 -12  -4  167.98   21.10
   2 -12  -4  239.58   41.20
  -2  12   4  207.98   41.90
  -2  12   4  154.98   34.80
   2  12  -4  154.78   23.50
   0 -12   4 1128.39   52.29
   0 -12  -4 1090.79   77.99
   0 -12  -4 1108.59   54.39
   0 -12   4 1109.79   62.19
   0 -12  -4 1086.09   62.39
   0 -12   4 1162.58   66.89
   0 -12  -4 1058.59   53.99
   0  12   4 1138.79   77.09
   0  12  -4 1144.79   57.49
   0  12   4 1050.09   49.90
   2 -12   4  119.19   21.70
  -2 -12  -4   99.79   24.00
  -2 -12  -4  110.39   25.00
   2 -12   4  134.19   33.00
   2 -12   4   77.29   15.40
  -2 -12  -4  113.09   36.40
   2  12   4   96.89   18.60
  -2  12  -4  135.99   31.50
   2  12   4  110.19   30.90
   2  12   4   93.19   17.70
   4 -12   4   75.69   19.60
   4 -12   4   95.79   15.50
   4 -12   4   78.09   34.00
   4 -12   4   88.19   14.20
  -4 -12  -4   94.79   45.10
   4  12   4   73.89   18.20
   4  12   4  102.59   29.00
   4  12   4   71.39   22.00
  -4  12  -4   93.89   29.10
   6 -12   4  126.99   29.00
   6 -12   4  139.79   47.20
  -6 -12  -4  150.98   45.10
   6  12   4  271.57   42.00
  -6  12  -4  347.87   53.49
   6  12   4  393.16   47.60
   6  12   4  400.96   44.70
  -7 -13   4   62.79   40.50
   7 -13  -4   44.70   28.10
   7 -13  -4   11.30   18.60
  -7 -13   4   54.59   30.10
  -7  13   4   44.20   26.60
   7  13  -4   59.49   22.70
   5 -13  -4  245.18   29.00
  -5 -13   4  229.18   32.10
  -5 -13   4  344.47   58.49
   5 -13  -4  209.08   31.50
   5 -13  -4  260.57   37.70
  -5 -13   4  172.28   27.80
  -5  13   4  216.98   41.80
   5  13  -4  197.18   29.50
  -3 -13   4  510.15   41.30
   3 -13  -4  457.15   37.60
   3 -13  -4  558.84   54.89
  -3 -13   4  509.95   29.00
  -3 -13   4  580.54   58.69
   3 -13  -4  538.35   42.20
   3 -13  -4  564.44   38.60
  -3  13   4  555.14   57.99
   3  13  -4  527.25   40.10
   1 -13  -4  207.78   28.80
   1 -13  -4  170.68   40.00
   1 -13  -4  203.98   25.80
  -1 -13   4  203.18   24.20
  -1 -13   4  310.07   44.80
   1 -13  -4  171.78   21.20
  -1  13   4  208.18   21.70
  -1  13   4  210.38   41.70
   1  13  -4  175.58   26.20
   1 -13   4  431.26   30.90
  -1 -13  -4  494.25   57.99
  -1 -13  -4  432.26   29.60
  -1 -13  -4  436.66   34.90
   1 -13   4  422.26   42.50
   1 -13   4  323.57   53.89
  -1 -13  -4  417.36   36.50
   1  13   4  418.76   29.80
   1  13   4  506.95   55.79
   3 -13   4  249.48   34.90
  -3 -13  -4  210.58   61.89
  -3 -13  -4  229.78   35.70
   3 -13   4  263.47   47.10
   3 -13   4  253.87   24.70
   3  13   4  265.07   30.20
   3  13   4  295.57   44.30
   3  13   4  277.57   30.00
  -3  13  -4  243.38   41.30
   5 -13   4  153.68   20.70
   5 -13   4  125.99   45.20
  -5 -13  -4  123.29   43.30
  -5 -13  -4  190.68   38.40
   5  13   4  121.59   30.50
  -5  13  -4   66.19   38.80
   5  13   4  111.69   32.00
   5  13   4  134.79   29.40
   6 -14  -4  156.58   34.90
  -6 -14   4  117.39   43.70
  -6 -14   4  168.88   35.10
  -6  14   4  112.99   35.50
   6  14  -4   94.19   23.30
   4 -14  -4   15.40   25.00
  -4 -14   4   36.10   30.20
   4 -14  -4   44.70   20.50
   4 -14  -4   32.30   18.50
  -4 -14   4   26.30   12.10
  -4  14   4   28.60   24.20
   4  14  -4   48.80   19.20
   2 -14  -4  294.77   29.90
   2 -14  -4  284.37   27.50
  -2 -14   4  317.87   46.70
  -2 -14   4  297.37   18.10
  -2  14   4  312.17   24.10
   0 -14  -4  231.68   47.50
   0 -14   4  228.88   39.10
   0 -14   4  204.28   28.90
   0 -14  -4  192.88   27.00
   0 -14  -4  196.38   23.40
   0  14   4  204.58   44.10
   2 -14   4  112.39   24.10
  -2 -14  -4  223.68   33.00
  -2 -14  -4  226.98   75.09
   2 -14   4  175.18   39.80
  -2 -14  -4  134.39   26.10
   2  14   4  159.88   23.50
   2  14   4  149.88   38.50
   2  14   4  146.39   20.40
  -4 -14  -4   73.59   27.80
   4 -14   4   81.09   20.70
  -4 -14  -4   49.40   39.30
   4 -14   4   35.80   35.50
   4  14   4   45.70   19.40
   4  14   4   88.59   32.40
  -5 -15   4   34.80   18.00
   5 -15  -4   13.30   20.00
  -5 -15   4    7.00   33.40
  -5  15   4   21.60   25.70
   5  15  -4   17.70   15.00
   3 -15  -4  129.79   25.70
   3 -15  -4  160.88   29.20
   3 -15  -4  284.07   47.20
  -3 -15   4  306.47   55.89
  -3 -15   4  183.08   15.30
   3 -15  -4  214.68   31.80
  -3 -15   4  185.48   17.40
   3  15  -4  252.47   35.90
  -3  15   4  250.57   51.99
  -1 -15   4  113.29   34.40
  -1 -15   4   67.49   17.90
  -1 -15   4   64.69   16.40
   1 -15  -4   74.79   32.70
   1 -15  -4   81.09   17.60
   1 -15  -4   86.39   21.80
   1  15  -4   80.99   22.60
  -1  15   4  125.59   37.20
  -1 -15  -4   25.70   22.50
  -1 -15  -4   72.99   43.10
   1 -15   4   61.29   25.40
  -1 -15  -4   53.39   20.30
   1 -15   4   43.50   23.80
  -1 -15  -4   22.30   14.40
   1 -15   4   30.50   14.00
   1  15   4   17.30   26.70
  -3 -15  -4  222.18   53.09
   3 -15   4  196.78   29.00
   3 -15   4  207.28   28.00
  -3 -15  -4  158.98   30.00
   3  15   4  178.28   44.70
   4 -16  -4   -2.30   28.50
   4 -16  -4   29.40   20.90
   4 -16  -4   47.70   24.10
  -4 -16   4  128.79   43.70
  -4  16   4   77.99   35.70
   4  16  -4   45.40   19.00
   2 -16  -4  411.36   59.89
  -2 -16   4  415.96   57.69
   2 -16  -4  331.47   35.30
   2 -16  -4  350.46   39.50
   2  16  -4  310.87   37.90
  -2  16   4  497.15   72.89
   0 -16   4   24.60   14.90
   0 -16   4   20.50   17.40
   0 -16  -4   15.60   34.50
   0 -16   4   49.90   27.60
   0  16   4   51.09   29.60
  -2 -16  -4  144.79   46.40
   2 -16   4  250.27   43.80
   2 -16   4  228.88   29.50
   2 -16   4  237.38   34.80
  -2 -16  -4  216.88   28.80
   2  16   4  216.18   45.00
  -3 -17   4  311.17   54.99
   3 -17  -4  288.97   38.40
   3 -17  -4  321.57   32.30
   3 -17  -4  255.67   49.30
  -3  17   4  411.56   58.09
   3  17  -4  300.57   41.00
   1 -17  -4   81.49   18.00
   1 -17  -4  138.19   32.00
  -1 -17   4  108.39   36.10
   1 -17  -4   94.89   40.20
  -1 -17   4  111.29   25.70
  -1  17   4   86.49   35.00
   1 -17   4  128.09   34.30
  -1 -17  -4   74.09   17.40
   1 -17   4   99.19   25.90
   1 -17   4  136.49   32.40
  -1 -17  -4  157.58   48.80
   1  17   4   96.89   38.30
 -10   0   5   -8.50   34.90
  10   0  -5  -70.39   29.40
 -10   0   5    7.60   25.90
  10   0  -5   11.80   19.60
   8   0  -5  519.15   51.89
   8   0  -5  547.45   37.10
  -8   0   5  480.15   55.89
  -6   0   5   78.09   15.20
  -6   0   5  122.79   30.20
  -6   0   5   69.59   10.50
   6   0  -5  124.59   18.50
   6   0  -5   61.09   20.20
   6   0  -5  134.99   29.70
  -4   0   5  248.18   26.30
   4   0  -5  220.98   16.80
  -4   0   5  196.08   21.00
  -4   0   5  206.18   15.90
   4   0  -5  184.88   21.10
   4   0  -5  201.78   22.40
   4   0  -5  205.98   23.20
   2   0  -5  943.21   45.00
   2   0  -5  950.10   36.00
  -2   0   5  992.00   47.80
  -2   0   5  991.10   54.29
  -2   0   5  959.10   44.10
   2   0  -5  978.50   43.20
   2   0  -5  951.30   41.90
   0   0   5  285.77   21.60
   0   0   5  278.37   32.10
   0   0   5  301.47   21.40
   0   0  -5  287.77   20.10
   0   0  -5  272.57   23.20
   0   0  -5  273.17   32.90
   0   0  -5  287.07   20.80
   0   0   5  302.77   25.10
   0   0  -5  281.17   10.70
   2   0   5 1279.17   60.99
  -2   0  -5 1306.97   57.99
   2   0   5 1362.66   62.79
  -2   0  -5 1391.26   67.89
  -2   0  -5 1271.37   59.09
   2   0   5 1406.56   59.09
   2   0   5 1360.36   63.29
  -2   0  -5 1298.37   49.10
   4   0   5   44.10   23.80
   4   0   5   46.70   19.30
  -4   0  -5   29.90   13.50
   4   0   5   23.60   23.40
  -4   0  -5   32.80   21.90
   4   0   5   55.29   21.50
  -4   0  -5   28.60   16.60
  -4   0  -5   20.70   23.20
   6   0   5   -8.50   21.80
  -6   0  -5   -0.70   26.70
   6   0   5  -17.90   14.50
  -6   0  -5  -26.10   24.30
   6   0   5    7.40   26.60
   8   0   5  129.99   38.40
  -8   0  -5   82.79   37.80
  -8   0  -5  121.39   36.60
  -9  -1   5  212.08   38.60
   9  -1  -5  235.58   30.10
  -9  -1   5  228.18   71.19
   9  -1  -5  255.47   49.00
   9   1  -5  222.98   73.19
  -9   1   5  197.68   48.80
  -9   1   5  241.18   37.40
   9   1  -5  213.08   29.10
  -7  -1   5  348.07   47.20
   7  -1  -5  417.66   44.90
   7  -1  -5  387.76   30.70
   7   1  -5  416.26   29.70
   7   1  -5  391.76   43.10
  -7   1   5  378.56   20.30
  -7   1   5  420.36   48.10
   5  -1  -5   79.99   23.20
   5  -1  -5   89.99   16.60
  -5  -1   5   74.49   13.50
  -5  -1   5   68.39   18.90
  -5  -1   5   74.99   22.40
   5  -1  -5   57.49   18.00
   5   1  -5  102.69   21.30
   5   1  -5   71.09   13.20
   5   1  -5  102.39   23.20
  -5   1   5   60.29   13.40
   5   1  -5   55.29   16.60
  -5   1   5   73.59   22.20
   3  -1  -5 2109.99   82.99
   3  -1  -5 2160.58   81.99
  -3  -1   5 2098.99   73.59
  -3  -1   5 2141.69   84.79
   3  -1  -5 2205.78   75.79
  -3  -1   5 2106.29   80.89
   3  -1  -5 2196.68   86.49
  -3  -1   5 1986.00   84.99
   3   1  -5 2111.59   71.09
   3   1  -5 2148.78   80.09
  -3   1   5 1756.02   83.89
   3   1  -5 2173.08   81.79
  -3   1   5 1996.90   73.69
  -3   1   5 2155.48   84.19
   3   1  -5 2044.00   72.49
   3   1  -5 2164.78   81.89
  -3   1   5 2125.59   79.79
  -1  -1   5  543.55   26.90
   1  -1  -5  533.65   30.40
   1  -1  -5  505.85   27.30
  -1  -1   5  536.35   27.90
   1  -1  -5  532.05   28.00
  -1  -1   5  510.85   31.80
  -1   1   5  510.15   27.70
   1   1  -5  437.26   28.80
   1   1  -5  487.65   25.70
  -1   1   5  547.95   31.50
  -1   1   5  470.65   39.20
  -1   1   5  487.75   30.10
   1   1  -5  485.45   24.90
  -1  -1  -5 1250.67   52.79
  -1  -1  -5 1229.58   42.60
   1  -1   5 1210.48   50.19
   1  -1   5 1154.68   59.09
  -1  -1  -5 1023.80   52.99
   1  -1   5 1146.99   52.39
   1  -1   5 1148.39   55.29
  -1  -1  -5 1137.89   62.09
  -1  -1  -5 1174.38   51.59
   1  -1   5 1132.59   39.20
   1   1   5 1210.18   52.39
  -1   1  -5 1179.88   50.09
  -1   1  -5 1221.68   50.89
  -1   1  -5 1345.27   61.69
   1   1   5 1148.49   60.09
  -1   1  -5 1098.89   55.79
   1   1   5 1179.18   54.79
  -1   1  -5 1158.68   41.50
   1   1   5 1153.58   54.19
  -3  -1  -5 1092.39   55.59
  -3  -1  -5 1260.27   66.09
   3  -1   5 1142.19   44.70
  -3  -1  -5 1051.49   45.70
  -3  -1  -5 1173.98   59.69
   3  -1   5 1128.19   59.19
   3  -1   5 1124.19   61.59
   3  -1   5 1084.49   54.59
   3  -1   5 1214.28   56.29
   3   1   5 1044.20   58.39
   3   1   5 1067.49   56.29
   3   1   5 1167.48   56.39
  -3   1  -5 1097.49   44.90
  -3   1  -5 1053.59   52.79
   3   1   5 1111.49   57.39
  -3   1  -5 1085.39   59.39
  -5  -1  -5  109.19   32.20
   5  -1   5   92.29   33.10
   5  -1   5   93.89   26.50
   5  -1   5   74.69   20.10
   5  -1   5   82.29   30.60
   5  -1   5   73.19   20.60
  -5  -1  -5   71.39   29.00
   5  -1   5   55.19   15.10
  -5   1  -5   72.59   27.20
  -5   1  -5   31.60   27.70
   5   1   5   74.69   26.20
   5   1   5   72.69   26.80
   5   1   5   93.99   47.20
  -7  -1  -5  331.87   49.10
  -7  -1  -5  317.57   47.00
   7  -1   5  354.66   48.90
   7  -1   5  231.98   29.30
   7  -1   5  310.07   49.50
  -7   1  -5  373.86   44.40
  -7   1  -5  292.97   46.20
   7   1   5  412.86   48.20
   7   1   5  330.57   46.20
   9  -1   5   12.30   35.10
  -9  -1  -5   40.90   37.90
   9  -1   5  -22.50   31.50
  -9  -1  -5  -13.90   40.50
   9   1   5    8.60   37.70
   9   1   5   65.69   36.90
  -9   1  -5  -28.10   38.30
 -10  -2   5  293.47   58.79
 -10  -2   5  305.77   49.90
  10  -2  -5  393.66   62.79
  10  -2  -5  368.36   38.20
 -10   2   5  267.17   60.59
  10   2  -5  288.67   34.10
 -10   2   5  327.77   41.20
  10   2  -5  404.86   58.09
  -8  -2   5  587.34   61.29
   8  -2  -5  636.24   57.09
   8  -2  -5  576.44   40.00
   8   2  -5  598.84   37.90
  -8   2   5  452.85   56.09
   8   2  -5  595.04   56.79
   6  -2  -5  283.47   33.30
   6  -2  -5  288.47   25.30
  -6  -2   5  292.67   32.80
  -6  -2   5  264.27   35.60
   6  -2  -5  294.77   35.80
  -6  -2   5  226.98   21.50
  -6   2   5  269.17   23.20
   6   2  -5  254.57   28.70
   6   2  -5  282.67   35.60
   6   2  -5  291.27   22.80
  -6   2   5  273.07   36.20
  -4  -2   5 1492.65   68.69
   4  -2  -5 1502.15   58.69
  -4  -2   5 1437.56   63.29
   4  -2  -5 1418.86   64.19
  -4  -2   5 1407.06   54.99
   4  -2  -5 1563.44   67.59
   4  -2  -5 1371.66   68.69
   4   2  -5 1520.35   67.49
  -4   2   5 1491.75   64.49
  -4   2   5 1399.16   58.79
  -4   2   5 1502.25   69.99
  -4   2   5 1485.05   70.39
   4   2  -5 1514.55   64.59
   4   2  -5 1552.84   55.19
   4   2  -5 1484.65   64.99
   2  -2  -5 1555.74   62.99
  -2  -2   5 1584.14   64.79
   2  -2  -5 1574.44   62.39
   2  -2  -5 1600.54   66.79
  -2  -2   5 1524.35   52.59
  -2  -2   5 1578.54   62.79
   2  -2  -5 1569.84   57.99
  -2  -2   5 1582.04   60.49
   2   2  -5 1472.85   56.99
  -2   2   5 1488.45   61.19
   2   2  -5 1517.25   48.90
   2   2  -5 1450.15   58.19
  -2   2   5 1381.66   65.19
  -2   2   5 1537.85   59.49
   2   2  -5 1526.65   57.09
   2   2  -5 1452.85   59.99
  -2   2   5 1424.36   70.39
   0  -2  -5 1580.84   62.49
   0  -2  -5 1503.05   63.79
   0  -2   5 1456.25   65.29
   0  -2  -5 1614.94   76.69
   0  -2   5 1608.54   59.39
   0  -2   5 1535.65   69.49
   0  -2   5 1546.65   59.79
   0  -2  -5 1611.24   62.99
   0   2  -5 1496.25   57.29
   0   2   5 1486.25   62.89
   0   2   5 1599.44   61.89
   0   2   5 1558.24   72.39
   0   2  -5 1480.25   65.69
   0   2   5 1600.24   64.59
   0   2  -5 1509.25   48.80
   0   2  -5 1548.05   52.29
   0   2  -5 1518.35   57.79
   2  -2   5  704.53   28.50
  -2  -2  -5  707.93   30.70
  -2  -2  -5  631.84   39.90
   2  -2   5  714.23   37.60
   2  -2   5  673.43   28.50
   2  -2   5  715.33   40.30
  -2  -2  -5  734.13   41.40
   2  -2   5  735.43   44.80
  -2  -2  -5  726.43   49.50
  -2  -2  -5  696.13   40.00
   2  -2   5  736.43   50.69
  -2   2  -5  624.74   34.30
   2   2   5  734.63   39.40
   2   2   5  659.63   41.50
  -2   2  -5  671.53   36.00
   2   2   5  669.63   43.10
   2   2   5  604.54   37.70
   4  -2   5  706.93   50.39
   4  -2   5  730.53   45.10
  -4  -2  -5  610.84   44.90
   4  -2   5  758.82   35.30
   4  -2   5  735.83   45.80
   4  -2   5  737.23   54.69
  -4  -2  -5  839.42   58.89
   4  -2   5  763.02   41.60
  -4  -2  -5  614.64   57.99
  -4  -2  -5  686.03   36.80
  -4   2  -5  732.93   37.50
  -4   2  -5  793.42   49.20
   4   2   5  784.62   49.40
  -4   2  -5  688.53   44.50
  -4   2  -5  674.33   46.80
   4   2   5  749.82   49.80
   4   2   5  674.33   51.49
   4   2   5  731.73   48.10
  -6  -2  -5  502.55   52.89
   6  -2   5  385.26   42.90
   6  -2   5  441.26   52.09
   6  -2   5  422.06   31.80
  -6  -2  -5  450.65   51.49
  -6   2  -5  469.75   48.00
  -6   2  -5  508.85   44.10
   6   2   5  496.45   48.00
   6   2   5  460.25   47.50
   8  -2   5   54.19   22.40
   8  -2   5   68.29   39.20
  -8  -2  -5   -7.20   44.00
  -8  -2  -5   37.30   36.80
   8  -2   5   39.20   31.20
  -8   2  -5   62.19   34.40
   8   2   5  120.89   37.10
   8   2   5   76.79   36.70
   9  -3  -5  192.58   31.10
  -9  -3   5  144.39   43.00
  -9  -3   5  128.59   34.40
   9  -3  -5  118.99   40.30
   9   3  -5  132.59   24.60
   9   3  -5  128.39   38.10
  -9   3   5  128.69   42.00
  -9   3   5  137.59   43.90
   7  -3  -5  425.46   33.40
  -7  -3   5  446.26   49.50
   7  -3  -5  436.46   46.00
   7   3  -5  434.46   29.30
  -7   3   5  395.56   29.20
  -7   3   5  456.25   51.49
  -7   3   5  397.56   42.20
   7   3  -5  418.56   44.20
   7   3  -5  416.76   36.60
  -5  -3   5 1033.30   45.40
  -5  -3   5 1094.89   55.39
  -5  -3   5  900.11   52.79
   5  -3  -5 1086.79   59.19
   5  -3  -5 1069.09   56.19
  -5  -3   5 1061.59   40.50
   5  -3  -5 1107.99   49.90
   5  -3  -5  966.30   60.39
  -5  -3   5 1126.69   62.09
  -5   3   5  949.11   57.69
  -5   3   5 1061.69   60.69
   5   3  -5 1037.40   55.19
  -5   3   5  998.20   53.89
   5   3  -5 1158.88   53.39
   5   3  -5 1160.38   45.00
   5   3  -5 1082.09   58.19
  -5   3   5 1004.40   48.90
   3  -3  -5  146.39   17.60
  -3  -3   5  157.28   18.70
  -3  -3   5  184.08   19.50
   3  -3  -5  175.58   16.20
  -3  -3   5  178.78   20.00
  -3  -3   5  163.98   11.60
   3  -3  -5  170.68   18.80
   3  -3  -5  165.88   21.90
  -3   3   5  197.48   21.40
  -3   3   5  165.68   17.00
   3   3  -5  177.48   11.40
  -3   3   5  182.98   28.30
   3   3  -5  156.88   15.70
   3   3  -5  168.98   16.90
   3   3  -5  185.88   17.20
   3   3  -5  154.58   17.90
   1  -3  -5 1970.00   89.39
   1  -3  -5 2014.00   75.99
  -1  -3   5 2070.39   78.59
   1  -3  -5 1957.50   75.49
  -1  -3   5 1961.70   72.19
  -1  -3   5 1984.20   71.19
   1  -3  -5 1998.40   78.39
  -1   3   5 1885.11   77.79
  -1   3   5 1834.12   73.49
   1   3  -5 1808.92   75.39
  -1   3   5 1956.30   73.49
  -1   3   5 1963.90   85.39
   1   3  -5 1991.10   72.89
   1   3  -5 1906.81   68.59
   1   3  -5 1903.01   65.69
   1   3  -5 1908.11   67.89
   1  -3   5  903.81   31.50
   1  -3   5  880.71   39.40
   1  -3   5  814.62   41.00
   1  -3   5  877.21   48.60
  -1  -3  -5  885.91   44.30
  -1  -3  -5  906.41   45.50
   1  -3   5  955.50   57.29
   1  -3   5  897.01   34.40
  -1  -3  -5  863.01   55.39
  -1  -3  -5  894.11   44.60
   1   3   5  839.42   45.80
  -1   3  -5  846.22   37.00
   1   3   5  836.82   42.50
  -1   3  -5  801.72   31.00
   1   3   5  877.41   42.90
  -1   3  -5  822.72   37.00
   1   3   5  880.91   50.49
  -3  -3  -5  378.66   32.40
   3  -3   5  584.04   63.49
  -3  -3  -5  453.15   25.50
   3  -3   5  398.06   33.90
   3  -3   5  456.25   23.50
   3  -3   5  376.46   32.30
   3  -3   5  421.46   39.40
  -3  -3  -5  485.05   44.40
   3  -3   5  364.66   36.10
   3   3   5  396.76   31.50
   3   3   5  398.76   33.30
  -3   3  -5  381.66   23.00
   3   3   5  374.36   36.30
   3   3   5  374.46   36.30
  -3   3  -5  369.76   28.30
   5  -3   5  695.73   54.69
  -5  -3  -5  669.83   59.69
   5  -3   5  674.43   48.20
   5  -3   5  695.23   59.39
  -5  -3  -5  716.73   55.69
   5  -3   5  702.73   48.50
   5  -3   5  660.03   36.60
   5   3   5  755.22   51.39
   5   3   5  614.74   54.19
  -5   3  -5  706.33   51.09
   5   3   5  773.82   54.59
  -7  -3  -5   71.69   35.90
  -7  -3  -5   46.20   35.30
   7  -3   5   17.50   32.60
   7  -3   5   30.50   18.80
  -7   3  -5   31.40   30.00
   7   3   5   53.29   28.10
   7   3   5   15.20   16.40
   7   3   5   76.69   33.70
 -10  -4   5  246.58   61.29
 -10  -4   5  142.69   37.70
  10  -4  -5  134.09   28.10
  10  -4  -5  167.58   47.90
 -10   4   5  194.28   53.59
  10   4  -5  241.88   50.09
  -8  -4   5   74.59   34.50
   8  -4  -5   69.79   19.60
  -8  -4   5   94.09   30.20
   8  -4  -5   40.60   29.90
  -8   4   5   54.49   14.00
   8   4  -5   79.79   18.60
  -8   4   5    9.90   26.10
   8   4  -5   83.89   31.10
  -8   4   5   57.39   31.60
   6  -4  -5  522.15   44.60
  -6  -4   5  466.95   30.70
   6  -4  -5  592.74   36.70
  -6  -4   5  509.25   48.80
   6  -4  -5  551.24   42.80
  -6  -4   5  556.34   30.00
  -6  -4   5  500.35   41.80
   6   4  -5  590.84   32.00
  -6   4   5  584.94   39.70
   6   4  -5  575.54   36.80
   6   4  -5  544.05   50.39
  -6   4   5  474.55   42.60
  -6   4   5  574.14   49.60
  -4  -4   5  142.39   15.40
  -4  -4   5  298.77   51.19
  -4  -4   5  146.09   13.10
  -4  -4   5  123.49   17.80
   4  -4  -5  131.99   19.20
  -4  -4   5  143.09   14.40
   4  -4  -5  149.88   17.80
   4  -4  -5  221.78   40.90
   4  -4  -5  147.79   10.30
   4   4  -5  168.78   22.00
  -4   4   5  166.98   23.10
   4   4  -5  170.38   17.50
   4   4  -5  159.58   19.40
  -4   4   5  202.68   29.80
  -2  -4   5  177.08    9.60
   2  -4  -5  167.08   17.40
   2  -4  -5  178.08   20.50
   2  -4  -5  178.88   16.10
   2  -4  -5  163.78   17.90
   2  -4  -5  265.67   36.10
  -2  -4   5  157.38   16.10
  -2  -4   5  186.38   17.30
  -2  -4   5  176.28   18.40
  -2  -4   5  168.18   14.80
   2   4  -5  180.78   15.70
   2   4  -5  168.08   13.70
  -2   4   5  157.78   26.10
  -2   4   5  161.28   18.30
   2   4  -5  169.08   17.90
   2   4  -5  177.78   17.90
  -2   4   5  148.89   16.00
   2   4  -5  166.58   14.90
   0  -4   5 1238.98   57.19
   0  -4  -5 1227.28   53.79
   0  -4  -5 1311.87   55.09
   0  -4  -5 1250.17   42.20
   0  -4   5 1217.18   46.50
   0  -4   5 1191.88   47.00
   0  -4   5 1169.58   47.40
   0  -4  -5 1258.57   53.99
   0  -4   5 1163.48   39.70
   0  -4  -5 1231.18   66.69
   0   4   5 1261.17   62.79
   0   4  -5 1209.08   45.00
   0   4  -5 1188.48   45.70
   0   4  -5 1236.28   45.80
   0   4  -5 1087.29   55.49
   0   4   5 1259.77   55.09
   0   4  -5 1211.88   52.99
   0   4   5 1218.58   52.69
   2  -4   5   81.79   10.30
  -2  -4  -5   75.19   17.50
  -2  -4  -5  100.49   26.20
  -2  -4  -5  103.99   18.70
   2  -4   5  109.19   18.40
   2  -4   5   88.99   17.70
   2  -4   5  101.39   22.90
   2  -4   5  100.19   12.80
  -2  -4  -5  115.89   22.60
   2  -4   5  100.99   24.60
   2  -4   5   97.79   16.50
   2   4   5   99.49   22.00
   2   4   5   99.39   17.90
  -2   4  -5   75.19   13.10
   2   4   5   89.79   21.70
  -2   4  -5   89.99   14.20
  -2   4  -5   66.39   12.50
   2   4   5   73.19    9.00
  -2   4  -5   99.99   17.40
   2   4   5   91.59   18.20
   4  -4   5  562.14   31.10
  -4  -4  -5  525.75   45.90
   4  -4   5  485.75   49.50
  -4  -4  -5  427.06   41.60
  -4  -4  -5  577.24   53.69
   4  -4   5  503.75   34.10
   4  -4   5  496.45   42.80
   4  -4   5  584.24   39.40
   4   4   5  491.95   46.30
  -4   4  -5  512.55   37.10
   4   4   5  567.24   44.40
  -4   4  -5  508.85   31.10
   4   4   5  495.85   36.90
   6  -4   5  241.38   45.90
  -6  -4  -5  207.78   40.30
  -6  -4  -5  178.98   41.50
   6  -4   5  210.18   24.90
   6  -4   5  238.18   33.80
  -6   4  -5  216.08   29.50
   6   4   5  244.58   34.40
  -6   4  -5  241.88   38.00
   6   4   5  245.88   40.50
   8  -4   5    3.80   37.30
   8  -4   5   -7.80   26.60
  -8  -4  -5   -5.20   34.80
   8  -4   5   35.10   21.40
  -8  -4  -5   26.20   38.40
   8   4   5   25.40   34.80
  -8   4  -5    4.80   20.80
  -8   4  -5   30.50   32.70
   8   4   5   15.40   26.80
  -9  -5   5   88.89   50.79
   9  -5  -5  117.19   36.80
  -9  -5   5  118.49   38.80
   9  -5  -5  156.78   29.80
  -9   5   5  116.39   43.20
   9   5  -5  165.18   41.60
  -7  -5   5  204.78   21.60
   7  -5  -5  202.78   39.70
   7  -5  -5  216.28   26.70
  -7  -5   5  267.47   42.90
  -7   5   5  204.98   30.90
  -7   5   5  207.18   40.60
   7   5  -5  188.58   34.00
   7   5  -5  152.68   22.00
  -5  -5   5  801.92   41.30
   5  -5  -5  910.01   50.49
  -5  -5   5  846.62   54.29
  -5  -5   5  796.12   38.10
   5  -5  -5  854.41   45.00
   5  -5  -5  854.31   52.79
  -5  -5   5  803.12   48.20
   5   5  -5  868.91   51.19
  -5   5   5  893.41   53.49
   5   5  -5  904.41   43.20
  -5   5   5  897.21   55.69
  -5   5   5  805.32   51.69
   3  -5  -5  123.39   17.40
   3  -5  -5  111.09   16.80
  -3  -5   5  129.79   16.00
  -3  -5   5  118.79   18.30
  -3  -5   5  109.99   15.10
  -3  -5   5  138.49   12.00
  -3  -5   5  121.99   16.20
   3  -5  -5  128.49   16.30
  -3  -5   5  112.79   15.60
   3  -5  -5  125.49   21.40
   3   5  -5  111.79   17.00
  -3   5   5  153.78   23.80
   3   5  -5   99.69   15.50
   3   5  -5  108.19   13.40
   3   5  -5  118.89   15.30
  -3   5   5  140.29   24.80
  -3   5   5  123.79   16.00
  -1  -5   5 1032.90   51.59
  -1  -5   5 1093.89   41.70
   1  -5  -5 1123.79   51.59
   1  -5  -5 1038.30   48.20
   1  -5  -5 1059.39   48.80
  -1  -5   5 1080.49   43.10
   1  -5  -5 1052.79   62.99
  -1  -5   5 1094.49   50.39
   1   5  -5 1002.30   49.50
  -1   5   5 1060.59   56.49
   1   5  -5 1079.09   49.70
  -1   5   5  970.70   51.59
   1   5  -5 1014.20   39.50
   1   5  -5  979.60   49.20
   1   5  -5 1091.49   42.70
  -1   5   5 1143.09   49.80
  -1   5   5 1048.60   47.20
   1  -5   5  163.48   21.60
   1  -5   5  164.08   15.10
   1  -5   5  162.28   10.90
  -1  -5  -5  189.38   22.60
   1  -5   5  158.48   15.00
   1  -5   5  153.08   24.20
  -1  -5  -5  152.88   20.60
   1  -5   5  169.78   16.40
  -1  -5  -5  175.58   20.00
  -1  -5  -5  178.78   32.10
   1   5   5  180.38   12.50
   1   5   5  196.68   22.10
   1   5   5  183.98   20.10
  -1   5  -5  186.28   20.50
  -1   5  -5  171.68   13.40
   1   5   5  174.18   26.50
   1   5   5  176.28   27.60
   3  -5   5  215.08   17.70
   3  -5   5  211.78   25.70
  -3  -5  -5  213.08   29.00
   3  -5   5  212.08   35.20
   3  -5   5  195.28   23.40
   3  -5   5  227.68   20.60
  -3  -5  -5  194.38   35.90
  -3  -5  -5  206.88   20.20
   3  -5   5  216.28   31.50
   3   5   5  201.58   30.20
   3   5   5  208.58   28.90
  -3   5  -5  213.18   30.10
   3   5   5  208.18   22.90
   3   5   5  246.28   33.90
   3   5   5  197.78   15.70
  -3   5  -5  221.88   21.60
  -3   5  -5  186.38   20.60
  -3   5  -5  189.98   18.10
   5  -5   5  630.74   45.60
   5  -5   5  656.53   51.59
  -5  -5  -5  617.64   61.29
  -5  -5  -5  693.43   57.89
   5  -5   5  676.43   37.30
   5  -5   5  597.84   59.09
  -5   5  -5  697.43   48.10
   5   5   5  756.02   55.09
  -5   5  -5  727.03   46.70
   5   5   5  704.23   44.90
  -7  -5  -5  113.89   58.79
   7  -5   5   71.89   31.00
   7  -5   5   48.30   20.00
   7  -5   5   70.49   38.30
  -7  -5  -5   37.80   36.10
   7   5   5   66.09   25.40
  -7   5  -5   63.99   23.50
   7   5   5   45.90   31.40
  -7   5  -5   22.80   35.20
  -8  -6   5  568.84   61.29
   8  -6  -5  670.63   58.89
   8  -6  -5  703.13   51.59
  -8  -6   5  668.83   55.69
  -8  -6   5  543.65   60.99
  -8   6   5  580.84   60.89
  -8   6   5  580.64   52.89
   8   6  -5  572.54   52.89
  -8   6   5  548.05   42.30
  -6  -6   5  356.16   40.80
  -6  -6   5  271.97   26.10
   6  -6  -5  305.67   28.90
   6  -6  -5  332.87   34.80
   6  -6  -5  295.27   36.00
  -6   6   5  323.17   34.00
   6   6  -5  348.77   35.30
  -6   6   5  248.68   30.40
  -6   6   5  335.27   45.40
   6   6  -5  308.07   24.60
  -4  -6   5  556.94   34.20
   4  -6  -5  533.95   27.40
   4  -6  -5  520.05   43.10
   4  -6  -5  563.04   38.30
  -4  -6   5  559.54   27.00
   4  -6  -5  542.85   35.80
  -4  -6   5  544.55   39.40
  -4  -6   5  542.35   34.60
  -4  -6   5  549.74   32.60
   4  -6  -5  599.84   35.80
   4   6  -5  575.34   34.50
   4   6  -5  556.74   36.10
  -4   6   5  580.44   35.30
  -4   6   5  573.44   41.00
  -4   6   5  610.44   41.30
   4   6  -5  591.74   31.90
  -2  -6   5 2189.28   80.39
  -2  -6   5 2059.49   75.09
   2  -6  -5 2057.09   80.59
  -2  -6   5 2071.89   68.79
   2  -6  -5 2040.00   95.79
   2  -6  -5 2085.29   75.49
  -2  -6   5 2035.00   81.89
   2  -6  -5 2148.78   88.69
  -2  -6   5 2018.20   84.99
   2  -6  -5 2101.69   81.69
  -2  -6   5 2021.70   78.19
   2   6  -5 2012.90   73.89
   2   6  -5 2013.90   72.19
   2   6  -5 2006.50   70.19
   2   6  -5 1856.11   77.29
  -2   6   5 1960.50   78.69
   2   6  -5 2043.10   82.59
  -2   6   5 1998.30   79.29
  -2   6   5 2011.50   87.09
   0  -6   5  849.22   46.30
   0  -6   5  794.62   46.80
   0  -6  -5  785.52   41.70
   0  -6   5  758.02   35.60
   0  -6  -5  850.51   42.00
   0  -6  -5  856.71   43.30
   0  -6  -5  860.91   38.80
   0  -6   5  768.02   33.30
   0  -6   5  865.81   33.30
   0  -6   5  779.52   30.50
   0  -6  -5  887.11   58.29
   0   6  -5  749.73   28.70
   0   6   5  737.13   42.80
   0   6  -5  844.22   31.30
   0   6  -5  874.51   45.00
   0   6   5  838.32   50.09
   0   6   5  836.22   41.50
   0   6  -5  912.91   38.10
   2  -6   5  590.64   30.60
  -2  -6  -5  525.55   34.50
   2  -6   5  587.24   30.40
   2  -6   5  540.45   43.70
  -2  -6  -5  559.54   38.90
  -2  -6  -5  572.04   40.20
   2  -6   5  541.35   26.40
  -2  -6  -5  584.64   51.99
   2  -6   5  558.24   32.20
   2  -6   5  504.75   44.60
   2   6   5  581.04   26.30
   2   6   5  600.24   38.70
   2   6   5  593.54   34.00
   2   6   5  539.25   43.20
  -2   6  -5  512.35   26.50
  -2   6  -5  544.85   43.10
   2   6   5  549.45   45.00
   4  -6   5  714.43   38.50
   4  -6   5  755.82   39.90
  -4  -6  -5  783.12   63.59
   4  -6   5  632.74   55.89
   4  -6   5  731.53   29.70
   4  -6   5  799.12   45.00
   4  -6   5  716.83   61.09
   4   6   5  827.22   43.00
   4   6   5  730.13   34.60
  -4   6  -5  674.73   45.00
  -4   6  -5  778.92   47.80
   4   6   5  773.12   51.09
  -4   6  -5  652.73   39.90
   6  -6   5  273.37   35.70
   6  -6   5  249.78   43.30
   6  -6   5  189.28   43.70
  -6  -6  -5  308.37   48.70
   6  -6   5  227.58   26.60
  -6  -6  -5  170.48   41.60
  -6   6  -5  242.68   34.50
   6   6   5  342.97   44.40
   6   6   5  206.18   38.40
  -6   6  -5  232.28   31.50
   8  -6   5   93.49   46.20
   8  -6   5   42.70   22.80
  -8  -6  -5  105.89   46.80
  -8  -6  -5   87.49   44.50
   8  -6   5  106.89   36.10
  -8   6  -5  125.59   30.20
   8   6   5  115.79   38.50
   8   6   5  130.89   28.50
  -8   6  -5  117.99   36.00
  -9  -7   5  153.38   45.60
   9  -7  -5  251.17   48.80
  -9  -7   5  203.38   48.30
   9  -7  -5  100.99   24.70
  -9   7   5   86.79   42.00
  -9   7   5  198.18   30.40
   9   7  -5  173.48   41.50
  -7  -7   5  124.59   22.70
  -7  -7   5  236.98   44.40
   7  -7  -5  207.08   39.00
   7  -7  -5  173.18   27.20
  -7  -7   5  194.28   39.10
  -7   7   5  159.98   36.20
   7   7  -5  201.88   35.80
   7   7  -5  133.99   18.20
  -7   7   5  121.69   23.80
  -7   7   5  155.98   24.10
   5  -7  -5  461.25   34.10
   5  -7  -5  403.76   35.00
  -5  -7   5  373.86   33.40
   5  -7  -5  409.16   22.10
  -5  -7   5  440.96   28.60
   5  -7  -5  500.85   40.00
  -5  -7   5  469.35   41.50
  -5  -7   5  441.36   34.00
   5   7  -5  456.45   34.60
  -5   7   5  437.66   34.60
  -5   7   5  405.76   40.40
   5   7  -5  432.56   34.80
  -5   7   5  394.26   39.30
   3  -7  -5 1239.78   57.29
  -3  -7   5 1162.68   44.10
  -3  -7   5 1249.77   56.79
  -3  -7   5 1187.38   51.39
   3  -7  -5 1191.58   55.79
  -3  -7   5 1108.29   56.79
   3  -7  -5 1172.08   54.69
   3  -7  -5 1076.19   62.89
   3  -7  -5 1147.39   66.89
  -3  -7   5 1151.18   50.79
  -3  -7   5 1264.47   63.39
  -3   7   5 1167.08   60.19
   3   7  -5 1123.59   47.40
   3   7  -5 1162.78   58.39
  -3   7   5 1102.19   53.09
   3   7  -5 1140.99   50.39
   3   7  -5 1166.08   53.19
  -3   7   5 1188.18   57.09
   1  -7  -5  273.57   39.30
   1  -7  -5  335.87   29.20
  -1  -7   5  284.37   25.40
   1  -7  -5  314.57   26.30
  -1  -7   5  327.57   28.10
   1  -7  -5  292.27   25.30
   1  -7  -5  295.47   19.30
  -1  -7   5  275.27   17.90
  -1  -7   5  284.77   15.70
  -1  -7   5  309.67   28.70
   1   7  -5  313.57   22.30
   1   7  -5  356.86   44.40
  -1   7   5  290.57   26.60
  -1   7   5  284.97   23.00
  -1   7   5  262.87   30.40
   1  -7   5  724.73   31.50
   1  -7   5  735.93   49.30
  -1  -7  -5  758.42   44.00
  -1  -7  -5  696.03   39.20
  -1  -7  -5  763.82   58.29
  -1  -7  -5  822.02   45.70
   1  -7   5  754.32   49.50
   1  -7   5  718.03   36.50
   1  -7   5  798.52   31.70
   1  -7   5  747.23   33.40
   1   7   5  816.72   49.10
   1   7   5  733.33   32.90
   1   7   5  771.62   42.30
  -1   7  -5  729.23   44.30
   1   7   5  715.43   40.60
   1   7   5  710.53   50.89
   3  -7   5  561.54   33.60
   3  -7   5  548.85   49.80
   3  -7   5  537.75   30.00
   3  -7   5  538.05   35.80
   3  -7   5  547.25   34.10
  -3  -7  -5  600.14   55.79
   3  -7   5  544.25   33.60
   3   7   5  604.74   42.80
   3   7   5  546.95   28.90
   3   7   5  592.94   34.90
  -3   7  -5  579.84   41.10
  -3   7  -5  510.95   28.50
   5  -7   5   68.99   21.60
   5  -7   5   53.59   32.00
  -5  -7  -5   85.09   30.20
   5  -7   5   70.39   16.70
  -5  -7  -5   66.59   33.90
   5  -7   5  132.59   27.40
  -5   7  -5  119.79   26.40
   5   7   5   50.49   25.00
   5   7   5   71.89   13.90
   5   7   5  105.19   19.50
  -7  -7  -5  327.67   51.99
   7  -7   5  311.17   60.09
   7  -7   5  311.67   41.30
   7   7   5  298.97   38.30
   7   7   5  223.08   54.99
  -7   7  -5  267.27   36.80
   7   7   5  267.87   28.80
   8  -8  -5  204.98   33.00
   8  -8  -5  195.88   43.70
  -8  -8   5  220.68   45.90
  -8  -8   5  119.09   38.70
  -8   8   5  156.38   42.50
   8   8  -5  225.88   42.30
  -8   8   5  100.99   23.90
   6  -8  -5   -1.90   20.80
  -6  -8   5   75.99   28.00
  -6  -8   5   36.90   19.10
   6  -8  -5   35.30   22.80
   6  -8  -5   18.50   12.60
  -6   8   5   30.20   18.40
   6   8  -5   44.30   11.00
  -6   8   5   38.30   14.70
   6   8  -5   34.70   20.80
  -6   8   5   39.60   24.30
   4  -8  -5  515.35   30.50
  -4  -8   5  462.85   35.90
   4  -8  -5  477.45   35.40
   4  -8  -5  491.45   34.80
  -4  -8   5  460.25   35.80
  -4  -8   5  537.55   39.80
   4  -8  -5  510.25   37.30
  -4  -8   5  508.15   33.20
   4   8  -5  506.35   32.60
  -4   8   5  496.15   37.50
   4   8  -5  509.55   31.10
  -4   8   5  504.75   45.70
  -4   8   5  533.65   39.20
   4   8  -5  478.95   32.30
  -2  -8   5  675.33   36.70
  -2  -8   5  680.63   44.80
   2  -8  -5  654.33   34.30
  -2  -8   5  649.93   34.60
  -2  -8   5  656.33   40.70
   2  -8  -5  667.43   44.30
   2  -8  -5  707.23   38.90
   2  -8  -5  646.74   54.29
   2  -8  -5  682.13   38.50
  -2  -8   5  697.23   31.10
  -2   8   5  680.03   39.50
  -2   8   5  588.74   43.40
   2   8  -5  705.33   36.40
  -2   8   5  658.63   37.70
   2   8  -5  633.84   26.20
   2   8  -5  649.83   43.90
   2   8  -5  647.64   25.60
   0  -8   5  135.29   24.30
   0  -8   5  156.28   27.00
   0  -8   5  151.88   10.40
   0  -8  -5  191.58   36.70
   0  -8  -5  140.79   21.20
   0  -8  -5  168.68   22.50
   0  -8   5  136.09   11.00
   0  -8   5  173.98   25.10
   0  -8  -5  112.59   15.00
   0  -8   5  135.69   20.00
   0  -8   5  139.89   12.40
   0  -8  -5  164.18   20.80
   0   8   5  132.39   19.00
   0   8   5  145.79   25.60
   0   8  -5  169.68   22.80
   0   8  -5  138.29   25.00
   0   8   5  141.39   27.00
  -2  -8  -5  485.15   45.10
   2  -8   5  576.74   48.80
   2  -8   5  550.24   28.90
   2  -8   5  623.34   44.40
   2  -8   5  534.65   33.50
  -2  -8  -5  538.25   41.20
   2  -8   5  557.34   28.10
  -2  -8  -5  570.14   42.50
  -2  -8  -5  573.14   55.99
   2   8   5  531.65   34.10
   2   8   5  544.65   29.60
  -2   8  -5  599.94   42.70
   2   8   5  580.04   40.10
   4  -8   5  193.68   25.20
   4  -8   5  198.08   25.80
   4  -8   5  180.18   20.80
  -4  -8  -5  188.08   38.70
   4  -8   5  153.38   36.90
   4   8   5  193.68   21.60
  -4   8  -5  168.78   18.20
   4   8   5  185.08   26.10
  -4   8  -5  191.88   30.90
   4   8   5  175.18   30.80
   6  -8   5  119.09   40.10
   6  -8   5  183.18   36.70
  -6  -8  -5   58.39   46.30
   6  -8   5  132.79   28.50
   6   8   5   69.69   30.40
   6   8   5  105.69   18.70
  -6   8  -5  137.89   30.00
   6   8   5  105.19   18.10
   8  -8   5    3.40   25.90
   8  -8   5   22.80   29.00
   8   8   5   35.10   35.40
   8   8   5   30.60   23.50
  -8   8  -5   29.30   34.30
   9  -9  -5  146.79   45.00
  -9  -9   5  160.98   45.60
   9  -9  -5   80.59   27.10
  -9  -9   5  178.28   50.79
  -9   9   5  207.18   49.90
   9   9  -5  118.19   38.10
  -9   9   5   73.29   24.90
   7  -9  -5  220.58   43.60
   7  -9  -5  250.97   32.40
  -7  -9   5  233.58   51.79
  -7  -9   5  323.27   54.49
  -7   9   5  350.76   62.19
  -7   9   5  187.68   33.80
  -7   9   5  151.28   17.00
   5  -9  -5  112.69   22.60
  -5  -9   5  101.09   26.90
   5  -9  -5  126.29   26.10
   5  -9  -5   88.69   14.90
   5  -9  -5  152.78   25.30
  -5  -9   5  108.19   16.50
  -5  -9   5   82.09   19.60
  -5   9   5  102.09   26.90
   5   9  -5  139.09   23.80
  -5   9   5  108.99   25.60
   5   9  -5   83.59   16.50
  -5   9   5   97.09   19.80
   3  -9  -5  755.92   45.70
  -3  -9   5  791.12   39.00
  -3  -9   5  828.42   44.90
  -3  -9   5  769.92   55.49
  -3  -9   5  819.22   38.40
   3  -9  -5  851.61   46.50
   3  -9  -5  771.72   43.20
   3  -9  -5  784.02   46.20
  -3  -9   5  839.22   35.50
   3  -9  -5  802.62   60.09
  -3   9   5  808.12   59.29
   3   9  -5  820.52   43.10
   3   9  -5  812.62   34.30
  -3   9   5  795.32   49.70
  -3   9   5  815.62   46.50
  -1  -9   5  134.39   21.70
  -1  -9   5  107.89   12.00
   1  -9  -5  123.19   24.30
   1  -9  -5  157.58   35.40
   1  -9  -5  118.69   17.00
  -1  -9   5  106.39    8.90
   1  -9  -5  133.19   20.80
  -1  -9   5  128.99   26.90
   1  -9  -5  128.39   21.70
  -1   9   5  108.99   24.60
   1   9  -5  133.59   19.90
   1   9  -5  144.09   26.20
  -1   9   5  113.79   17.00
  -1  -9  -5  150.08   35.20
   1  -9   5  122.69    8.50
   1  -9   5  148.29   15.10
   1  -9   5  145.79   28.70
  -1  -9  -5  163.98   25.40
   1  -9   5  158.78    8.80
  -1  -9  -5  210.28   29.10
  -1   9  -5  190.18   28.20
   1   9   5  126.89   18.70
   1   9   5  159.18   22.10
  -3  -9  -5  642.94   48.90
   3  -9   5  724.63   50.69
   3  -9   5  638.84   33.20
   3  -9   5  632.14   36.00
   3  -9   5  617.94   56.39
   3  -9   5  686.63   34.80
  -3  -9  -5  694.83   50.69
  -3  -9  -5  655.53   64.29
   3  -9   5  668.43   39.30
  -3   9  -5  701.03   48.90
   3   9   5  730.73   46.50
   3   9   5  674.53   46.50
   3   9   5  602.04   35.60
   5  -9   5   62.39   33.60
  -5  -9  -5   48.40   33.60
   5  -9   5   60.09   22.40
   5  -9   5   39.10   16.20
   5  -9   5   59.49   21.00
   5   9   5   28.60   12.30
   5   9   5   98.19   30.30
  -5   9  -5   84.29   21.70
   5   9   5   29.20   21.90
  -5   9  -5   49.70   23.90
   7  -9   5   56.99   27.70
  -7  -9  -5   84.19   43.10
   7  -9   5   74.09   31.10
   7  -9   5   82.19   43.60
   7   9   5  137.59   21.90
  -7   9  -5  122.49   32.30
   8 -10  -5  261.27   37.70
  -8 -10   5  331.47   58.69
  -8 -10   5  354.56   52.19
   8 -10  -5  407.96   53.49
  -8  10   5  332.57   50.69
   8  10  -5  358.66   45.20
  -8  10   5  297.67   48.00
   8  10  -5  339.97   39.80
   6 -10  -5  309.27   53.49
  -6 -10   5  327.07   69.89
   6 -10  -5  297.37   40.00
  -6 -10   5  240.88   32.90
  -6 -10   5  296.77   39.90
   6 -10  -5  250.27   39.30
  -6  10   5  282.87   37.40
   6  10  -5  258.77   39.20
   6  10  -5  251.67   29.90
  -6  10   5  221.08   38.40
  -6  10   5  213.78   24.20
  -4 -10   5  170.28   28.00
   4 -10  -5  164.18   28.00
   4 -10  -5  144.29   27.20
  -4 -10   5  115.09   24.20
   4 -10  -5  130.29   19.90
  -4 -10   5  115.89   14.00
   4 -10  -5   96.29   20.60
  -4 -10   5  129.19   20.80
   4 -10  -5  157.98   32.00
  -4  10   5  141.29   26.00
   4  10  -5  104.59   15.40
  -4  10   5  116.89   23.30
   4  10  -5  164.88   24.00
  -4  10   5  158.38   36.50
   4  10  -5  112.59   15.50
   2 -10  -5  854.91   64.49
   2 -10  -5  807.52   44.10
   2 -10  -5  702.13   49.70
  -2 -10   5  792.92   37.50
   2 -10  -5  735.73   46.20
   2 -10  -5  722.03   43.80
  -2 -10   5  803.52   33.30
  -2 -10   5  769.32   40.20
  -2  10   5  854.71   62.09
  -2  10   5  673.73   50.39
   2  10  -5  775.12   42.80
  -2  10   5  777.22   43.00
   0 -10   5  161.78   16.00
   0 -10   5  216.78   28.60
   0 -10  -5  189.58   24.00
   0 -10  -5  173.08   23.60
   0 -10  -5  161.88   24.60
   0 -10  -5  193.18   23.60
   0 -10  -5  174.58   37.90
   0  10   5  140.09   19.60
   0  10  -5  155.88   30.60
   0  10  -5  183.88   22.90
   2 -10   5  390.86   18.60
  -2 -10  -5  391.56   40.20
   2 -10   5  436.96   45.10
   2 -10   5  411.66   19.50
  -2 -10  -5  452.05   39.50
   2 -10   5  436.46   50.99
  -2 -10  -5  376.76   28.50
   2 -10   5  413.06   26.60
  -2 -10  -5  427.86   54.39
   2  10   5  409.66   30.60
   2  10   5  493.35   36.80
  -2  10  -5  475.95   42.20
  -4 -10  -5  647.24   67.29
   4 -10   5  622.14   62.49
   4 -10   5  545.95   35.70
  -4 -10  -5  590.14   51.69
   4 -10   5  639.34   36.30
   4 -10   5  556.64   35.90
   4  10   5  573.04   35.10
  -4  10  -5  533.35   46.00
   4  10   5  594.54   47.20
   6 -10   5   49.30   33.90
   6 -10   5   89.39   44.40
  -6 -10  -5   19.90   36.90
   6  10   5   58.39   30.70
   6  10   5   59.09   24.80
   6  10   5   80.79   19.30
  -6  10  -5  114.89   29.50
  -7 -11   5  158.18   45.30
   7 -11  -5  200.78   42.40
  -7 -11   5  166.78   39.20
  -7  11   5   84.69   30.70
   7  11  -5  132.39   27.20
   7  11  -5  135.09   25.40
   5 -11  -5  600.14   43.70
  -5 -11   5  639.34   64.29
   5 -11  -5  696.43   49.80
  -5 -11   5  570.44   41.10
  -5 -11   5  604.04   48.20
   5 -11  -5  605.44   45.10
  -5  11   5  522.55   39.60
  -5  11   5  621.04   47.10
   5  11  -5  635.44   42.90
  -5  11   5  622.74   57.99
   5  11  -5  596.74   36.50
   3 -11  -5  132.39   34.70
  -3 -11   5   77.99   12.10
   3 -11  -5   71.89   17.20
   3 -11  -5   77.69   19.30
   3 -11  -5   86.89   19.50
  -3 -11   5  126.79   20.60
  -3 -11   5   92.69   13.30
  -3 -11   5   87.09   29.50
  -3  11   5  132.19   23.30
  -3  11   5   65.69   20.40
   3  11  -5  101.89   18.50
  -3  11   5   95.79   31.20
   1 -11  -5  483.15   33.60
  -1 -11   5  457.85   34.10
   1 -11  -5  437.86   52.89
   1 -11  -5  452.95   35.30
   1  11  -5  428.76   43.00
   1  11  -5  504.75   35.20
  -1  11   5  477.05   31.70
  -1  11   5  459.75   48.40
  -1 -11  -5  487.85   40.30
  -1 -11  -5  486.35   39.00
   1 -11   5  479.45   44.40
   1 -11   5  517.45   40.80
  -1 -11  -5  478.95   56.79
  -1 -11  -5  490.65   32.60
   1 -11   5  481.35   29.20
  -1  11  -5  490.95   44.80
   1  11   5  496.95   51.59
   1  11   5  460.55   33.80
  -3 -11  -5  168.88   31.40
   3 -11   5  174.98   21.20
   3 -11   5  263.97   39.70
   3 -11   5  154.88   35.40
   3 -11   5  170.78   14.80
   3 -11   5  175.28   20.60
  -3 -11  -5  205.68   45.00
  -3 -11  -5  237.68   35.00
   3  11   5  166.58   27.30
  -3  11  -5  202.38   34.80
   3  11   5  157.58   22.10
   3  11   5  130.59   30.20
  -5 -11  -5  258.77   55.09
   5 -11   5  275.17   36.80
   5 -11   5  415.36   45.00
   5 -11   5  339.17   57.79
   5 -11   5  322.77   30.00
  -5 -11  -5  358.16   49.20
   5  11   5  315.97   42.70
  -5  11  -5  302.27   41.40
   5  11   5  381.56   31.40
   5  11   5  355.66   49.00
  -6 -12   5  225.58   39.70
   6 -12  -5  196.88   34.10
  -6 -12   5  224.18   47.40
   6 -12  -5  204.18   36.90
  -6  12   5  209.68   44.30
   4 -12  -5   38.00   16.00
  -4 -12   5   77.49   31.10
   4 -12  -5   49.70   19.50
  -4 -12   5   73.29   21.00
   4 -12  -5   44.80   20.40
  -4 -12   5   69.79   14.80
   4 -12  -5   60.09   26.80
  -4  12   5   36.80   18.80
   4  12  -5   27.30   10.30
  -4  12   5   40.50   27.30
   4  12  -5   32.00   14.90
  -4  12   5   37.40   18.10
   4  12  -5   44.30    8.70
  -2 -12   5  259.17   14.40
   2 -12  -5  314.57   48.70
  -2 -12   5  278.27   41.40
   2 -12  -5  257.47   28.30
   2 -12  -5  271.57   30.20
  -2 -12   5  267.67   23.60
   2 -12  -5  285.07   27.20
   2  12  -5  231.08   27.30
  -2  12   5  262.37   25.00
  -2  12   5  288.97   42.50
   0 -12  -5  358.86   31.00
   0 -12  -5  347.57   52.49
   0 -12   5  346.87   39.80
   0 -12  -5  299.67   33.30
   0 -12   5  323.27   34.50
   0 -12   5  316.67   33.00
   0 -12  -5  302.77   30.60
   0  12   5  375.66   45.70
   0  12  -5  373.96   41.70
   0  12   5  319.77   27.20
   0  12  -5  316.47   31.40
   2 -12   5   38.90   18.80
  -2 -12  -5   56.29   22.10
  -2 -12  -5   11.20   27.30
   2 -12   5   31.50   25.80
  -2 -12  -5   48.50   20.60
   2  12   5    2.50   21.10
   2  12   5   11.30   14.80
   2  12   5   19.50   13.50
  -2  12  -5   28.40   24.20
   4 -12   5  163.78   17.40
   4 -12   5  211.38   27.00
  -4 -12  -5  208.98   36.80
  -4 -12  -5  128.19   42.50
   4 -12   5  249.58   20.20
   4  12   5  157.48   33.50
   4  12   5  249.58   36.40
   4  12   5  155.68   27.10
  -4  12  -5  253.87   41.70
   6 -12   5   72.59   22.70
  -6 -12  -5   70.29   44.10
   6 -12   5    4.00   19.10
  -6 -12  -5   14.80   34.20
   6 -12   5   42.60   43.10
   6  12   5   41.20   27.80
  -6  12  -5   46.50   30.40
   6  12   5   47.90   31.80
  -7 -13   5  127.99   44.10
  -7 -13   5  146.39   36.10
   7 -13  -5   80.89   33.50
   7 -13  -5   39.50   21.30
  -7  13   5   70.79   31.00
   7  13  -5   87.09   24.70
   5 -13  -5   62.79   29.20
   5 -13  -5   35.50   34.90
  -5 -13   5   73.89   24.30
  -5 -13   5   42.80   34.50
   5 -13  -5   68.29   24.60
   5  13  -5   69.39   21.00
  -5  13   5   40.20   25.80
   3 -13  -5  171.48   26.80
   3 -13  -5  253.67   41.50
  -3 -13   5  172.98   25.10
  -3 -13   5  174.28   39.20
   3 -13  -5  165.68   24.70
   3 -13  -5  220.28   48.20
  -3  13   5  236.18   49.90
  -3  13   5  153.08   23.50
   3  13  -5  235.58   40.70
   1 -13  -5  257.47   45.10
   1 -13  -5  233.58   29.80
  -1 -13   5  303.17   45.80
  -1 -13   5  228.58   28.00
   1 -13  -5  308.27   33.20
  -1 -13   5  240.28   23.20
   1 -13  -5  265.37   27.10
  -1  13   5  283.77   44.50
   1  13  -5  213.38   28.40
  -1  13   5  257.27   24.40
  -1 -13  -5  146.39   29.40
  -1 -13  -5  144.39   21.90
   1 -13   5  174.78   33.70
   1 -13   5  157.18   20.00
   1 -13   5  210.08   32.00
  -1 -13  -5  167.88   44.90
  -1 -13  -5  144.69   24.50
   1  13   5  143.19   22.30
   1  13   5  144.69   36.10
  -1  13  -5  166.68   36.60
  -3 -13  -5  109.09   28.30
  -3 -13  -5  104.99   32.50
   3 -13   5  121.59   18.80
  -3 -13  -5  147.99   43.70
   3 -13   5  111.39   37.10
   3 -13   5   79.49   17.80
   3  13   5   85.19   22.10
  -3  13  -5  151.28   44.00
   3  13   5  104.09   32.40
   5 -13   5   54.19   14.60
  -5 -13  -5   37.10   31.30
  -5 -13  -5   69.39   40.00
   5 -13   5   57.29   40.30
  -5  13  -5   47.50   29.70
   5  13   5   39.80   29.20
   5  13   5   28.40   23.40
   5  13   5    9.70   26.90
   6 -14  -5   36.60   28.60
  -6 -14   5   81.69   40.50
   6 -14  -5   88.99   27.20
  -6 -14   5  148.99   37.50
   6  14  -5  106.59   25.20
  -6  14   5   97.69   36.80
  -4 -14   5  177.48   47.50
   4 -14  -5   92.59   24.80
  -4 -14   5  142.19   25.50
   4 -14  -5  127.39   33.50
  -4 -14   5  112.49   16.30
  -4  14   5  144.09   37.90
   4  14  -5  136.49   27.20
  -2 -14   5  513.15   56.09
   2 -14  -5  435.26   35.30
   2 -14  -5  418.86   41.30
  -2 -14   5  473.45   28.20
   2 -14  -5  392.06   36.90
   2 -14  -5  464.55   63.29
  -2  14   5  445.96   41.10
  -2  14   5  450.65   60.49
   2  14  -5  535.05   43.40
   0 -14   5  189.18   21.40
   0 -14  -5  184.28   25.20
   0 -14  -5  217.48   30.00
   0 -14  -5  189.18   46.70
   0 -14   5  176.68   29.70
   0 -14  -5  220.68   32.90
   0  14   5  351.56   81.59
   0  14   5  203.98   22.20
   2 -14   5  222.78   24.60
  -2 -14  -5  239.08   52.89
   2 -14   5  200.48   43.50
  -2 -14  -5  201.48   32.20
   2  14   5  170.28   53.89
   2  14   5  213.08   25.30
  -4 -14  -5   81.99   43.10
   4 -14   5   86.59   21.90
  -4 -14  -5  144.29   32.30
   4 -14   5   97.29   40.50
   4  14   5   93.89   30.10
   4  14   5  173.48   32.40
  -4  14  -5  164.58   38.60
   4  14   5  284.87   64.69
   5 -15  -5   87.89   33.10
  -5 -15   5  104.49   24.70
   5 -15  -5   40.50   21.20
  -5 -15   5  128.99   44.20
  -5  15   5   77.69   32.20
   5  15  -5   61.19   19.30
  -3 -15   5  494.55   60.49
   3 -15  -5  404.46   52.89
   3 -15  -5  475.45   43.40
   3 -15  -5  402.26   58.99
  -3 -15   5  413.16   19.10
   3  15  -5  475.85   41.50
  -3  15   5  481.35   61.49
   1 -15  -5   92.19   21.50
  -1 -15   5  122.19   34.10
  -1 -15   5   97.29   20.30
   1 -15  -5   77.39   24.80
  -1 -15   5   83.29   31.30
   1 -15  -5  119.69   39.80
  -1  15   5  115.89   37.60
   1  15  -5   84.89   21.60
   1 -15   5  331.87   41.10
   1 -15   5  294.37   28.60
  -1 -15  -5  281.97   31.40
  -1 -15  -5  352.46   64.39
   1 -15   5  323.77   40.70
   1  15   5  336.37   56.19
   3 -15   5  311.17   46.00
  -3 -15  -5  277.27   39.00
   3 -15   5  256.57   29.60
  -3 -15  -5  211.98   56.09
   3  15   5  300.77   43.80
   3  15   5  287.57   48.90
   4 -16  -5   81.19   36.80
  -4 -16   5  165.88   47.80
   4 -16  -5  135.49   33.80
   4 -16  -5  111.29   26.10
  -4  16   5  131.99   39.50
   4  16  -5   77.79   20.00
  -2 -16   5  268.47   47.20
   2 -16  -5  181.88   45.60
   2 -16  -5  246.18   34.80
  -2  16   5  239.48   51.09
   2  16  -5  144.19   24.80
   0 -16   5   90.19   20.00
   0 -16  -5   73.69   40.40
   0 -16  -5   83.09   18.90
   0 -16   5  132.79   33.60
   0 -16   5   94.49   23.90
   0  16   5   32.60   31.30
   2 -16   5  154.38   56.29
  -2 -16  -5   81.99   44.60
   2 -16   5  109.99   30.20
   2 -16   5  103.29   21.60
  -2 -16  -5   70.59   21.30
   2  16   5   95.59   38.40
  -1 -17   5    3.40   26.50
   1 -17  -5   34.00   16.00
  -1 -17   5   36.20   15.70
   1 -17  -5   17.60   16.90
   1 -17  -5   82.09   37.70
  -1  17   5   63.79   35.40
   1 -17   5   35.30   19.20
   1 -17   5   28.00   20.70
   1 -17   5   73.99   28.40
  -1 -17  -5   70.99   43.80
   1  17   5   30.00   31.60
 -10   0   6  143.99   48.20
  10   0  -6  225.88   51.49
  10   0  -6  187.18   30.30
 -10   0   6  223.88   40.40
   8   0  -6  457.95   48.70
  -8   0   6  413.76   52.09
   8   0  -6  430.16   33.40
   6   0  -6  434.26   29.00
   6   0  -6  417.36   40.30
   6   0  -6  400.46   38.20
  -6   0   6  362.76   28.10
  -6   0   6  481.65   45.10
   4   0  -6 2216.38   89.09
   4   0  -6 2311.27   92.89
  -4   0   6 2246.98   94.59
  -4   0   6 2167.38   87.89
   4   0  -6 2238.28   91.79
  -4   0   6 2119.19   80.19
   4   0  -6 2293.07   79.99
   4   0  -6 2218.98   76.29
  -2   0   6 1403.66   64.49
  -2   0   6 1427.16   60.59
   2   0  -6 1409.56   61.89
   2   0  -6 1424.36   59.49
   2   0  -6 1412.76   58.29
  -2   0   6 1438.16   58.39
   2   0  -6 1456.65   50.89
  -2   0   6 1460.05   71.09
   0   0  -6  395.16   26.00
   0   0   6  393.86   38.40
   0   0   6  367.26   26.80
   0   0   6  380.76   26.00
   0   0  -6  397.86   25.40
   0   0   6  427.86   31.30
   0   0  -6  403.86   29.70
   2   0   6 2793.52  102.29
  -2   0  -6 2524.65  111.49
  -2   0  -6 2589.54   89.89
   2   0   6 2590.24   84.99
   2   0   6 2550.84  105.09
   2   0   6 2727.03  107.19
   2   0   6 2627.34  107.99
  -2   0  -6 2724.03  103.09
   4   0   6  319.97   39.00
   4   0   6  331.17   36.40
   4   0   6  333.97   34.80
  -4   0  -6  257.37   23.00
  -4   0  -6  268.77   41.00
   4   0   6  394.56   62.39
   6   0   6  270.77   40.70
   6   0   6  342.17   46.40
  -6   0  -6  289.77   53.59
  -6   0  -6  240.28   42.00
   8   0   6   71.89   36.90
   8   0   6  145.49   42.40
  -8   0  -6   20.30   45.60
  -8   0  -6   72.49   39.30
   9  -1  -6  301.87   32.40
   9  -1  -6  307.47   51.29
  -9  -1   6  338.07   59.19
   9   1  -6  295.87   34.20
  -7  -1   6  398.76   47.80
   7  -1  -6  438.06   48.00
   7  -1  -6  420.16   31.80
  -7   1   6  402.16   25.00
   7   1  -6  425.26   44.40
  -7   1   6  432.46   48.20
   7   1  -6  443.06   30.40
   5  -1  -6  386.76   32.80
  -5  -1   6  359.06   30.90
   5  -1  -6  405.46   35.90
  -5  -1   6  380.66   24.60
   5  -1  -6  377.56   35.00
   5  -1  -6  407.56   26.60
  -5  -1   6  414.66   37.30
  -5   1   6  422.16   37.20
   5   1  -6  396.86   24.10
   5   1  -6  364.86   31.50
   5   1  -6  368.16   32.10
  -5   1   6  398.16   31.70
  -5   1   6  352.46   24.80
   5   1  -6  401.36   36.00
  -3  -1   6  658.03   41.60
   3  -1  -6  742.43   39.80
   3  -1  -6  758.32   41.80
   3  -1  -6  690.93   37.10
  -3  -1   6  725.63   40.40
  -3  -1   6  663.23   36.00
  -3  -1   6  700.43   29.80
   3  -1  -6  760.42   32.50
  -3   1   6  760.12   41.60
  -3   1   6  737.73   45.30
  -3   1   6  734.13   48.20
  -3   1   6  700.73   37.40
   3   1  -6  759.92   40.40
   3   1  -6  741.23   29.80
   3   1  -6  707.83   39.00
   3   1  -6  683.73   32.30
   3   1  -6  722.93   37.20
  -1  -1   6  742.23   48.80
  -1  -1   6  727.53   36.10
   1  -1  -6  764.72   40.30
  -1  -1   6  772.52   42.10
   1  -1  -6  713.13   36.70
   1  -1  -6  716.53   37.00
  -1  -1   6  798.12   37.60
  -1   1   6  726.93   50.09
  -1   1   6  718.93   37.20
   1   1  -6  748.93   35.50
   1   1  -6  679.73   39.30
  -1   1   6  773.82   42.10
  -1   1   6  804.02   38.40
   1   1  -6  664.33   27.00
   1   1  -6  718.63   34.70
  -1  -1  -6  399.76   19.40
   1  -1   6  405.96   31.60
   1  -1   6  316.77   34.80
  -1  -1  -6  371.86   31.00
  -1  -1  -6  374.16   29.00
  -1  -1  -6  391.16   40.80
   1  -1   6  382.76   37.00
   1  -1   6  392.96   15.50
   1  -1   6  418.96   28.00
  -1  -1  -6  341.77   26.80
   1   1   6  381.46   30.40
  -1   1  -6  379.36   27.00
   1   1   6  389.36   37.10
  -1   1  -6  398.46   32.90
   1   1   6  402.26   29.30
   1   1   6  394.66   32.40
  -1   1  -6  367.26   17.60
  -1   1  -6  390.66   26.80
  -3  -1  -6  543.05   29.40
   3  -1   6  574.44   41.60
   3  -1   6  595.54   39.70
   3  -1   6  598.54   46.10
   3  -1   6  535.05   42.20
  -3  -1  -6  534.25   49.99
  -3  -1  -6  558.54   39.10
  -3   1  -6  528.55   28.50
   3   1   6  573.44   43.10
   3   1   6  588.54   43.30
  -3   1  -6  507.65   37.20
   3   1   6  548.05   43.80
   3   1   6  590.84   40.70
  -3   1  -6  610.94   48.20
   5  -1   6  144.29   35.00
   5  -1   6  140.09   45.00
  -5  -1  -6  177.28   39.70
   5  -1   6  157.98   32.90
   5  -1   6  170.98   29.00
  -5  -1  -6  142.49   33.70
   5  -1   6  138.79   25.90
   5   1   6  135.69   32.60
   5   1   6  163.68   34.50
  -5   1  -6   81.49   31.20
   5   1   6  153.18   32.10
  -5   1  -6  173.58   36.00
  -7  -1  -6   93.79   37.30
  -7  -1  -6  206.78   45.50
   7  -1   6  170.18   36.60
   7  -1   6  154.08   41.40
  -7   1  -6  227.08   46.60
  -7   1  -6   84.69   33.60
   7   1   6  135.89   36.70
   7   1   6  214.88   43.50
 -10  -2   6  106.19   46.80
  10  -2  -6   59.49   41.20
  10  -2  -6   83.99   23.90
  10   2  -6   85.89   36.90
 -10   2   6  102.39   29.00
 -10   2   6   97.29   44.40
  10   2  -6   63.49   22.80
  -8  -2   6  232.48   45.30
   8  -2  -6  163.18   25.30
   8  -2  -6  185.88   39.70
  -8   2   6  143.59   39.50
  -8   2   6  179.68   41.00
  -8   2   6  130.59   14.50
   8   2  -6  213.88   40.00
   8   2  -6  178.68   23.20
   6  -2  -6  597.44   48.60
  -6  -2   6  572.34   49.60
  -6  -2   6  500.95   31.80
  -6  -2   6  563.34   43.20
   6  -2  -6  615.44   36.00
  -6   2   6  520.35   47.90
   6   2  -6  538.95   30.90
   6   2  -6  565.34   45.50
  -6   2   6  512.35   46.60
   6   2  -6  516.55   39.40
  -4  -2   6   98.89   23.50
   4  -2  -6  125.29   25.40
   4  -2  -6   85.09   13.80
   4  -2  -6  112.69   21.00
  -4  -2   6   77.59   10.60
  -4  -2   6   80.39   20.00
  -4  -2   6  120.39   20.80
  -4   2   6  114.69   19.80
  -4   2   6  116.29   22.60
   4   2  -6  100.79   12.10
   4   2  -6   88.99   12.40
   4   2  -6  110.49   17.80
  -4   2   6   84.89   12.80
   4   2  -6  152.98   23.10
  -4   2   6  149.59   30.00
   4   2  -6  151.48   24.70
  -2  -2   6  559.84   34.60
  -2  -2   6  537.55   31.40
  -2  -2   6  509.75   28.30
   2  -2  -6  521.15   31.60
   2  -2  -6  520.05   33.70
   2  -2  -6  532.25   30.50
   2  -2  -6  516.35   26.00
  -2   2   6  472.45   35.20
   2   2  -6  499.05   18.50
   2   2  -6  485.05   26.90
  -2   2   6  508.15   31.40
   2   2  -6  518.45   27.50
   2   2  -6  488.45   28.00
  -2   2   6  517.65   29.90
  -2   2   6  435.76   39.40
   2   2  -6  497.05   31.00
   0  -2  -6  337.27   27.40
   0  -2   6  364.06   23.40
   0  -2   6  350.16   29.70
   0  -2   6  329.87   34.90
   0  -2  -6  376.36   39.00
   0  -2   6  326.17   23.20
   0  -2  -6  365.56   26.40
   0  -2  -6  335.77   24.80
   0   2   6  327.47   36.20
   0   2  -6  371.46   22.70
   0   2   6  347.47   26.90
   0   2  -6  335.47   13.00
   0   2   6  367.26   29.10
   0   2  -6  335.57   22.20
   0   2  -6  316.07   28.90
   0   2   6  374.16   25.70
   0   2  -6  354.76   16.40
  -2  -2  -6  116.29   23.10
  -2  -2  -6  128.49   22.10
  -2  -2  -6  114.69   12.60
   2  -2   6  106.89   21.30
  -2  -2  -6   71.49   16.40
   2  -2   6  102.29   22.00
  -2  -2  -6   86.09   28.30
   2  -2   6  104.19   23.10
   2  -2   6  137.69   20.10
   2  -2   6   88.29   10.60
  -2   2  -6   89.39   11.20
   2   2   6  128.09   24.30
   2   2   6  133.79   22.60
   2   2   6  129.99   25.40
   2   2   6  106.29   20.10
  -2   2  -6   82.89   15.00
  -2   2  -6  109.99   18.10
   4  -2   6  761.62   49.90
  -4  -2  -6  738.13   70.19
  -4  -2  -6  767.22   39.50
   4  -2   6  709.13   53.69
   4  -2   6  854.81   58.39
  -4   2  -6  803.62   51.89
   4   2   6  817.22   50.99
   4   2   6  618.44   68.79
   4   2   6  653.53   55.19
   4   2   6  790.32   51.79
  -4   2  -6  557.84   40.80
   6  -2   6  180.58   24.40
  -6  -2  -6  202.48   40.20
  -6  -2  -6  264.37   46.80
   6  -2   6  236.28   45.70
   6  -2   6  267.67   41.90
  -6   2  -6  285.97   38.80
  -6   2  -6  271.47   40.80
   6   2   6  234.98   41.10
   6   2   6  286.37   42.20
  -8  -2  -6   36.80   37.20
   8  -2   6   -9.90   29.00
   8  -2   6   48.80   37.50
  -8  -2  -6   15.00   33.00
  -8   2  -6    8.20   32.60
   8   2   6   20.80   32.00
  -9  -3   6  151.88   43.30
  -9  -3   6  154.08   37.50
   9  -3  -6  145.59   25.80
   9  -3  -6  137.09   38.30
   9   3  -6  149.09   40.60
   9   3  -6  174.68   31.20
  -9   3   6  159.58   44.10
  -7  -3   6  715.63   59.19
   7  -3  -6  709.53   43.70
   7  -3  -6  763.42   59.19
   7   3  -6  687.03   52.99
   7   3  -6  699.33   37.60
   7   3  -6  669.53   46.10
  -7   3   6  638.94   40.20
  -7   3   6  673.73   58.39
   5  -3  -6  137.69   26.20
  -5  -3   6  115.39   21.80
  -5  -3   6  105.59   13.70
  -5  -3   6  151.38   29.90
   5  -3  -6  133.39   26.90
   5  -3  -6  121.99   18.40
   5  -3  -6  107.19   24.90
  -5   3   6  142.29   27.90
   5   3  -6  151.38   28.80
  -5   3   6  113.49   26.40
  -5   3   6  116.19   18.30
   5   3  -6  119.89   18.60
   5   3  -6   89.89   14.20
   5   3  -6  134.99   27.00
  -3  -3   6  413.36   29.90
   3  -3  -6  414.96   24.90
  -3  -3   6  392.46   18.60
   3  -3  -6  380.36   31.40
  -3  -3   6  391.96   29.50
   3  -3  -6  392.06   27.40
  -3  -3   6  395.56   26.10
   3  -3  -6  365.96   28.10
   3   3  -6  443.06   28.70
  -3   3   6  434.16   40.30
   3   3  -6  441.06   26.50
  -3   3   6  447.96   28.50
   3   3  -6  424.06   28.40
  -3   3   6  416.76   30.70
   3   3  -6  420.46   18.80
   3   3  -6  448.86   27.00
   1  -3  -6 2601.14  100.39
   1  -3  -6 2815.52  104.09
   1  -3  -6 2661.93  100.49
   1  -3  -6 2591.44  115.39
  -1  -3   6 2663.53   95.89
  -1  -3   6 2900.91  104.89
  -1  -3   6 2781.22   97.29
  -1   3   6 2696.43  100.39
   1   3  -6 2554.54   93.49
  -1   3   6 2787.02  100.09
   1   3  -6 2686.43   89.39
   1   3  -6 2703.93   94.29
   1   3  -6 2743.03   98.49
  -1   3   6 2485.85  110.99
  -1   3   6 2762.52  105.19
   1   3  -6 2531.85  101.99
  -1  -3  -6  216.48   23.90
  -1  -3  -6  184.08   22.80
   1  -3   6  172.48   13.70
   1  -3   6  235.08   20.50
   1  -3   6  202.18   29.90
   1  -3   6  231.78   28.00
  -1  -3  -6  224.68   23.90
   1  -3   6  213.78   22.00
  -1  -3  -6  253.07   37.20
   1   3   6  206.88   22.90
   1   3   6  238.88   30.10
   1   3   6  271.17   25.60
  -1   3  -6  231.38   19.20
   1   3   6  246.08   28.40
  -1   3  -6  257.07   19.70
  -1   3  -6  247.78   13.00
  -3  -3  -6  640.94   82.39
   3  -3   6  558.54   27.80
   3  -3   6  595.84   38.20
   3  -3   6  605.64   42.90
   3  -3   6  579.44   40.00
  -3  -3  -6  568.14   40.90
   3  -3   6  573.74   28.90
   3  -3   6  630.54   49.90
   3   3   6  567.04   40.10
   3   3   6  630.14   59.59
  -3   3  -6  527.35   29.10
   3   3   6  595.94   42.90
  -3   3  -6  600.34   38.20
  -3   3  -6  605.94   37.40
   3   3   6  564.04   46.90
   5  -3   6  528.55   43.30
  -5  -3  -6  540.35   57.19
  -5  -3  -6  550.04   51.19
   5  -3   6  413.66   29.80
   5  -3   6  446.86   52.39
   5  -3   6  483.25   34.10
   5  -3   6  449.26   62.89
   5   3   6  545.65   46.40
   5   3   6  530.85   49.20
  -7  -3  -6  157.08   44.20
   7  -3   6   75.99   22.70
   7  -3   6   80.59   42.20
   7  -3   6   92.19   34.00
  -7  -3  -6   28.00   31.80
  -7   3  -6   83.89   33.70
   7   3   6   94.59   35.60
   7   3   6  183.28   37.50
  10  -4  -6  309.07   38.00
 -10  -4   6  291.67   52.19
  10  -4  -6  450.55   69.89
 -10  -4   6  308.27   64.49
  10   4  -6  254.37   49.40
 -10   4   6  250.47   59.39
  -8  -4   6  240.48   52.19
   8  -4  -6  198.38   28.20
   8  -4  -6  194.88   45.30
   8   4  -6  263.17   41.20
  -8   4   6  188.38   23.30
   8   4  -6  191.78   23.90
  -8   4   6  269.27   47.30
  -6  -4   6  597.04   38.40
  -6  -4   6  626.94   50.69
   6  -4  -6  581.94   47.90
  -6  -4   6  587.14   25.80
   6  -4  -6  631.14   39.10
   6   4  -6  584.64   32.00
   6   4  -6  633.74   39.40
  -6   4   6  617.14   42.40
  -6   4   6  620.14   50.89
  -6   4   6  527.65   48.10
  -4  -4   6  202.58   18.50
  -4  -4   6  251.27   27.40
   4  -4  -6  228.68   24.30
  -4  -4   6  188.88   21.70
  -4  -4   6  225.28   15.50
   4  -4  -6  230.98   23.30
   4  -4  -6  208.08   24.90
   4  -4  -6  226.98   28.80
  -4  -4   6  189.58   22.90
   4   4  -6  243.78   24.10
  -4   4   6  271.57   34.20
   4   4  -6  192.38   23.60
   4   4  -6  222.78   20.80
  -4   4   6  212.78   23.00
  -4   4   6  252.87   28.00
   4   4  -6  223.58   21.30
   2  -4  -6 1274.77   54.69
  -2  -4   6 1370.66   60.39
  -2  -4   6 1332.57   53.99
  -2  -4   6 1386.16   57.39
   2  -4  -6 1347.47   58.39
   2  -4  -6 1379.96   73.89
   2  -4  -6 1381.56   59.69
  -2  -4   6 1304.97   44.30
   2  -4  -6 1380.36   63.49
  -2   4   6 1298.77   56.79
   2   4  -6 1305.47   51.29
   2   4  -6 1279.87   55.89
   2   4  -6 1272.97   52.89
  -2   4   6 1266.87   68.49
  -2   4   6 1251.37   63.89
  -2   4   6 1313.97   58.29
   2   4  -6 1269.27   57.89
   2   4  -6 1282.07   49.50
   0  -4  -6  971.60   48.30
   0  -4  -6 1036.00   48.50
   0  -4  -6  984.70   47.90
   0  -4   6 1012.70   42.20
   0  -4  -6  914.91   33.30
   0  -4   6  962.60   51.19
   0  -4   6  915.41   41.90
   0  -4  -6  961.00   63.09
   0   4  -6  836.62   38.80
   0   4  -6  966.10   37.80
   0   4   6 1003.40   47.00
   0   4   6  971.00   57.49
   0   4  -6  935.31   41.70
   0   4  -6  866.31   49.99
   0   4  -6  958.90   46.60
   0   4   6  967.00   49.30
   2  -4   6  202.78   23.90
   2  -4   6  210.28   13.70
  -2  -4  -6  185.98   25.20
  -2  -4  -6  169.28   24.10
  -2  -4  -6  266.17   45.40
   2  -4   6  217.38   45.70
   2  -4   6  203.58   16.80
   2  -4   6  193.18   32.00
   2  -4   6  155.98   26.70
   2  -4   6  211.88   22.00
  -2   4  -6  181.88   20.00
  -2   4  -6  188.08   39.30
   2   4   6  385.26   59.69
   2   4   6  197.28   11.90
   2   4   6  194.28   24.50
   2   4   6  186.58   38.20
  -2   4  -6  207.98   15.90
   2   4   6  219.98   25.70
  -2   4  -6  204.98   20.00
   4  -4   6 1066.39   71.19
   4  -4   6  916.31   81.99
  -4  -4  -6 1175.88   77.79
   4  -4   6 1107.69   57.69
   4  -4   6  986.50   52.99
   4  -4   6 1020.10   61.79
  -4   4  -6 1000.10   53.19
   4   4   6 1020.20   59.79
   4   4   6  965.70   58.89
  -6  -4  -6  147.19   41.20
   6  -4   6  154.18   41.80
   6  -4   6  100.89   20.70
   6  -4   6  101.39   30.90
  -6  -4  -6  139.89   38.20
   6  -4   6   45.80   36.30
  -6   4  -6  112.89   26.70
   6   4   6  175.88   38.00
   6   4   6  201.38   34.90
   8  -4   6  105.89   43.20
   8  -4   6   53.19   23.30
  -8  -4  -6  128.89   61.89
   8  -4   6   44.50   31.80
  -8  -4  -6   40.10   36.60
  -8   4  -6   80.79   28.10
   8   4   6   70.59   38.20
   8   4   6  177.18   38.20
  -9  -5   6  274.97   52.79
   9  -5  -6  305.37   50.89
   9  -5  -6  284.77   34.70
  -9  -5   6  235.18   47.20
   9   5  -6  281.27   47.50
  -9   5   6  163.68   34.50
  -9   5   6  284.87   55.49
  -7  -5   6  601.24   55.69
   7  -5  -6  574.64   40.90
   7  -5  -6  568.84   53.59
  -7  -5   6  545.55   33.10
  -7   5   6  492.25   51.09
   7   5  -6  504.05   45.30
  -7   5   6  520.55   45.80
   5  -5  -6  237.98   30.20
  -5  -5   6  206.88   17.50
   5  -5  -6  238.78   24.60
  -5  -5   6  198.28   29.80
  -5  -5   6  212.48   20.90
   5  -5  -6  197.78    9.70
  -5  -5   6  222.68   29.60
   5   5  -6  217.18   21.80
   5   5  -6  226.58   28.40
  -5   5   6  204.08   32.70
  -5   5   6  260.97   31.90
  -3  -5   6  829.42   42.10
  -3  -5   6  838.92   43.50
   3  -5  -6  829.72   42.00
   3  -5  -6  880.01   55.69
   3  -5  -6  907.71   51.59
  -3  -5   6  812.72   40.60
  -3  -5   6  901.01   46.10
  -3  -5   6  820.12   44.10
  -3  -5   6  844.12   32.80
   3  -5  -6  863.91   44.60
   3   5  -6  796.52   42.80
  -3   5   6  832.12   54.29
   3   5  -6  899.31   45.40
  -3   5   6  868.21   47.10
   3   5  -6  850.11   39.60
   3   5  -6  884.81   42.90
  -1  -5   6 1591.84   60.59
   1  -5  -6 1695.93   60.99
   1  -5  -6 1653.23   70.79
   1  -5  -6 1604.24   84.59
  -1  -5   6 1591.84   71.29
   1  -5  -6 1580.34   67.89
  -1  -5   6 1635.34   62.29
   1  -5  -6 1500.35   67.89
  -1  -5   6 1701.93   71.19
  -1   5   6 1558.24   76.49
  -1   5   6 1537.65   65.09
  -1   5   6 1465.55   70.09
  -1   5   6 1543.45   66.49
   1   5  -6 1486.65   56.79
   1   5  -6 1417.06   67.49
   1   5  -6 1545.35   56.59
   1   5  -6 1593.74   57.79
   1   5  -6 1539.15   66.29
   1  -5   6  839.52   30.40
  -1  -5  -6  684.83   53.19
   1  -5   6  814.42   35.70
   1  -5   6  789.72   55.29
   1  -5   6  851.11   51.69
   1  -5   6  847.82   50.99
   1  -5   6  896.01   39.30
  -1  -5  -6  799.22   44.60
  -1  -5  -6  751.22   45.30
  -1  -5  -6  980.40   86.49
   1  -5   6  862.11   41.30
  -1   5  -6  850.81   34.90
   1   5   6  851.01   45.30
   1   5   6  732.53   54.49
  -1   5  -6  740.63   35.10
   1   5   6  704.83   60.79
  -1   5  -6  845.82   62.39
   1   5   6  831.32   44.80
   3  -5   6  265.37   19.00
  -3  -5  -6  276.57   36.20
   3  -5   6  238.98   38.60
   3  -5   6  229.88   40.10
  -3  -5  -6  308.27   47.80
   3  -5   6  252.77   21.60
  -3  -5  -6  218.98   23.20
   3  -5   6  261.17   26.50
  -3  -5  -6  196.18   31.10
   3  -5   6  292.87   48.80
  -3   5  -6  287.87   30.00
   3   5   6  248.08   16.60
   3   5   6  240.28   26.00
  -3   5  -6  211.68   19.40
  -3   5  -6  222.78   23.50
   3   5   6  223.78   31.20
   3   5   6  358.96   64.89
  -3   5  -6  213.18   23.60
   5  -5   6  497.55   55.49
  -5  -5  -6  592.74   63.09
   5  -5   6  444.76   31.10
   5  -5   6  513.25   42.60
   5  -5   6  484.65   48.20
   5   5   6  551.94   42.10
  -5   5  -6  575.24   42.90
   5   5   6  521.25   48.90
  -7  -5  -6  160.98   45.60
   7  -5   6  164.28   49.70
   7  -5   6  138.29   36.20
   7  -5   6  118.49   27.50
  -7  -5  -6  110.19   38.40
  -7   5  -6  171.58   32.60
   7   5   6  198.08   35.60
   7   5   6  136.89   39.00
  -8  -6   6  355.06   50.99
   8  -6  -6  396.86   50.79
   8  -6  -6  322.37   34.90
  -8  -6   6  237.68   41.00
  -8   6   6  343.67   49.90
  -8   6   6  241.38   50.39
   8   6  -6  301.37   42.30
  -8   6   6  272.87   32.50
  -6  -6   6  236.58   23.80
  -6  -6   6  241.98   36.40
  -6  -6   6  206.38   19.80
   6  -6  -6  272.17   35.70
   6  -6  -6  229.98   26.40
   6  -6  -6  295.67   42.90
  -6   6   6  262.87   37.20
   6   6  -6  243.28   23.60
   6   6  -6  275.97   31.90
  -6   6   6  258.77   33.00
  -6   6   6  271.67   35.00
  -4  -6   6  459.15   32.80
   4  -6  -6  403.76   30.20
  -4  -6   6  387.26   21.30
  -4  -6   6  360.26   27.60
   4  -6  -6  363.86   31.10
   4  -6  -6  433.16   34.20
  -4  -6   6  380.86   28.80
  -4  -6   6  353.86   28.60
  -4  -6   6  385.26   33.50
  -4   6   6  405.26   39.10
  -4   6   6  410.26   34.80
   4   6  -6  386.16   27.50
   4   6  -6  385.96   28.00
   4   6  -6  405.16   30.60
  -2  -6   6  592.74   22.00
   2  -6  -6  550.54   28.40
  -2  -6   6  615.34   38.10
   2  -6  -6  599.74   39.10
  -2  -6   6  571.64   34.70
   2  -6  -6  559.14   34.20
   2  -6  -6  571.84   50.59
  -2  -6   6  562.74   32.00
  -2  -6   6  565.44   35.40
   2  -6  -6  588.04   39.60
  -2  -6   6  543.95   28.40
   2   6  -6  576.74   26.80
   2   6  -6  542.45   35.40
  -2   6   6  588.84   35.90
   2   6  -6  564.34   36.80
   2   6  -6  548.35   28.50
  -2   6   6  549.54   43.40
   2   6  -6  548.65   29.70
   0  -6  -6  273.77   64.89
   0  -6   6  246.48   18.10
   0  -6   6  272.87   18.10
   0  -6  -6  283.97   23.10
   0  -6   6  244.58   19.40
   0  -6  -6  266.87   25.50
   0  -6   6  297.87   33.00
   0  -6  -6  276.97   38.70
   0  -6   6  272.27   29.30
   0  -6   6  243.48   11.70
   0  -6  -6  241.68   25.40
   0   6  -6  293.17   38.70
   0   6  -6  213.38   14.20
   0   6   6  268.97   26.90
   0   6  -6  276.87   20.00
   0   6  -6  248.38   15.10
   0   6   6  270.07   25.10
   0   6   6  271.87   41.20
  -2  -6  -6  236.08   30.60
   2  -6   6  245.88   16.60
   2  -6   6  279.37   37.00
  -2  -6  -6  285.47   46.00
   2  -6   6  249.18   34.80
   2  -6   6  225.68   25.60
  -2  -6  -6  254.87   27.90
   2  -6   6  227.48   21.80
   2  -6   6  326.67   36.10
   2  -6   6  299.27   23.70
  -2  -6  -6  309.37   33.80
   2   6   6  220.38   16.00
   2   6   6  261.77   44.80
   2   6   6  236.38   30.50
   2   6   6  248.48   38.80
  -2   6  -6  226.38   27.50
   2   6   6  241.58   26.20
  -2   6  -6  202.68   18.20
  -2   6  -6  244.38   20.60
   4  -6   6  108.29   17.40
   4  -6   6  134.39   18.00
   4  -6   6   90.49   32.60
   4  -6   6  122.29   23.60
   4  -6   6  158.38   28.50
   4  -6   6   90.49   20.20
  -4  -6  -6  148.79   39.10
  -4   6  -6  111.79   18.10
   4   6   6  126.19   29.50
   4   6   6  146.49   24.10
   4   6   6   91.59   13.10
  -4   6  -6  157.78   23.40
  -4   6  -6  138.49   27.40
   6  -6   6  109.29   30.10
   6  -6   6  124.19   22.10
   6  -6   6  261.77   78.59
  -6  -6  -6  143.19   45.00
   6   6   6  213.38   30.10
   6   6   6   98.39   32.40
  -6   6  -6  175.28   33.00
   8  -6   6   27.40   31.00
   8  -6   6  -12.50   25.30
   8  -6   6   -5.60   39.40
  -8  -6  -6  -25.90   38.10
  -8   6  -6   -5.60   30.60
   8   6   6   38.30   24.40
   8   6   6   -6.70   32.10
  -9  -7   6  188.78   49.10
   9  -7  -6  157.48   31.90
   9  -7  -6  274.97   51.59
  -9  -7   6  188.88   47.20
   9   7  -6  202.08   42.80
  -9   7   6   86.69   41.50
  -9   7   6  114.59   23.90
  -7  -7   6  128.59   22.00
  -7  -7   6  135.49   36.70
   7  -7  -6  203.68   38.70
   7  -7  -6  183.98   29.50
  -7   7   6  211.28   40.20
  -7   7   6  147.69   26.60
   7   7  -6  141.19   21.20
  -7   7   6  151.18   28.30
   7   7  -6  186.28   34.70
  -5  -7   6  160.98   23.40
  -5  -7   6  160.18   16.20
  -5  -7   6  206.18   31.80
  -5  -7   6  164.88   21.50
   5  -7  -6  163.28   24.00
   5  -7  -6  294.37   52.89
   5  -7  -6  200.88   29.20
  -5  -7   6  163.98   19.80
   5  -7  -6  172.58   14.80
  -5   7   6  216.28   31.70
   5   7  -6  153.98   19.20
  -5   7   6  207.38   35.00
   5   7  -6  167.48   24.40
  -5   7   6  217.38   35.40
  -3  -7   6  966.10   52.29
  -3  -7   6  900.81   37.60
  -3  -7   6  888.11   48.20
   3  -7  -6  902.71   47.50
   3  -7  -6  885.11   55.39
  -3  -7   6  870.11   47.90
  -3  -7   6  870.21   49.80
  -3  -7   6  864.01   45.30
   3  -7  -6  904.61   49.30
   3  -7  -6  999.80   64.09
   3  -7  -6  896.71   47.10
   3   7  -6  897.01   42.60
  -3   7   6  874.71   48.90
   3   7  -6  793.82   43.90
   3   7  -6  905.01   44.10
  -3   7   6  904.91   48.10
  -3   7   6  831.72   53.99
   3   7  -6  884.51   39.00
   3   7  -6  866.01   50.19
  -1  -7   6  308.37   20.10
  -1  -7   6  294.07   28.80
   1  -7  -6  415.86   85.69
   1  -7  -6  301.07   19.30
   1  -7  -6  301.07   26.00
   1  -7  -6  293.67   28.40
  -1  -7   6  288.67   17.70
  -1  -7   6  278.97   14.00
   1  -7  -6  271.87   25.70
  -1   7   6  302.47   25.70
   1   7  -6  298.77   14.70
  -1   7   6  293.77   28.20
  -1   7   6  198.28   52.39
   1   7  -6  303.97   22.80
   1   7  -6  279.27   14.50
   1   7  -6  340.77   30.30
  -1  -7  -6  816.42   48.80
   1  -7   6  788.22   34.40
  -1  -7  -6  772.32   63.79
  -1  -7  -6  709.63   45.80
   1  -7   6  683.43   55.09
   1  -7   6  781.22   38.40
   1  -7   6  739.23   30.70
  -1  -7  -6  747.13   43.50
   1  -7   6  734.53   36.70
   1  -7   6  817.42   53.59
   1   7   6  704.63   53.19
   1   7   6  710.83   43.30
   1   7   6  760.52   44.00
  -1   7  -6  719.33   45.20
   1   7   6  647.14   48.80
   3  -7   6  177.48   25.40
   3  -7   6  184.08   35.60
   3  -7   6  167.28   23.60
   3  -7   6  156.88   17.00
  -3  -7  -6  167.58   29.30
  -3  -7  -6  168.18   38.30
  -3  -7  -6  150.98   29.70
   3  -7   6  182.38   22.50
  -3   7  -6  191.78   30.30
   3   7   6  195.28   18.20
   3   7   6  229.68   32.40
   3   7   6  204.58   25.30
   5  -7   6   65.09   36.90
   5  -7   6  130.89   31.20
   5  -7   6  106.89   19.00
  -5  -7  -6   66.79   37.00
   5  -7   6  117.09   25.80
   5   7   6  114.69   30.40
   5   7   6  126.09   22.70
   5   7   6  104.99   17.50
  -5   7  -6  115.29   26.80
  -5   7  -6   96.59   22.70
  -7  -7  -6   74.79   42.00
   7  -7   6   49.60   27.30
   7  -7   6   83.49   42.10
   7   7   6   98.99   37.20
   7   7   6  221.68   26.70
  -7   7  -6  162.98   34.50
   7   7   6  207.88   30.50
   8  -8  -6  261.77   34.90
  -8  -8   6  363.86   51.19
   8  -8  -6  379.76   54.19
  -8  -8   6  241.58   47.80
  -8   8   6  322.77   51.79
   8   8  -6  323.47   45.10
  -8   8   6  239.28   37.00
   6  -8  -6   -3.40   19.40
   6  -8  -6   11.10   14.40
   6  -8  -6  -17.70   20.60
  -6  -8   6   15.30   17.00
  -6  -8   6   -6.50   20.80
   6   8  -6   17.70   17.90
  -6   8   6    3.90   17.30
  -6   8   6   14.10   17.10
   6   8  -6   13.00    9.90
   4  -8  -6 1441.96   67.49
   4  -8  -6 1386.56   60.69
   4  -8  -6 1491.05   70.89
  -4  -8   6 1318.97   66.89
  -4  -8   6 1448.36   54.29
   4  -8  -6 1407.86   66.89
  -4  -8   6 1396.16   67.89
  -4  -8   6 1522.05   70.69
  -4  -8   6 1267.17   60.19
  -4   8   6 1395.26   80.69
  -4   8   6 1440.46   71.79
   4   8  -6 1420.46   60.49
   4   8  -6 1457.75   62.99
   4   8  -6 1333.17   60.29
  -4   8   6 1475.75   73.69
   4   8  -6 1471.95   62.89
   2  -8  -6  416.06   59.09
   2  -8  -6  358.66   29.10
  -2  -8   6  307.17   23.80
  -2  -8   6  327.07   33.90
  -2  -8   6  307.47   36.10
   2  -8  -6  335.87   29.00
   2  -8  -6  343.47   23.80
  -2  -8   6  339.27   28.80
   2  -8  -6  363.86   34.00
  -2   8   6  296.37   26.90
  -2   8   6  339.07   34.10
   2   8  -6  309.77   16.20
   2   8  -6  331.87   25.00
   2   8  -6  308.47   31.30
   2   8  -6  295.97   16.80
   0  -8   6  238.28   14.90
   0  -8   6  259.57   25.00
   0  -8  -6  241.98   18.30
   0  -8  -6  257.67   28.50
   0  -8   6  288.37   31.80
   0  -8   6  261.87   16.80
   0  -8  -6  256.17   26.70
   0  -8  -6  285.27   46.50
   0  -8  -6  299.77   28.70
   0   8   6  255.97   25.80
   0   8  -6  255.17   22.50
   0   8   6  211.58   34.60
   0   8   6  201.08   49.90
   0   8  -6  257.87   30.10
  -2  -8  -6 1083.59   78.29
  -2  -8  -6  976.30   52.59
  -2  -8  -6 1007.50   59.29
   2  -8   6 1041.70   66.79
   2  -8   6 1053.19   47.80
   2  -8   6 1007.80   46.80
   2  -8   6  992.50   58.49
   2  -8   6  997.40   42.10
   2  -8   6  968.60   51.29
   2   8   6 1044.50   54.99
  -2   8  -6 1095.39   61.19
   2   8   6 1082.69   45.40
   2   8   6 1148.59   60.59
   4  -8   6   67.09   19.80
  -4  -8  -6   32.30   30.90
   4  -8   6   43.20   13.80
   4  -8   6   37.20   19.90
   4  -8   6   24.70   28.70
  -4  -8  -6   55.19   26.20
   4   8   6   63.69   18.40
   4   8   6   80.29   27.30
  -4   8  -6   42.90   21.60
   6  -8   6  248.68   55.29
  -6  -8  -6  187.08   53.19
   6  -8   6  368.36   67.89
   6  -8   6  247.58   47.80
  -6   8  -6  305.57   37.80
   6   8   6  274.37   33.20
   6   8   6  293.97   27.40
   6   8   6  247.88   42.50
   9  -9  -6  138.29   33.50
  -9  -9   6  228.38   54.69
   9  -9  -6  253.67   53.49
  -9  -9   6  211.48   52.79
  -9   9   6  141.19   28.90
   9   9  -6  182.28   43.70
  -9   9   6  171.88   49.10
  -7  -9   6  368.36   47.00
  -7  -9   6  333.67   50.09
   7  -9  -6  347.57   45.60
   7  -9  -6  298.27   34.30
   7   9  -6  283.87   40.20
  -7   9   6  279.17   44.30
  -7   9   6  248.88   38.10
   7   9  -6  298.47   33.70
   5  -9  -6  422.96   63.19
   5  -9  -6  344.17   32.70
  -5  -9   6  364.86   23.70
  -5  -9   6  336.07   37.70
   5  -9  -6  342.97   36.40
  -5  -9   6  289.87   29.20
  -5  -9   6  348.97   31.10
   5  -9  -6  301.67   23.90
   5   9  -6  323.47   29.50
  -5   9   6  363.66   42.80
  -5   9   6  362.06   37.40
  -5   9   6  328.07   34.20
   5   9  -6  341.87   30.50
   3  -9  -6  529.95   36.30
  -3  -9   6  497.35   24.30
  -3  -9   6  537.05   32.90
  -3  -9   6  516.05   35.30
  -3  -9   6  491.75   29.00
  -3  -9   6  481.15   40.20
   3  -9  -6  474.85   35.90
   3  -9  -6  563.34   54.19
   3  -9  -6  525.25   37.20
  -3   9   6  492.05   36.90
   3   9  -6  514.35   30.10
   3   9  -6  544.65   34.50
  -3   9   6  555.34   47.80
   3   9  -6  490.75   24.40
  -1  -9   6  763.42   33.00
   1  -9  -6  825.12   66.49
   1  -9  -6  841.52   48.80
   1  -9  -6  707.73   43.70
   1  -9  -6  813.92   66.89
  -1  -9   6  772.62   34.30
  -1  -9   6  784.62   47.00
   1  -9  -6  774.02   37.50
   1   9  -6  708.33   39.20
  -1   9   6  700.03   61.59
   1   9  -6  699.53   49.00
  -1   9   6  713.83   41.30
  -1  -9  -6  617.04   39.20
   1  -9   6  637.04   26.30
  -1  -9  -6  666.13   44.90
  -1  -9  -6  600.64   62.19
   1  -9   6  641.64   49.30
   1  -9   6  588.94   28.50
   1  -9   6  542.35   26.90
  -1  -9  -6  489.15   45.20
   1   9   6  603.14   40.10
  -1   9  -6  592.34   45.00
  -3  -9  -6  190.88   42.10
  -3  -9  -6  170.68   31.30
   3  -9   6  245.68   22.40
   3  -9   6  228.38   24.30
   3  -9   6  181.28   37.80
   3  -9   6  235.08   28.40
   3   9   6  230.18   24.80
  -3   9  -6  234.48   36.10
   3   9   6  199.58   31.80
   3   9   6  256.67   27.20
   5  -9   6  288.57   49.00
  -5  -9  -6  262.57   67.89
  -5  -9  -6  190.88   40.50
   5  -9   6  210.88   29.60
   5  -9   6  172.78   51.99
  -5   9  -6  247.68   35.50
   5   9   6  265.47   39.30
   5   9   6  230.78   24.50
   5   9   6  282.57   27.40
   7  -9   6   70.49   22.20
   7  -9   6   73.89   30.30
  -7  -9  -6   65.89   49.99
   7  -9   6   32.60   41.80
   7   9   6   62.69   24.90
  -7   9  -6  166.48   35.40
   7   9   6   91.09   20.20
   7   9   6  119.59   39.00
   8 -10  -6  154.58   31.90
  -8 -10   6  137.69   44.00
  -8 -10   6  138.49   41.90
   8 -10  -6   90.39   36.10
  -8  10   6   47.60   37.40
   8  10  -6  169.78   33.20
   8  10  -6  126.59   26.10
   6 -10  -6  223.58   48.00
   6 -10  -6  183.68   35.90
   6 -10  -6  236.68   62.59
  -6 -10   6  196.88   29.80
  -6 -10   6  212.98   38.10
  -6 -10   6  263.47   68.49
   6  10  -6  207.18   40.20
  -6  10   6  209.18   28.70
  -6  10   6  211.88   37.30
   6  10  -6  170.68   27.10
  -6  10   6  186.58   37.80
   4 -10  -6  164.48   26.20
  -4 -10   6  200.78   31.50
   4 -10  -6  187.18   25.50
   4 -10  -6  175.18   26.80
  -4 -10   6  157.98   20.10
  -4 -10   6  267.67   34.80
  -4 -10   6  156.68   15.30
  -4  10   6  190.68   37.20
  -4  10   6  197.28   28.70
   4  10  -6  165.18   23.70
  -4  10   6  178.88   30.00
  -2 -10   6  327.97   25.40
   2 -10  -6  342.77   48.80
   2 -10  -6  352.56   32.00
  -2 -10   6  334.17   28.80
   2 -10  -6  295.07   30.00
  -2 -10   6  286.77   17.20
   2 -10  -6  356.16   42.80
   2 -10  -6  311.67   29.10
  -2 -10   6  302.47   18.30
   2  10  -6  337.47   28.10
  -2  10   6  284.37   27.40
   2  10  -6  310.47   36.00
   0 -10   6  149.19   16.00
   0 -10  -6  155.98   24.10
   0 -10   6  201.08   30.20
   0 -10  -6  155.48   24.30
   0 -10  -6  174.28   26.40
   0 -10  -6  272.37   48.60
   0 -10  -6  210.88   29.30
   0  10  -6  154.68   29.80
   0  10   6  126.69   21.20
   0  10  -6  111.99   16.90
  -2 -10  -6  187.68   34.20
   2 -10   6  193.58   18.10
   2 -10   6  160.48   14.60
  -2 -10  -6  118.19   21.30
   2 -10   6  219.28   26.00
  -2 -10  -6  140.49   27.90
  -2 -10  -6  141.29   39.60
   2 -10   6  137.39   32.20
  -2  10  -6  178.08   32.30
   2  10   6   90.89   22.80
   2  10   6  148.69   25.70
   4 -10   6  342.07   53.99
   4 -10   6  276.07   29.70
  -4 -10  -6  277.97   61.99
   4 -10   6  318.67   28.00
   4 -10   6  271.17   27.30
  -4 -10  -6  348.87   51.49
   4  10   6  363.96   28.10
  -4  10  -6  340.47   40.00
   4  10   6  322.17   40.60
  -6 -10  -6   21.60   43.80
   6 -10   6   37.70   38.20
  -6 -10  -6    1.30   29.80
   6 -10   6    7.30   23.70
   6 -10   6   20.50   18.30
  -6  10  -6   37.10   37.30
   6  10   6   46.30   31.10
   6  10   6   50.49   16.30
   6  10   6   47.00   26.00
  -7 -11   6  142.29   44.90
   7 -11  -6  230.18   44.90
  -7 -11   6  246.38   44.10
   7 -11  -6  118.39   25.50
  -7  11   6  118.19   35.50
   7  11  -6  207.78   31.80
   5 -11  -6  163.38   31.60
   5 -11  -6  197.68   35.20
  -5 -11   6  169.98   25.60
  -5 -11   6  255.77   65.09
   5 -11  -6  185.58   33.00
  -5 -11   6  216.58   34.80
  -5  11   6  246.58   37.80
   5  11  -6  170.08   34.20
  -5  11   6  204.58   41.90
  -3 -11   6    6.20   11.50
   3 -11  -6   -0.60   14.00
  -3 -11   6   -2.50    6.80
   3 -11  -6  -14.70   23.80
  -3 -11   6    2.70    9.00
   3 -11  -6    3.40   13.30
   3 -11  -6    8.20   13.40
  -3 -11   6    6.60    6.80
  -3  11   6   -3.20   18.70
   3  11  -6   35.30   13.10
  -3  11   6   28.80   15.20
   1 -11  -6  357.16   53.89
   1 -11  -6  345.57   34.40
  -1 -11   6  357.36   24.20
   1 -11  -6  370.16   31.90
   1 -11  -6  369.16   34.10
  -1 -11   6  353.96   33.80
   1  11  -6  361.36   39.80
  -1  11   6  320.07   43.60
  -1  11   6  318.27   28.80
   1  11  -6  338.97   30.10
   1 -11   6   64.09   12.60
  -1 -11  -6   74.49   20.70
  -1 -11  -6   51.59   22.00
  -1 -11  -6   74.69   37.00
   1 -11   6   65.79   23.50
  -1 -11  -6   89.39   20.00
  -1  11  -6  104.29   27.90
   1  11   6   51.39   16.90
   3 -11   6  131.19   15.40
  -3 -11  -6   76.29   36.60
   3 -11   6  103.99   35.50
   3 -11   6  116.79   18.90
   3 -11   6   96.29   17.70
   3 -11   6  137.29   15.40
  -3 -11  -6   71.39   26.10
   3  11   6  118.59   21.30
   3  11   6  136.89   28.70
  -3  11  -6  144.59   33.20
  -5 -11  -6  114.19   43.10
   5 -11   6  111.39   26.10
   5 -11   6  156.48   26.40
   5 -11   6  106.39   43.40
  -5 -11  -6  134.29   37.90
   5 -11   6   75.09   20.80
   5  11   6  137.69   35.10
   5  11   6  105.79   31.00
  -5  11  -6  204.18   49.10
   5  11   6  118.99   20.00
   6 -12  -6  519.95   50.19
  -6 -12   6  568.84   66.09
  -6 -12   6  463.75   47.00
   6 -12  -6  355.56   40.00
   6  12  -6  445.56   39.60
  -6  12   6  323.67   42.40
  -6  12   6  455.65   53.79
   4 -12  -6   22.10   14.90
  -4 -12   6   39.70   17.40
   4 -12  -6   47.30   28.30
  -4 -12   6   27.40   27.80
   4 -12  -6   42.20   19.90
  -4 -12   6   17.10   16.00
  -4 -12   6   43.30   12.50
   4 -12  -6   49.10   19.70
  -4  12   6   34.70   18.60
  -4  12   6   49.30   28.40
   4  12  -6   24.40   14.90
   2 -12  -6  491.05   40.60
   2 -12  -6  513.75   39.50
  -2 -12   6  557.54   36.00
  -2 -12   6  507.25   22.30
   2 -12  -6  545.15   39.20
   2 -12  -6  528.45   62.19
  -2  12   6  555.74   56.59
   2  12  -6  594.34   40.00
  -2  12   6  507.55   37.10
   0 -12  -6  311.97   34.90
   0 -12   6  324.77   38.50
   0 -12   6  336.67   23.70
   0 -12  -6  378.36   33.70
   0 -12   6  385.16   37.00
   0 -12  -6  451.15   59.99
   0  12   6  443.26   51.09
   0  12  -6  394.36   33.80
   0  12   6  306.47   29.70
   0  12  -6  364.26   42.80
  -2 -12  -6   58.89   37.80
  -2 -12  -6   57.69   22.50
   2 -12   6   51.89   27.10
  -2 -12  -6   42.00   16.60
   2 -12   6   22.30   11.50
  -2 -12  -6  -10.70   26.90
   2 -12   6   56.59   19.40
  -2  12  -6   63.99   26.80
   2  12   6   59.19   28.10
   2  12   6   20.40   17.40
   4 -12   6  732.03   34.50
   4 -12   6  640.84   33.10
  -4 -12  -6  764.22   78.19
  -4 -12  -6  638.44   60.09
   4 -12   6  671.93   70.39
   4 -12   6  584.44   39.40
   4  12   6  731.93   64.99
   4  12   6  713.83   42.70
  -4  12  -6  663.13   67.79
   4  12   6  726.43   57.29
  -7 -13   6  372.96   68.49
   7 -13  -6  340.87   53.39
  -7 -13   6  326.47   46.10
   7 -13  -6  264.07   37.60
  -7  13   6  312.07   53.59
   7  13  -6  311.57   39.60
  -5 -13   6  194.78   40.40
  -5 -13   6  177.38   31.20
   5 -13  -6  118.69   23.90
  -5 -13   6  187.98   44.50
   5 -13  -6  196.18   35.40
   5  13  -6  186.58   28.30
  -5  13   6  194.88   41.80
  -3 -13   6   23.00   27.50
  -3 -13   6   48.90   10.50
  -3 -13   6   45.20   11.60
   3 -13  -6   30.70   20.10
   3 -13  -6   20.70   15.40
  -3 -13   6   21.70   11.10
  -3 -13   6   69.99   15.20
   3 -13  -6   39.10   16.90
   3  13  -6   50.09   26.00
  -3  13   6   39.40   18.00
   1 -13  -6  588.84   45.00
   1 -13  -6  623.64   42.80
  -1 -13   6  620.44   55.79
   1 -13  -6  531.15   65.59
  -1 -13   6  659.43   44.10
  -1  13   6  589.24   39.60
  -1  13   6  613.74   61.49
   1  13  -6  613.44   43.00
   1 -13   6  163.38   32.20
   1 -13   6  161.28   18.70
  -1 -13  -6  165.78   25.30
  -1 -13  -6  124.49   24.70
   1 -13   6  192.58   31.70
  -1 -13  -6  147.09   47.30
   1  13   6  125.39   35.00
  -1  13  -6  153.78   47.70
   1  13   6  118.49   21.50
   3 -13   6  104.29   19.50
   3 -13   6  106.89   19.30
  -3 -13  -6  142.99   31.80
  -3 -13  -6  146.99   45.20
   3  13   6  113.69   33.30
   3  13   6  127.09   21.60
   3  13   6  117.99   27.30
  -3  13  -6  157.28   38.60
   5 -13   6  108.19   46.00
   5 -13   6  189.58   21.10
  -5 -13  -6   87.29   49.70
  -5 -13  -6  128.69   35.60
   5 -13   6  142.49   40.50
   5  13   6  112.19   25.60
   5  13   6  178.58   51.39
  -5  13  -6  187.08   39.40
   5  13   6  110.69   36.80
   6 -14  -6   30.80   27.40
   6 -14  -6   13.80   18.30
  -6 -14   6   47.90   38.60
   6  14  -6    6.90   13.40
  -6  14   6   26.10   24.80
   4 -14  -6  274.67   46.80
   4 -14  -6  223.28   32.60
   4 -14  -6  246.48   34.00
  -4 -14   6  176.48   23.60
  -4 -14   6  294.47   53.09
  -4 -14   6  184.98   18.60
   4  14  -6  188.88   28.80
  -4  14   6  212.08   47.00
  -2 -14   6  109.49   20.20
  -2 -14   6  165.98   37.20
   2 -14  -6  165.28   30.20
   2 -14  -6  185.38   33.90
   2 -14  -6  155.48   43.20
   2 -14  -6  159.88   27.60
   2  14  -6  173.18   27.40
  -2  14   6   89.89   19.40
  -2  14   6  131.49   38.80
   0 -14   6   31.30   20.50
   0 -14   6   28.90   12.00
   0 -14  -6   46.30   19.60
   0 -14  -6   15.00   41.10
   0 -14   6   67.19   27.00
   0 -14  -6   45.30   25.90
   0  14   6   33.30   13.70
   0  14   6   45.30   29.60
  -2 -14  -6  143.49   27.40
   2 -14   6  217.48   33.90
   2 -14   6  184.08   22.90
   2 -14   6  149.09   44.80
  -2 -14  -6  242.88   54.79
  -2  14  -6  244.48   45.50
   2  14   6  216.78   28.80
   2  14   6  139.19   41.80
  -4 -14  -6   54.49   44.60
   4 -14   6   -6.40   35.70
  -4 -14  -6   50.39   29.20
   4 -14   6   21.90   16.70
  -4  14  -6   23.30   29.20
   4  14   6   40.50   31.90
   4  14   6   13.30   22.50
   4  14   6   18.40   21.40
   5 -15  -6   50.79   25.90
  -5 -15   6   66.69   40.40
  -5 -15   6  110.29   23.90
   5 -15  -6   97.39   29.40
   5  15  -6  119.09   27.20
  -5  15   6  129.69   39.60
   3 -15  -6  180.38   29.70
  -3 -15   6  220.58   47.00
   3 -15  -6  190.28   47.00
   3 -15  -6  138.09   27.10
   3  15  -6  130.89   23.40
  -3  15   6  177.48   46.80
   1 -15  -6   23.00   15.70
  -1 -15   6   47.20   18.10
  -1 -15   6   -8.30   39.30
  -1 -15   6   20.30   12.80
  -1  15   6   37.10   28.80
   1  15  -6    1.90   14.80
  -1  15   6  -23.90   12.60
   1 -15   6  145.39   21.30
   1 -15   6  148.69   31.40
  -1 -15  -6  222.08   54.09
   1 -15   6  215.68   36.70
  -1 -15  -6  126.09   24.60
   1  15   6  240.78   47.40
   3 -15   6  -29.80   39.30
  -3 -15  -6   23.40   46.50
  -3 -15  -6   18.70   21.90
   3 -15   6    9.60   16.70
   3  15   6   28.30   32.60
   4 -16  -6  144.29   30.10
  -4 -16   6  179.28   49.99
   4 -16  -6  234.48   47.40
  -4  16   6  196.08   48.10
   4  16  -6  162.18   26.60
   2 -16  -6   76.59   24.10
  -2 -16   6  257.17   52.09
  -2 -16   6  162.78   29.50
   2 -16  -6  125.49   24.50
  -2 -16   6  136.39   23.60
   2 -16  -6  120.09   47.40
   2  16  -6  138.39   27.00
  -2  16   6  156.88   42.60
   0 -16   6   21.70   20.20
   0 -16   6   61.59   29.20
   0 -16  -6   16.10   38.50
   0 -16  -6   21.60   16.80
   0 -16   6   15.70   13.70
   0  16   6   62.79   37.10
  -2 -16  -6  101.79   24.30
   2 -16   6  130.39   30.60
  -2 -16  -6  154.78   52.19
   2 -16   6  149.29   23.20
   2 -16   6  239.48   43.60
   2  16   6  114.09   40.90
  10   0  -7   80.69   44.00
 -10   0   7   72.29   45.70
 -10   0   7  108.19   33.50
  10   0  -7   77.49   23.90
   8   0  -7    8.10   24.90
  -8   0   7   71.99   35.30
   8   0  -7   20.70   15.50
  -6   0   7  241.38   22.30
  -6   0   7  269.57   37.50
   6   0  -7  330.97   36.40
   6   0  -7  317.07   24.80
   4   0  -7  895.61   49.90
  -4   0   7  850.71   56.19
  -4   0   7  873.01   39.00
   4   0  -7  868.81   37.20
   4   0  -7  928.81   39.30
  -4   0   7  956.80   58.89
   4   0  -7  889.91   50.49
  -4   0   7  895.81   46.70
   4   0  -7  914.11   51.29
   2   0  -7  465.55   30.10
  -2   0   7  450.35   28.50
  -2   0   7  442.96   30.30
  -2   0   7  446.76   34.80
  -2   0   7  491.05   41.40
   2   0  -7  431.06   27.80
   2   0  -7  440.26   20.90
   2   0  -7  456.95   32.00
   0   0  -7  584.74   39.00
   0   0   7  538.05   34.90
   0   0   7  594.94   48.40
   0   0   7  594.54   34.40
   0   0  -7  572.04   33.50
   0   0   7  623.14   39.90
   0   0  -7  608.34   34.30
  -2   0  -7   52.79   18.50
  -2   0  -7   31.70   25.90
   2   0   7   54.09   21.30
   2   0   7   55.99   23.30
  -2   0  -7   47.60   10.10
  -2   0  -7   27.40   14.00
   2   0   7   60.69   19.20
   2   0   7   48.90    6.30
   4   0   7   -5.60   22.50
  -4   0  -7   38.70   27.70
   4   0   7   36.50   29.70
  -4   0  -7   16.70   12.90
   4   0   7  -16.40   19.20
  -4   0  -7   49.80   39.70
  -6   0  -7  515.65   59.49
   6   0   7  494.75   55.99
   6   0   7  391.76   44.80
  -8   0  -7   39.90   37.50
   8   0   7  -15.30   31.20
   8   0   7    7.20   31.10
   9  -1  -7  457.95   38.30
   9  -1  -7  449.66   58.09
  -9  -1   7  438.96   59.69
  -9   1   7  509.55   65.39
   9   1  -7  561.94   48.80
   9   1  -7  541.55   76.39
  -7  -1   7  126.79   12.80
  -7  -1   7  133.39   34.30
   7  -1  -7  226.58   39.80
   7  -1  -7  152.68   22.20
   7   1  -7  164.08   34.20
   7   1  -7  144.59   20.70
  -7   1   7  186.08   38.50
  -7   1   7  125.79   17.30
   5  -1  -7  754.32   37.40
   5  -1  -7  671.43   46.30
   5  -1  -7  689.03   47.00
  -5  -1   7  708.43   50.49
   5  -1  -7  658.03   44.10
  -5  -1   7  654.13   34.20
   5   1  -7  653.73   43.20
  -5   1   7  583.54   33.50
  -5   1   7  644.74   41.80
  -5   1   7  655.43   47.90
   5   1  -7  655.53   32.50
   5   1  -7  703.23   52.29
  -3  -1   7  871.61   44.50
   3  -1  -7  939.61   46.90
  -3  -1   7  978.10   50.19
   3  -1  -7  942.31   39.80
   3  -1  -7  956.70   51.19
   3  -1  -7  999.00   49.40
  -3  -1   7  941.91   52.89
  -3   1   7  981.90   50.69
   3   1  -7  958.50   46.30
   3   1  -7  949.21   49.60
  -3   1   7 1019.50   47.90
  -3   1   7  919.01   54.59
   3   1  -7  938.91   48.20
  -3   1   7  957.40   60.09
   3   1  -7  981.20   37.10
   3   1  -7  994.10   42.50
  -1  -1   7   85.39   24.30
   1  -1  -7   50.09   12.50
   1  -1  -7   50.79   13.00
  -1  -1   7   63.99   13.60
   1  -1  -7   83.59   18.20
  -1  -1   7   69.59   14.90
  -1  -1   7   89.09   19.60
  -1   1   7   76.09   15.50
   1   1  -7   70.39   13.30
   1   1  -7   71.09   13.10
   1   1  -7   67.99    6.40
   1   1  -7   85.89   18.40
  -1   1   7   59.39   14.60
   1   1  -7   68.39    7.80
  -1   1   7   50.69   23.60
  -1   1   7   80.39   19.80
  -1  -1  -7 1200.78   57.99
   1  -1   7 1157.98   58.89
   1  -1   7 1307.17   57.49
  -1  -1  -7 1216.98   71.79
  -1  -1  -7 1132.59   56.39
  -1  -1  -7 1208.28   62.49
   1  -1   7 1157.58   61.09
   1  -1   7 1227.78   68.19
  -1  -1  -7 1233.18   44.90
  -1   1  -7 1044.80   52.89
   1   1   7 1294.27   61.09
   1   1   7 1116.69   67.09
  -1   1  -7 1264.77   55.19
   1   1   7 1168.68   60.69
  -1   1  -7 1200.98   42.60
   1   1   7 1256.57   57.49
  -1   1  -7 1003.00   59.89
  -3  -1  -7   70.39   41.10
   3  -1   7   32.80   23.90
   3  -1   7   64.99   26.10
   3  -1   7   67.69   26.50
  -3  -1  -7   55.89   13.60
   3  -1   7   77.89   22.40
  -3  -1  -7   33.90   23.10
   3  -1   7   51.39   11.80
   3   1   7   60.99   38.10
   3   1   7   72.99   25.10
   3   1   7   42.00   21.50
  -3   1  -7   71.39   14.00
   3   1   7   76.79   27.20
  -3   1  -7   95.59   30.40
  -3   1  -7   65.99   21.80
   5  -1   7  382.16   42.30
   5  -1   7  526.55   53.19
   5  -1   7  399.06   49.10
   5   1   7  550.74   51.49
  -5   1  -7  530.85   61.39
   5   1   7  490.95   46.60
   7  -1   7  171.08   40.30
   7  -1   7  181.48   46.20
  -7  -1  -7  233.38   50.79
  -7   1  -7  238.78   41.50
   7   1   7   95.59   36.20
   7   1   7  168.38   39.00
 -10  -2   7   69.59   35.80
 -10  -2   7  128.09   49.00
  10  -2  -7   99.89   43.30
  10  -2  -7   70.39   23.90
  10   2  -7   83.19   24.90
  10   2  -7  160.38   45.30
 -10   2   7  155.98   47.60
  -8  -2   7  404.16   58.19
   8  -2  -7  306.57   31.30
   8  -2  -7  378.66   54.89
  -8   2   7  250.87   21.60
   8   2  -7  277.87   41.10
   8   2  -7  304.27   27.40
  -8   2   7  241.38   47.70
   6  -2  -7 1135.89   52.89
  -6  -2   7 1008.40   54.19
  -6  -2   7 1051.39   66.89
   6  -2  -7 1103.19   66.29
  -6   2   7 1117.39   68.19
   6   2  -7 1086.89   46.70
  -6   2   7  932.31   65.49
   6   2  -7 1017.30   62.79
   6   2  -7 1024.30   58.09
  -4  -2   7  655.13   45.90
   4  -2  -7  785.92   37.70
  -4  -2   7  795.42   47.90
  -4  -2   7  728.13   32.90
  -4  -2   7  780.62   42.60
   4  -2  -7  790.52   48.30
   4   2  -7  735.13   35.80
   4   2  -7  778.32   44.20
   4   2  -7  743.73   41.60
   4   2  -7  764.62   31.80
  -4   2   7  684.33   50.09
   4   2  -7  755.12   44.50
  -4   2   7  671.93   52.99
   2  -2  -7  626.14   36.00
   2  -2  -7  629.54   37.30
  -2  -2   7  683.73   37.60
   2  -2  -7  639.04   30.70
  -2  -2   7  692.83   41.60
  -2  -2   7  632.94   34.10
   2  -2  -7  688.93   41.10
   2   2  -7  651.63   35.30
   2   2  -7  658.03   25.20
   2   2  -7  691.83   35.30
   2   2  -7  572.04   37.70
  -2   2   7  726.23   39.70
   2   2  -7  655.43   34.10
  -2   2   7  643.34   49.60
  -2   2   7  678.53   44.00
  -2   2   7  670.83   37.10
   0  -2  -7 1372.96   76.49
   0  -2  -7 1342.27   63.99
   0  -2  -7 1319.37   60.09
   0  -2   7 1229.38   70.69
   0  -2   7 1429.26   58.39
   0  -2  -7 1371.86   60.69
   0  -2   7 1428.66   65.99
   0   2   7 1264.67   61.19
   0   2  -7 1297.97   55.79
   0   2   7 1429.96   60.49
   0   2   7 1425.76   65.09
   0   2  -7 1366.96   56.09
   0   2   7 1284.17   72.49
   0   2  -7 1294.37   65.39
   0   2  -7 1255.27   43.40
   0   2  -7 1379.26   46.80
  -2  -2  -7  815.22   35.20
  -2  -2  -7  650.73   48.10
  -2  -2  -7  796.02   48.90
   2  -2   7  839.42   31.60
   2  -2   7  812.72   53.69
   2  -2   7  854.71   54.19
  -2  -2  -7  825.32   75.49
   2  -2   7  774.72   48.10
  -2  -2  -7  735.53   47.00
   2  -2   7  817.52   44.50
  -2   2  -7  816.32   44.90
   2   2   7  844.82   49.20
   2   2   7  871.01   60.59
   2   2   7  830.92   49.99
  -2   2  -7  768.72   34.40
   2   2   7  823.22   53.89
   4  -2   7  444.96   38.70
   4  -2   7  331.07   24.10
   4  -2   7  472.15   49.30
   4  -2   7  406.56   46.20
   4  -2   7  431.26   38.90
  -4  -2  -7  463.35   56.69
  -4   2  -7  374.16   27.70
  -4   2  -7  409.56   39.00
   4   2   7  443.66   42.40
   4   2   7  432.16   41.90
   4   2   7  326.27   44.10
   6  -2   7  372.16   45.80
   6  -2   7  449.56   56.09
  -6  -2  -7  483.35   60.89
   6   2   7  371.66   47.20
   6   2   7  485.65   50.19
   8  -2   7   79.89   39.90
  -8  -2  -7   81.79   44.80
   8  -2   7  129.99   44.60
   8   2   7   88.79   39.10
   8   2   7  140.99   40.60
  -9  -3   7   84.89   39.90
   9  -3  -7  111.89   39.60
   9  -3  -7  126.89   28.50
   9   3  -7   97.09   34.00
   9   3  -7  124.89   38.00
  -7  -3   7  750.22   60.49
   7  -3  -7  784.02   59.99
   7  -3  -7  753.92   45.40
  -7   3   7  711.53   44.70
   7   3  -7  855.01   58.59
   7   3  -7  714.53   38.60
  -7   3   7  822.82   62.69
  -7   3   7  585.14   56.69
   5  -3  -7  184.68   21.20
  -5  -3   7  163.98   24.00
  -5  -3   7  206.98   29.00
   5  -3  -7  180.68   26.60
   5  -3  -7  187.68   30.90
  -5  -3   7  162.78   15.70
   5   3  -7  148.79   15.50
  -5   3   7  174.08   31.20
   5   3  -7  220.48   33.20
   5   3  -7  140.89   21.90
  -5   3   7  203.58   35.90
   3  -3  -7  720.43   35.70
   3  -3  -7  723.93   42.30
   3  -3  -7  730.03   53.89
   3  -3  -7  731.03   40.80
  -3  -3   7  716.63   45.50
  -3  -3   7  744.33   44.40
  -3  -3   7  689.83   28.00
  -3  -3   7  685.23   37.10
  -3   3   7  731.53   43.10
   3   3  -7  651.03   35.80
   3   3  -7  688.23   36.60
  -3   3   7  703.53   39.40
  -3   3   7  609.34   50.99
   3   3  -7  731.03   41.10
   3   3  -7  709.83   39.40
   3   3  -7  753.92   26.80
  -1  -3   7 2180.68   82.99
   1  -3  -7 2025.00   85.99
   1  -3  -7 2241.28   86.79
   1  -3  -7 2231.58  104.39
  -1  -3   7 2350.66   91.89
  -1  -3   7 2123.79   82.09
   1  -3  -7 2132.09   89.39
   1   3  -7 2182.98   79.09
   1   3  -7 2181.38   83.19
  -1   3   7 2032.80   84.29
  -1   3   7 2008.70   96.99
   1   3  -7 2008.70   77.89
  -1   3   7 2127.59   90.09
   1   3  -7 2036.00   87.79
  -1   3   7 1961.50   82.89
   1   3  -7 2154.98   72.09
   1  -3   7  127.19   19.00
   1  -3   7  115.79   37.30
  -1  -3  -7  124.89   37.50
   1  -3   7  108.09   13.30
   1  -3   7  133.09   29.10
  -1  -3  -7  109.59   21.60
  -1  -3  -7  100.69   19.70
   1  -3   7  140.59   22.70
  -1  -3  -7  131.49   23.80
   1   3   7  143.99   23.50
  -1   3  -7  131.59    9.90
   1   3   7  136.09   22.20
   1   3   7  140.29   28.90
   1   3   7  163.18   29.50
  -1   3  -7  109.89   16.70
  -1   3  -7  143.19   17.80
   3  -3   7  905.71   58.39
  -3  -3  -7 1062.09   76.29
   3  -3   7 1070.69   55.59
  -3  -3  -7 1135.59   46.90
   3  -3   7 1141.89   69.09
   3  -3   7  822.12   73.29
  -3  -3  -7 1080.89   62.49
  -3   3  -7  914.81   42.90
   3   3   7 1128.59   62.09
  -3   3  -7 1027.90   53.89
   3   3   7 1012.10   58.69
   3   3   7  952.40   63.29
   5  -3   7  293.57   45.70
   5  -3   7  219.88   31.80
   5  -3   7  307.67   47.30
  -5  -3  -7  342.17   54.59
   5  -3   7  222.88   23.60
   5  -3   7  281.27   31.20
   5  -3   7  278.17   35.30
   5   3   7  332.27   40.00
   5   3   7  247.28   37.20
  -7  -3  -7   48.90   41.00
   7  -3   7   15.20   33.80
   7  -3   7   30.10   27.40
   7   3   7   -1.90   30.00
   7   3   7   12.50   27.30
 -10  -4   7   30.30   40.40
  10  -4  -7   46.90   24.40
  10  -4  -7   25.30   39.40
 -10  -4   7   -6.80   33.40
  10   4  -7   29.80   32.20
 -10   4   7   24.10   31.90
 -10   4   7   25.80   40.00
   8  -4  -7  137.79   28.10
  -8  -4   7  143.89   60.79
  -8   4   7  130.59   39.80
  -8   4   7  105.79   35.90
  -8   4   7   68.99   20.20
   8   4  -7  165.48   37.10
   8   4  -7  125.39   21.70
  -6  -4   7  256.67   30.00
  -6  -4   7  283.37   20.20
   6  -4  -7  281.07   27.60
  -6  -4   7  260.17   21.60
  -6  -4   7  279.67   38.50
   6  -4  -7  280.87   35.60
   6   4  -7  299.47   29.80
  -6   4   7  315.37   69.09
  -6   4   7  306.47   39.90
   6   4  -7  301.47   22.50
   4  -4  -7   53.39   19.80
  -4  -4   7   61.29   10.10
   4  -4  -7   75.99   20.50
  -4  -4   7   71.49   19.50
  -4  -4   7   71.49   21.50
   4  -4  -7   20.50   20.90
  -4  -4   7   50.89   14.50
   4  -4  -7   23.90   17.00
   4   4  -7   61.29   16.90
  -4   4   7   28.40   21.60
   4   4  -7   40.60   12.90
   4   4  -7   38.60   17.00
  -4   4   7   49.20   17.90
   4   4  -7   58.79   15.40
  -4   4   7   54.79   16.60
   2  -4  -7 1172.18   55.69
  -2  -4   7 1101.89   49.70
  -2  -4   7 1158.28   57.79
   2  -4  -7 1140.29   54.49
  -2  -4   7 1237.38   53.99
   2  -4  -7 1198.88   59.79
   2  -4  -7 1103.79   49.99
   2  -4  -7 1310.57   73.99
   2   4  -7 1156.08   50.79
   2   4  -7 1219.28   54.99
   2   4  -7 1122.99   48.80
   2   4  -7 1142.59   57.39
  -2   4   7 1171.48   55.89
  -2   4   7 1116.99   68.19
  -2   4   7 1097.29   61.99
   2   4  -7 1223.68   46.70
  -2   4   7 1246.78   57.59
   0  -4   7  391.56   25.70
   0  -4  -7  348.07   29.20
   0  -4  -7  413.56   63.49
   0  -4   7  339.47   32.20
   0  -4   7  393.76   25.30
   0  -4   7  388.16   39.90
   0  -4  -7  326.77   28.20
   0  -4  -7  313.77   29.30
   0   4   7  385.86   29.30
   0   4  -7  323.17   32.30
   0   4  -7  361.66   20.30
   0   4  -7  336.57   32.00
   0   4  -7  358.96   22.80
   0   4   7  405.66   33.40
   0   4   7  387.16   41.20
   0   4  -7  334.87   23.00
  -2  -4  -7  142.49   38.60
   2  -4   7  121.39   29.60
   2  -4   7  104.99   14.50
  -2  -4  -7  149.09   22.20
  -2  -4  -7   93.69   22.60
  -2  -4  -7  125.89   26.00
   2  -4   7  103.79   27.60
   2  -4   7  101.29   11.20
  -2  -4  -7  133.39   25.40
   2  -4   7  121.09   20.60
   2  -4   7  115.19   29.60
   2   4   7  140.29   24.50
  -2   4  -7   88.59   12.20
   2   4   7  123.79   29.90
   2   4   7  141.89   30.70
   2   4   7  106.29   24.20
  -2   4  -7  145.49   19.30
   4  -4   7  394.96   33.90
   4  -4   7  386.66   25.70
  -4  -4  -7  373.46   55.69
   4  -4   7  403.26   43.60
   4  -4   7  355.86   26.80
   4  -4   7  443.16   37.50
  -4  -4  -7  398.26   45.20
   4  -4   7  415.96   49.10
   4   4   7  436.16   39.50
  -4   4  -7  419.26   37.30
   4   4   7  466.35   44.50
  -4   4  -7  411.56   37.70
  -6  -4  -7   53.29   37.00
   6  -4   7   -8.10   14.50
   6   4   7   14.60   26.90
  -6   4  -7  -23.90   18.50
   6   4   7   20.60   24.90
   8  -4   7  -18.80   34.20
   8  -4   7   31.30   40.40
  -8  -4  -7   -8.20   45.70
  -8   4  -7   -2.80   23.80
   8   4   7   46.70   38.60
   8   4   7   59.19   39.40
   9  -5  -7   83.09   24.60
  -9  -5   7   24.10   36.20
   9  -5  -7   91.19   37.20
  -9   5   7  127.09   44.90
   9   5  -7   23.50   28.70
  -9   5   7   55.99   22.40
  -7  -5   7  404.66   49.40
   7  -5  -7  446.46   49.00
   7  -5  -7  401.06   34.90
   7   5  -7  417.76   35.40
   7   5  -7  429.66   42.80
  -7   5   7  416.86   47.50
  -7   5   7  343.77   44.80
  -5  -5   7    9.10   17.00
   5  -5  -7   25.70    6.50
  -5  -5   7   28.20    9.40
  -5  -5   7   18.50    9.70
   5  -5  -7   44.00   15.10
   5  -5  -7   44.20   18.50
   5  -5  -7   37.40   19.50
  -5  -5   7   24.60   15.90
   5   5  -7   22.70   12.30
  -5   5   7   26.70   22.10
   5   5  -7   14.20   15.80
  -5   5   7   24.30   18.30
  -3  -5   7  448.26   31.50
   3  -5  -7  425.36   32.10
   3  -5  -7  419.66   36.30
  -3  -5   7  456.55   33.80
  -3  -5   7  419.76   18.80
   3  -5  -7  366.36   36.30
  -3  -5   7  453.45   32.60
   3  -5  -7  465.85   33.70
   3   5  -7  455.55   31.00
   3   5  -7  482.05   33.00
   3   5  -7  517.25   33.30
  -3   5   7  444.26   32.70
  -3   5   7  416.86   43.20
   3   5  -7  468.85   33.20
  -3   5   7  458.35   34.90
   3   5  -7  441.46   29.50
  -1  -5   7  950.30   50.89
  -1  -5   7  816.32   39.90
  -1  -5   7  917.51   41.90
   1  -5  -7  953.70   65.79
   1  -5  -7  824.22   46.80
   1  -5  -7  896.71   34.60
   1  -5  -7  857.11   49.20
   1   5  -7  783.52   35.40
   1   5  -7  845.42   35.70
   1   5  -7  725.93   46.40
  -1   5   7  762.22   43.30
  -1   5   7  821.82   49.60
  -1   5   7  934.81   70.09
   1   5  -7  779.12   58.19
   1   5  -7  672.83   36.90
   1  -5   7   85.29   12.20
   1  -5   7   33.20   24.90
   1  -5   7   97.89   16.10
   1  -5   7   67.79   19.50
  -1  -5  -7   90.19   20.90
  -1  -5  -7   45.80   18.10
  -1  -5  -7   77.59   21.00
   1  -5   7   99.39   18.50
   1  -5   7  114.09   26.10
  -1  -5  -7  112.89   35.70
   1   5   7   80.79   20.60
   1   5   7   42.60   24.60
  -1   5  -7   44.40   11.10
   1   5   7   90.99   21.80
  -1   5  -7   81.39   19.60
   3  -5   7  333.57   38.40
   3  -5   7  465.15   36.70
   3  -5   7  443.76   34.40
   3  -5   7  462.75   49.60
  -3  -5  -7  444.36   56.69
   3  -5   7  400.56   23.30
  -3  -5  -7  441.56   41.80
   3  -5   7  398.96   37.30
  -3   5  -7  486.15   39.20
  -3   5  -7  481.95   37.90
  -3   5  -7  474.35   27.70
   3   5   7  471.15   42.10
   3   5   7  532.35   46.70
   3   5   7  414.36   25.20
  -3   5  -7  476.45   33.20
   5  -5   7  141.49   30.00
   5  -5   7  236.98   37.80
   5  -5   7  142.49   39.30
   5  -5   7  159.38   38.60
  -5  -5  -7  141.29   41.90
   5  -5   7  108.19   18.70
   5   5   7  131.59   16.80
   5   5   7  128.19   32.40
  -5   5  -7  147.39   29.60
  -5   5  -7  113.79   28.00
   5   5   7  146.29   29.40
   7  -5   7   42.80   30.30
  -7  -5  -7   25.70   53.49
   7  -5   7   43.90   39.20
   7   5   7   65.19   29.40
  -7   5  -7   51.69   35.70
   7   5   7   55.19   35.30
   8  -6  -7  295.97   49.30
  -8  -6   7  233.38   46.90
   8  -6  -7  196.18   29.80
  -8   6   7  194.78   30.80
   8   6  -7  296.17   48.30
  -8   6   7  173.28   40.70
  -6  -6   7  624.54   52.19
   6  -6  -7  656.63   42.60
   6  -6  -7  627.04   50.09
  -6  -6   7  642.24   47.70
  -6  -6   7  609.94   34.50
  -6   6   7  719.03   54.99
   6   6  -7  640.44   47.50
   6   6  -7  609.74   40.20
  -6   6   7  679.43   51.29
   4  -6  -7  391.36   34.30
  -4  -6   7  388.26   34.30
  -4  -6   7  358.16   20.30
   4  -6  -7  393.26   30.70
  -4  -6   7  421.46   33.70
  -4  -6   7  392.36   29.50
  -4  -6   7  370.56   31.50
   4  -6  -7  399.66   37.40
   4   6  -7  399.96   30.10
  -4   6   7  360.86   34.30
   4   6  -7  399.56   30.60
  -4   6   7  431.86   48.60
   4   6  -7  350.36   29.50
   2  -6  -7  648.04   40.30
   2  -6  -7  646.84   76.59
  -2  -6   7  642.44   32.70
  -2  -6   7  633.54   41.70
   2  -6  -7  668.53   46.20
   2  -6  -7  613.54   30.30
  -2  -6   7  667.63   36.80
   2  -6  -7  655.53   40.00
  -2  -6   7  706.53   42.10
   2   6  -7  573.84   39.90
  -2   6   7  629.14   39.70
   2   6  -7  705.73   34.20
  -2   6   7  637.94   40.40
   2   6  -7  620.04   30.70
   2   6  -7  705.93   42.90
   0  -6  -7 1078.69   56.89
   0  -6  -7 1171.88   76.79
   0  -6  -7 1118.39   57.29
   0  -6  -7 1172.08   57.69
   0  -6   7 1071.19   59.99
   0  -6   7 1075.49   47.10
   0   6  -7 1049.70   55.99
   0   6   7  977.20   65.89
   0   6   7 1053.59   58.39
   0   6  -7  998.50   42.80
   0   6   7 1213.98   56.59
   0   6  -7 1104.49   46.00
  -2  -6  -7  484.45   41.40
   2  -6   7  440.06   43.50
  -2  -6  -7  395.36   38.90
   2  -6   7  423.76   27.80
   2  -6   7  420.46   21.40
   2  -6   7  421.46   30.80
  -2  -6  -7  409.46   36.80
   2  -6   7  427.36   33.70
  -2  -6  -7  494.55   57.09
   2   6   7  448.16   38.90
   2   6   7  453.95   21.20
  -2   6  -7  461.65   37.80
   2   6   7  426.36   36.20
  -2   6  -7  396.26   27.90
   4  -6   7  224.08   31.80
   4  -6   7  197.68   40.40
   4  -6   7  213.18   20.70
  -4  -6  -7  268.47   41.80
   4  -6   7  233.98   33.00
  -4  -6  -7  261.27   49.10
   4  -6   7  251.07   30.20
   4  -6   7  223.28   33.00
   4   6   7  289.57   19.80
   4   6   7  278.67   31.10
  -4   6  -7  277.17   24.10
  -4   6  -7  253.27   27.40
  -4   6  -7  298.47   34.50
   4   6   7  273.67   39.80
   6  -6   7  266.77   53.99
  -6  -6  -7  215.28   58.39
   6  -6   7  278.57   38.60
   6  -6   7  167.08   31.00
   6  -6   7   77.39   36.70
   6   6   7  314.97   25.20
  -6   6  -7  278.57   37.80
   6   6   7  202.48   40.90
  -6   6  -7  343.07   39.80
   6   6   7  327.17   36.20
  -9  -7   7  483.25   64.09
  -9  -7   7  400.16   61.99
   9  -7  -7  387.46   42.10
   9  -7  -7  410.76   61.09
  -9   7   7  335.47   38.20
  -9   7   7  307.47   56.39
   9   7  -7  340.37   50.99
  -7  -7   7  195.38   34.30
  -7  -7   7  306.27   55.09
   7  -7  -7  221.98   30.00
   7   7  -7  257.97   39.20
   7   7  -7  204.38   26.20
  -7   7   7  243.48   44.80
  -7   7   7  142.19   29.80
   5  -7  -7  254.77   30.90
   5  -7  -7  278.87   28.60
   5  -7  -7  269.27   32.20
  -5  -7   7  267.57   27.50
  -5  -7   7  284.87   34.80
  -5  -7   7  245.18   24.50
  -5  -7   7  260.57   27.50
  -5  -7   7  263.57   19.30
   5   7  -7  296.17   27.00
  -5   7   7  245.48   34.70
   5   7  -7  290.07   29.50
   3  -7  -7  740.83   58.89
  -3  -7   7  652.03   43.90
  -3  -7   7  686.63   35.90
   3  -7  -7  693.33   41.30
  -3  -7   7  648.04   27.30
  -3  -7   7  650.53   40.50
   3  -7  -7  732.33   44.90
  -3  -7   7  679.23   41.80
   3  -7  -7  689.13   42.20
   3  -7  -7  687.83   36.00
  -3   7   7  647.84   50.59
   3   7  -7  661.73   35.10
   3   7  -7  678.23   43.80
   3   7  -7  551.64   38.60
   3   7  -7  649.54   35.40
  -3   7   7  663.73   42.70
  -1  -7   7  418.16   37.60
   1  -7  -7  481.55   35.00
  -1  -7   7  392.86   27.50
   1  -7  -7  477.25   24.10
  -1  -7   7  450.45   27.10
   1  -7  -7  443.66   53.49
   1  -7  -7  462.55   40.90
   1  -7  -7  469.25   35.60
  -1  -7   7  483.65   37.80
   1   7  -7  363.46   19.90
  -1   7   7  395.46   42.00
   1   7  -7  448.56   35.80
  -1   7   7  446.96   33.20
   1   7  -7  377.56   20.10
  -1  -7  -7  500.85   38.00
   1  -7   7  526.55   48.70
   1  -7   7  490.05   21.40
  -1  -7  -7  497.05   39.80
   1  -7   7  446.16   31.70
   1  -7   7  583.04   47.60
   1  -7   7  546.95   29.40
  -1  -7  -7  567.04   61.29
   1  -7   7  490.45   34.20
  -1   7  -7  426.26   23.10
  -1   7  -7  539.55   40.10
   1   7   7  524.45   40.00
   1   7   7  602.64   40.00
  -1   7  -7  466.55   22.60
   3  -7   7  172.28   17.10
   3  -7   7  215.98   28.90
   3  -7   7  186.68   30.10
   3  -7   7  192.28   27.60
  -3  -7  -7  170.58   41.30
  -3  -7  -7  203.88   34.00
   3  -7   7  170.88   37.50
   3  -7   7  178.28   24.50
   3   7   7  213.38   28.30
  -3   7  -7  169.38   20.80
  -3   7  -7  111.69   21.80
   3   7   7  162.48   18.70
   3   7   7  185.58   31.60
  -3   7  -7  208.48   29.80
  -5  -7  -7  191.78   50.49
   5  -7   7  151.08   35.10
   5  -7   7  188.58   61.79
   5  -7   7  231.88   31.60
  -5  -7  -7  158.58   41.10
   5  -7   7  182.08   36.10
   5   7   7  194.68   29.20
   5   7   7  160.38   36.20
  -5   7  -7  228.48   27.80
   5   7   7  212.38   29.00
  -5   7  -7  239.28   33.30
  -7  -7  -7  160.38   51.09
   7  -7   7   66.89   21.10
   7  -7   7   87.49   31.20
   7  -7   7  102.99   49.30
  -7   7  -7  199.98   38.20
   7   7   7  176.18   31.50
   7   7   7  181.48   25.10
   7   7   7   96.09   36.80
  -8  -8   7  208.98   45.20
  -8  -8   7  225.68   45.30
   8  -8  -7  191.88   43.90
   8  -8  -7  192.68   31.20
  -8   8   7  164.58   32.60
   8   8  -7  206.68   38.70
  -8   8   7  156.18   41.30
  -6  -8   7  144.19   19.60
   6  -8  -7  189.58   31.80
  -6  -8   7  109.19   27.10
   6  -8  -7  168.98   34.60
  -6  -8   7  120.29   31.50
  -6   8   7  144.09   33.70
  -6   8   7  134.89   31.70
   6   8  -7  153.48   28.20
   6   8  -7  123.59   20.80
  -4  -8   7  524.15   40.20
  -4  -8   7  481.55   34.80
   4  -8  -7  589.54   42.40
   4  -8  -7  558.04   39.00
   4  -8  -7  509.35   32.60
  -4  -8   7  565.94   44.60
  -4  -8   7  529.85   25.90
  -4   8   7  581.54   47.40
   4   8  -7  555.54   34.50
   4   8  -7  479.95   32.70
   4   8  -7  491.25   34.50
  -4   8   7  533.35   41.70
   2  -8  -7  310.17   47.80
  -2  -8   7  247.38   25.60
   2  -8  -7  266.87   27.30
  -2  -8   7  265.47   28.60
   2  -8  -7  276.07   31.20
   2  -8  -7  238.78   20.30
  -2  -8   7  250.27   12.60
  -2  -8   7  261.67   18.80
  -2  -8   7  247.68   30.20
   2  -8  -7  212.68   27.90
   2   8  -7  220.18   15.30
   2   8  -7  211.88   14.30
  -2   8   7  234.78   26.00
   2   8  -7  263.37   30.10
   2   8  -7  239.88   22.30
  -2   8   7  207.78   34.50
   0  -8   7  260.17   33.10
   0  -8  -7  227.68   17.40
   0  -8  -7  257.07   46.20
   0  -8  -7  232.78   27.90
   0  -8   7  244.58   18.80
   0  -8  -7  254.17   28.80
   0  -8  -7  218.78   28.10
   0   8   7  193.48   28.50
   0   8  -7  221.58   30.10
   0   8   7  254.97   27.90
   0   8  -7  255.57   23.30
   2  -8   7  331.37   26.80
  -2  -8  -7  374.56   37.60
  -2  -8  -7  301.17   50.29
   2  -8   7  327.37   27.50
  -2  -8  -7  301.87   33.20
   2  -8   7  305.97   42.30
   2  -8   7  346.17   25.60
   2  -8   7  314.07   43.90
   2   8   7  252.67   21.70
  -2   8  -7  239.28   13.30
   2   8   7  306.37   31.20
  -2   8  -7  330.27   35.40
  -2   8  -7  220.58   13.00
   2   8   7  307.27   34.20
  -4  -8  -7   12.80   24.70
   4  -8   7   26.80   19.40
   4  -8   7   31.60   18.50
   4  -8   7   94.69   24.30
   4  -8   7   56.49   14.20
  -4  -8  -7   15.80   33.90
   4  -8   7   21.00   32.80
   4   8   7   52.29   20.30
   4   8   7   27.90   24.50
   4   8   7   33.40   11.70
  -4   8  -7   18.90   22.40
  -6  -8  -7   50.89   47.10
  -6  -8  -7  104.09   38.50
   6  -8   7   50.49   40.70
   6  -8   7   78.59   29.10
   6  -8   7   85.09   20.30
   6   8   7  100.99   17.40
   7  -9  -7  222.48   42.00
   7  -9  -7  193.08   31.20
  -7  -9   7  258.07   45.50
   7   9  -7  133.69   23.20
  -7   9   7  221.88   44.40
   7   9  -7  221.38   34.90
  -7   9   7  180.18   34.60
  -7   9   7  212.08   44.80
   5  -9  -7  367.86   27.10
   5  -9  -7  404.16   37.80
  -5  -9   7  377.66   43.40
  -5  -9   7  486.65   42.40
  -5  -9   7  423.66   33.90
   5  -9  -7  450.35   37.10
  -5  -9   7  441.66   36.80
   5  -9  -7  434.56   40.50
  -5   9   7  419.56   41.60
   5   9  -7  370.36   28.40
   5   9  -7  446.96   33.40
  -5   9   7  454.25   43.00
  -5   9   7  471.65   48.90
   5   9  -7  419.26   32.90
   3  -9  -7  111.09   20.90
   3  -9  -7  116.89   22.70
   3  -9  -7  137.09   25.70
  -3  -9   7  114.69   14.80
  -3  -9   7  142.29   21.90
  -3  -9   7  164.28   24.90
   3  -9  -7  174.88   40.80
  -3  -9   7  121.99   11.30
   3  -9  -7  139.79   26.60
  -3   9   7  118.09   23.10
   3   9  -7  138.09   20.30
  -3   9   7  144.59   38.10
   3   9  -7  131.29   16.70
   3   9  -7  191.48   32.80
  -1  -9   7  368.46   23.30
  -1  -9   7  370.46   17.90
   1  -9  -7  386.96   32.90
   1  -9  -7  344.07   32.80
   1  -9  -7  349.96   24.60
   1  -9  -7  368.46   37.50
   1  -9  -7  322.37   53.49
  -1  -9   7  384.56   21.70
  -1  -9   7  446.16   44.40
  -1   9   7  350.26   30.90
   1   9  -7  385.16   37.00
   1   9  -7  349.07   27.70
  -1  -9  -7  487.65   43.50
   1  -9   7  485.35   26.00
  -1  -9  -7  581.54   63.09
   1  -9   7  549.95   48.20
   1  -9   7  481.35   24.20
  -1  -9  -7  601.44   44.40
  -1  -9  -7  473.75   38.20
   1  -9   7  575.24   41.20
   1   9   7  549.85   40.30
  -1   9  -7  511.25   43.20
   1   9   7  480.95   39.30
  -3  -9  -7   42.60   24.50
   3  -9   7   18.10   11.80
   3  -9   7   -1.00   15.40
   3  -9   7    4.70   14.40
  -3  -9  -7    7.00   31.00
   3  -9   7   51.99   30.50
   3  -9   7   33.20   22.20
  -3   9  -7   11.80   19.50
   3   9   7   42.90   12.70
   3   9   7   22.10   16.90
   3   9   7   -1.30   20.30
  -5  -9  -7  187.78   54.79
   5  -9   7  186.38   30.30
  -5  -9  -7   90.39   34.80
   5  -9   7  110.69   20.70
   5  -9   7  120.59   40.40
   5  -9   7  214.58   46.20
   5   9   7  135.99   34.50
   5   9   7  159.78   22.50
  -5   9  -7  214.78   44.10
   5   9   7  178.28   28.70
   8 -10  -7   54.89   36.10
  -8 -10   7   71.79   37.80
  -8 -10   7   82.99   41.10
   8 -10  -7   37.20   23.80
   8  10  -7   51.19   25.70
  -8  10   7   57.59   27.00
   8  10  -7   62.79   20.00
  -8  10   7   98.69   40.80
   6 -10  -7  383.46   43.50
  -6 -10   7  398.26   50.59
  -6 -10   7  362.66   35.20
   6 -10  -7  415.96   39.40
   6 -10  -7  368.76   23.30
   6  10  -7  378.96   35.20
  -6  10   7  396.36   46.80
  -6  10   7  420.66   49.99
  -6  10   7  423.16   53.09
   6  10  -7  465.65   39.30
  -4 -10   7  275.47   18.90
  -4 -10   7  268.27   30.80
   4 -10  -7  283.67   31.60
  -4 -10   7  273.87   24.50
  -4 -10   7  287.07   24.40
   4 -10  -7  311.87   32.00
   4 -10  -7  284.37   27.80
  -4  10   7  318.97   43.20
  -4  10   7  314.67   34.50
   4  10  -7  316.47   29.60
   2 -10  -7  331.17   32.50
  -2 -10   7  259.07   17.80
   2 -10  -7  343.67   53.29
  -2 -10   7  250.37   18.00
  -2 -10   7  282.07   29.40
   2 -10  -7  244.28   28.90
   2 -10  -7  263.57   28.70
  -2 -10   7  299.47   23.10
   2  10  -7  233.28   25.80
   2  10  -7  301.97   35.40
  -2  10   7  274.87   28.70
   0 -10  -7  583.94   41.70
   0 -10   7  504.55   30.10
   0 -10  -7  572.04   62.89
   0 -10  -7  527.35   49.40
   0 -10   7  535.35   25.30
   0 -10  -7  579.44   41.80
   0 -10   7  534.65   24.50
   0 -10   7  632.24   48.50
   0  10   7  564.84   40.30
   0  10  -7  589.04   37.70
   0  10  -7  569.64   46.90
  -2 -10  -7  180.48   28.20
  -2 -10  -7  176.38   31.00
   2 -10   7  245.38   25.70
   2 -10   7  137.99   33.90
   2 -10   7  147.69   22.40
  -2 -10  -7  165.08   46.90
   2 -10   7  216.38   39.00
   2 -10   7  188.08   17.10
  -2  10  -7  219.28   33.00
   2  10   7  221.48   30.50
   4 -10   7  186.08   27.00
  -4 -10  -7  166.68   36.70
   4 -10   7  258.57   38.90
  -4 -10  -7  129.89   46.10
   4 -10   7  197.48   59.59
   4 -10   7  146.79   21.20
   4  10   7  205.48   26.30
   4  10   7  285.37   39.90
  -4  10  -7  237.78   42.60
   4  10   7  263.27   24.90
  -6 -10  -7  106.39   50.09
   6 -10   7  107.79   44.40
  -6 -10  -7  115.09   40.70
   6 -10   7   64.89   33.20
   6 -10   7  127.59   35.30
   6  10   7  100.79   35.10
  -6  10  -7  164.98   38.00
   6  10   7   72.49   17.90
   7 -11  -7  317.47   39.50
   7 -11  -7  394.76   51.79
  -7 -11   7  281.17   53.09
  -7 -11   7  406.76   48.20
  -7  11   7  370.26   50.59
  -7  11   7  349.96   48.40
   7  11  -7  372.46   37.40
   5 -11  -7   88.69   26.30
   5 -11  -7  117.39   23.20
   5 -11  -7  112.29   28.10
  -5 -11   7   98.29   18.30
  -5 -11   7  142.69   29.90
  -5 -11   7  114.89   23.40
   5  11  -7  188.68   39.40
  -5  11   7  121.79   28.40
   5  11  -7  124.29   24.60
  -5  11   7   97.19   33.30
  -3 -11   7  235.78   18.60
   3 -11  -7  224.38   28.60
  -3 -11   7  225.08   24.50
  -3 -11   7  231.98   25.50
   3 -11  -7  281.57   47.80
   3 -11  -7  216.98   28.90
   3 -11  -7  263.97   29.90
  -3 -11   7  244.28   16.60
  -3  11   7  255.47   29.40
  -3  11   7  268.27   42.20
   3  11  -7  265.07   27.20
   1 -11  -7  731.73   48.00
  -1 -11   7  785.32   34.50
   1 -11  -7  729.23   73.79
   1 -11  -7  770.02   51.19
  -1 -11   7  828.52   31.60
  -1 -11   7  870.71   52.79
   1  11  -7  742.73   57.19
  -1  11   7  790.92   47.70
   1  11  -7  768.12   45.40
  -1 -11  -7   46.50   25.70
   1 -11   7   99.29   28.00
  -1 -11  -7   52.29   36.90
   1 -11   7   48.10   10.80
  -1 -11  -7   48.60   19.50
  -1 -11  -7   78.99   19.80
   1  11   7   62.89   20.20
  -1  11  -7   69.69   24.10
   3 -11   7  379.86   27.90
   3 -11   7  281.67   38.30
   3 -11   7  461.85   25.40
   3 -11   7  388.16   53.29
   3 -11   7  435.96   32.10
  -3 -11  -7  285.57   65.69
   3 -11   7  381.76   27.00
  -3 -11  -7  371.76   54.09
   3  11   7  427.26   44.60
  -3  11  -7  394.36   47.80
   3  11   7  472.25   31.70
   5 -11   7   84.59   20.40
  -5 -11  -7  149.88   38.80
   5 -11   7  121.89   48.30
  -5 -11  -7  107.59   48.30
  -5  11  -7  196.08   39.90
   5  11   7  200.88   26.40
   5  11   7  167.18   38.70
   6 -12  -7  198.58   37.50
  -6 -12   7  119.99   41.10
  -6 -12   7  209.68   38.00
   6 -12  -7  214.88   37.90
  -6  12   7  203.38   37.20
   6  12  -7  206.78   32.30
  -6  12   7  220.58   44.90
  -4 -12   7   41.40   11.70
   4 -12  -7   32.50   22.30
   4 -12  -7   38.00   28.80
   4 -12  -7   68.79   23.70
  -4 -12   7   47.90   18.20
  -4 -12   7   27.20   10.30
   4 -12  -7   15.00   21.20
   4  12  -7   32.90   21.60
  -4  12   7   46.30   20.40
   2 -12  -7  379.56   58.09
   2 -12  -7  391.86   37.10
  -2 -12   7  335.47   19.60
   2 -12  -7  355.16   35.50
   2 -12  -7  419.16   36.20
  -2 -12   7  329.37   18.10
  -2  12   7  360.26   33.10
  -2  12   7  366.46   49.20
   2  12  -7  353.66   32.70
   0 -12  -7  123.09   23.60
   0 -12  -7  163.98   46.30
   0 -12  -7   87.89   26.80
   0 -12   7  148.89   30.40
   0 -12  -7  142.19   25.80
   0 -12   7  127.19   14.70
   0  12  -7  125.39   22.20
   0  12  -7  181.58   35.60
   0  12   7   90.49   20.30
   2 -12   7   61.79   57.79
  -2 -12  -7   72.39   21.30
  -2 -12  -7   85.09   53.19
   2 -12   7   22.20   18.20
   2 -12   7   65.69   27.90
  -2 -12  -7   93.69   38.60
  -2  12  -7   94.09   38.90
   4 -12   7  319.17   56.89
  -4 -12  -7  332.07   49.00
   4 -12   7  273.37   22.70
  -4 -12  -7  150.28   52.29
   4 -12   7  254.17   22.30
   4 -12   7  239.78   25.80
   4  12   7  359.86   45.20
  -4  12  -7  318.57   49.99
   4  12   7  253.77   29.10
   4  12   7  362.46   55.69
   5 -13  -7  138.49   32.00
   5 -13  -7   99.19   26.90
  -5 -13   7  121.69   41.20
  -5  13   7   90.49   33.80
   5  13  -7  103.09   22.10
  -3 -13   7   52.59   14.80
  -3 -13   7   90.39   16.30
   3 -13  -7   85.39   23.50
  -3 -13   7   53.89   48.20
   3 -13  -7   73.59   30.70
  -3 -13   7   63.49   10.50
  -3  13   7   61.79   21.00
  -3  13   7   46.90   27.10
   3  13  -7   77.99   21.30
   1 -13  -7  282.67   55.19
   1 -13  -7  233.98   29.80
  -1 -13   7  252.37   40.60
  -1 -13   7  242.78   32.60
  -1 -13   7  221.98   19.00
   1  13  -7  224.08   51.39
  -1  13   7  219.38   28.60
   1  13  -7  273.17   37.20
  -1  13   7  187.28   64.39
   1 -13   7   92.99   26.00
  -1 -13  -7   50.49   21.30
   1 -13   7   70.19   28.20
  -1 -13  -7   63.89   42.40
  -1 -13  -7   87.99   32.30
  -1  13  -7   68.79   29.70
   1  13   7   30.90   18.20
  -3 -13  -7   48.40   43.20
   3 -13   7   49.99   16.40
   3 -13   7   32.30   15.10
  -3 -13  -7   36.10   27.80
   3 -13   7   22.40   30.10
   3  13   7   48.70   24.10
  -3  13  -7   96.09   33.70
   3  13   7   40.50   32.60
  -6 -14   7  181.98   35.70
   6 -14  -7  190.88   36.60
   6 -14  -7  233.18   42.70
   6  14  -7  130.39   25.20
  -6  14   7  135.79   36.50
   4 -14  -7  330.97   39.50
  -4 -14   7  359.76   56.59
   4 -14  -7  355.06   39.60
  -4 -14   7  381.66   30.50
   4 -14  -7  446.46   59.49
  -4  14   7  380.76   57.19
   4  14  -7  354.36   36.40
   2 -14  -7  128.99   30.10
  -2 -14   7  171.08   58.29
   2 -14  -7  124.89   43.70
  -2 -14   7  110.59   20.40
   2 -14  -7   91.09   22.80
  -2  14   7   60.59   30.20
  -2  14   7   39.70   16.40
   2  14  -7   96.59   20.00
   0 -14   7  169.48   27.20
   0 -14   7  214.78   35.70
   0 -14  -7  152.48   46.20
   0 -14  -7  194.38   29.10
   0 -14   7  169.88   31.70
   0  14   7  191.68   45.00
   0  14   7  175.18   25.70
  -2 -14  -7  125.49   48.50
   2 -14   7  134.69   28.70
   2 -14   7  137.59   19.30
  -2 -14  -7   91.89   25.10
   2  14   7   87.49   35.20
  -4 -14  -7   25.90   29.60
   4 -14   7   14.70   16.50
   4  14   7   79.59   21.80
   4  14   7   23.90   28.20
   3 -15  -7  182.38   35.70
  -3 -15   7  242.08   47.50
   3 -15  -7  173.08   30.10
   3 -15  -7  175.48   47.90
   3  15  -7  244.38   35.60
  -3  15   7  152.68   43.40
  -1 -15   7   81.19   16.50
  -1 -15   7  144.19   26.50
   1 -15  -7  166.68   49.40
  -1 -15   7  111.69   42.50
   1 -15  -7   73.19   20.70
   1  15  -7  117.99   24.80
  -1  15   7   61.99   34.50
   1 -15   7  171.08   21.50
   1 -15   7  243.08   40.80
   1 -15   7  230.88   37.50
  -1 -15  -7  226.68   58.19
  -1 -15  -7  227.08   33.40
   1  15   7  221.58   48.50
  -2 -16   7   43.90   14.20
   2 -16  -7    2.20   16.70
   2 -16  -7   25.90   18.90
  -2 -16   7   15.20   42.20
   2 -16  -7   -0.40   36.20
   2  16  -7   61.29   21.30
  -2  16   7   11.60   27.50
   0 -16   7   81.29   27.50
   0 -16   7   84.79   16.10
   0 -16   7  110.59   38.70
   0 -16  -7  126.49   48.80
   0 -16  -7   72.19   21.40
   0  16   7   91.19   38.00
 -10   0   8  138.89   49.40
  10   0  -8  140.09   45.00
  10   0  -8   95.79   24.20
   8   0  -8  311.37   48.90
   8   0  -8  218.08   26.20
  -8   0   8  212.88   15.50
  -8   0   8  232.58   46.10
   6   0  -8 1287.47   55.49
  -6   0   8 1188.48   73.99
   6   0  -8 1275.97   71.99
  -4   0   8  631.24   44.60
  -4   0   8  709.43   45.20
   4   0  -8  649.34   40.00
   4   0  -8  665.63   32.30
   4   0  -8  664.33   31.80
   4   0  -8  670.33   44.60
  -4   0   8  607.94   47.40
  -4   0   8  645.34   55.69
   4   0  -8  666.53   43.10
   2   0  -8  172.18   23.20
   2   0  -8  176.78   19.60
  -2   0   8  158.78   19.30
  -2   0   8  194.48   27.40
   2   0  -8  169.48   20.90
   2   0  -8  162.08   12.40
  -2   0   8  165.58   33.00
  -2   0   8  183.98   24.50
   0   0   8 3242.48  140.49
   0   0   8 3293.57  126.59
   0   0  -8 3543.85  138.49
   2   0   8   68.69   25.00
  -2   0  -8   76.49   22.20
   2   0   8   51.49   24.90
   2   0   8   79.49   22.20
   2   0   8   53.89   33.60
  -2   0  -8   49.10   11.60
  -4   0  -8  440.06   55.69
  -4   0  -8  381.06   38.30
   4   0   8  425.16   40.10
  -4   0  -8  440.36   43.00
   4   0   8  436.56   44.20
   4   0   8  502.35   49.70
   6   0   8  736.83   65.19
  -6   0  -8  752.32   69.59
  -6   0  -8  604.94   57.29
   6   0   8  621.54   56.19
  -9  -1   8  169.78   45.50
   9  -1  -8  215.08   46.00
   9  -1  -8  201.48   29.50
   9   1  -8  161.38   39.80
   9   1  -8  203.18   42.40
  -9   1   8  184.68   47.60
   7  -1  -8  285.97   39.60
   7  -1  -8  317.47   28.30
  -7  -1   8  324.97   50.09
   7   1  -8  250.07   24.30
  -7   1   8  281.97   47.50
   7   1  -8  277.17   41.30
   5  -1  -8  885.41   36.50
   5  -1  -8  953.50   57.09
  -5  -1   8  856.81   41.60
  -5  -1   8  879.71   57.99
  -5  -1   8  905.51   51.79
   5  -1  -8 1060.99   47.00
   5   1  -8  913.81   56.09
   5   1  -8  969.00   55.89
  -5   1   8  981.00   60.09
  -5   1   8  859.31   64.69
   5   1  -8  911.51   40.90
   5   1  -8  934.61   40.80
  -3  -1   8  412.16   47.90
  -3  -1   8  323.37   26.30
   3  -1  -8  333.97   21.30
   3  -1  -8  345.57   32.10
   3  -1  -8  332.77   30.80
  -3  -1   8  363.16   29.80
   3  -1  -8  334.17   29.50
   3   1  -8  302.77   17.00
  -3   1   8  345.97   34.60
  -3   1   8  273.47   33.10
   3   1  -8  285.27   24.60
   3   1  -8  311.37   27.20
  -3   1   8  333.07   27.40
   3   1  -8  337.27   23.90
   3   1  -8  317.37   32.10
  -1  -1   8  250.97   23.50
   1  -1  -8  259.27   24.10
   1  -1  -8  243.28   28.30
  -1  -1   8  252.37   39.80
  -1  -1   8  257.87   24.30
  -1  -1   8  268.17   30.40
   1  -1  -8  269.27   23.90
   1   1  -8  267.17   13.10
  -1   1   8  295.67   26.90
  -1   1   8  293.57   31.40
  -1   1   8  272.77   25.70
  -1   1   8  261.87   38.70
   1   1  -8  249.08   22.60
   1   1  -8  267.87   23.30
   1   1  -8  296.37   29.30
   1   1  -8  280.97   14.10
  -1  -1  -8  576.04   89.89
   1  -1   8  845.72   50.99
   1  -1   8  720.73   57.49
   1  -1   8  826.12   52.19
  -1  -1  -8  847.22   33.90
  -1  -1  -8  834.32   55.79
   1  -1   8  869.01   47.20
  -1  -1  -8  903.11   49.00
  -1  -1  -8  753.92   45.60
  -1   1  -8  725.83   43.70
   1   1   8  878.81   48.20
  -1   1  -8  648.24   31.40
   1   1   8  860.71   52.69
   1   1   8  884.41   52.09
  -1   1  -8  904.71   45.70
   1   1   8  661.63   76.79
  -1   1  -8  745.53   52.29
   3  -1   8  242.88   16.50
  -3  -1  -8  369.26   51.89
   3  -1   8  287.27   43.40
   3  -1   8  265.07   32.30
   3  -1   8  283.17   40.30
  -3  -1  -8  259.07   34.60
   3  -1   8  179.48   44.00
   3   1   8  237.28   38.20
  -3   1  -8  255.47   32.50
   3   1   8  229.08   34.90
   3   1   8  244.48   42.80
  -3   1  -8  225.08   20.40
   3   1   8  260.57   12.00
   3   1   8  228.28   33.00
   5  -1   8  338.67   48.50
  -5  -1  -8  274.67   52.69
  -5  -1  -8  287.27   39.80
   5  -1   8  201.38   35.70
  -5   1  -8  245.38   38.80
  -5   1  -8  312.27   46.90
   5   1   8  282.87   38.50
   5   1   8  322.47   45.00
   7  -1   8  151.58   44.80
  -7  -1  -8   92.69   42.20
   7  -1   8   45.70   31.70
  -7   1  -8   59.79   32.20
   7   1   8  102.29   36.20
   7   1   8  163.98   42.20
  10  -2  -8   51.19   24.30
 -10  -2   8   26.60   39.70
  10   2  -8   38.30   35.60
  10   2  -8   69.19   21.40
 -10   2   8    6.70   36.60
   8  -2  -8  164.18   26.60
   8  -2  -8  171.98   43.30
  -8   2   8  178.18   41.20
   8   2  -8  145.19   21.50
   8   2  -8  137.19   35.10
  -8   2   8  144.99   20.50
  -6  -2   8  236.68   34.40
   6  -2  -8  213.58   23.40
  -6  -2   8  203.68   19.40
   6  -2  -8  246.28   33.90
   6   2  -8  198.58   19.50
  -6   2   8  250.57   41.30
   6   2  -8  252.67   39.10
  -4  -2   8  211.48   29.50
  -4  -2   8  240.18   23.90
   4  -2  -8  212.18   28.00
   4  -2  -8  247.18   21.20
  -4  -2   8  224.98   15.80
  -4  -2   8  281.67   30.00
   4  -2  -8  241.28   27.80
   4  -2  -8  255.27   26.00
   4   2  -8  300.47   28.50
   4   2  -8  248.28   27.80
   4   2  -8  261.37   29.50
  -4   2   8  231.78   25.60
   4   2  -8  243.58   20.60
  -4   2   8  252.07   29.30
  -4   2   8  271.17   43.10
   4   2  -8  267.47   17.00
  -2  -2   8  274.07   23.60
   2  -2  -8  284.47   26.40
   2  -2  -8  270.67   19.20
   2  -2  -8  269.87   24.40
  -2  -2   8  257.17   30.10
   2   2  -8  252.77   27.30
   2   2  -8  268.47   23.50
   2   2  -8  263.77   23.70
  -2   2   8  277.37   26.90
  -2   2   8  333.17   49.60
  -2   2   8  238.58   25.30
   2   2  -8  269.47   24.00
   0  -2  -8  548.45   35.20
   0  -2  -8  592.24   78.49
   0  -2  -8  480.45   38.10
   0  -2   8  576.24   47.20
   0  -2   8  459.35   33.40
   0  -2   8  411.06   46.90
   0   2   8  490.25   36.50
   0   2  -8  542.75   31.90
   0   2  -8  480.75   18.20
   0   2  -8  495.75   32.00
   0   2   8  309.47   69.79
   0   2   8  528.65   46.50
   2  -2   8  295.27   31.00
  -2  -2  -8  267.57   19.40
   2  -2   8  208.48   32.90
  -2  -2  -8  289.27   40.60
  -2  -2  -8  328.67   49.00
  -2  -2  -8  184.98   33.10
   2  -2   8  241.08   38.40
   2  -2   8  258.27   36.60
  -2   2  -8  265.57   28.90
   2   2   8  230.08   32.80
   2   2   8  219.18   34.20
   2   2   8  245.28   41.40
  -2   2  -8  244.48   17.80
   2   2   8  256.87   32.70
  -2   2  -8  217.08   29.70
  -4  -2  -8   64.69   37.50
   4  -2   8   65.79   25.40
  -4  -2  -8   46.40   27.70
   4  -2   8   54.59   11.80
   4  -2   8   17.40   23.50
   4  -2   8  -16.40   31.10
   4  -2   8   65.89   30.80
   4   2   8   30.00   23.20
  -4   2  -8   54.89   23.30
  -4   2  -8   51.99   15.00
   4   2   8   32.10   24.50
   6  -2   8  261.37   84.09
   6  -2   8   48.00   23.40
  -6  -2  -8   85.29   34.80
  -6  -2  -8  123.69   45.20
   6  -2   8  108.59   33.80
   6  -2   8   36.40   26.30
   6   2   8  187.08   40.30
   6   2   8  126.99   36.90
   9  -3  -8  195.58   45.30
  -9  -3   8  111.79   41.50
   9  -3  -8   69.49   21.60
   9   3  -8  131.59   50.39
  -9   3   8   92.89   15.50
  -9   3   8  140.19   47.00
  -7  -3   8  174.68   15.10
   7  -3  -8  227.08   26.80
   7  -3  -8  254.07   42.40
  -7  -3   8  234.58   41.20
  -7   3   8  208.98   42.20
   7   3  -8  172.08   20.30
  -7   3   8  223.08   37.90
   7   3  -8  270.27   43.90
   5  -3  -8  331.87   26.90
  -5  -3   8  297.67   34.40
   5  -3  -8  349.17   35.70
  -5  -3   8  331.57   36.60
  -5  -3   8  330.77   21.40
   5   3  -8  361.96   26.40
   5   3  -8  383.26   33.20
   5   3  -8  382.46   35.70
  -5   3   8  340.97   45.50
  -5   3   8  395.26   38.60
   5   3  -8  393.96   22.40
   3  -3  -8  648.74   42.10
   3  -3  -8  620.24   33.70
  -3  -3   8  662.33   41.20
  -3  -3   8  600.14   35.60
  -3  -3   8  624.84   44.20
   3  -3  -8  626.64   44.20
   3  -3  -8  638.04   55.29
  -3   3   8  603.84   39.10
  -3   3   8  574.14   46.60
   3   3  -8  634.94   38.00
   3   3  -8  572.14   39.30
  -3   3   8  673.93   74.99
   3   3  -8  575.44   34.40
   3   3  -8  604.34   35.50
   1  -3  -8  593.84   46.40
   1  -3  -8  530.55   21.10
  -1  -3   8  490.35   33.20
  -1  -3   8  626.74   48.70
   1  -3  -8  706.83   58.89
  -1  -3   8  558.84   50.49
   1  -3  -8  523.05   36.50
   1  -3  -8  576.54   37.10
   1   3  -8  502.55   31.00
   1   3  -8  545.85   25.10
   1   3  -8  561.44   32.60
   1   3  -8  596.24   37.70
  -1   3   8  581.94   37.90
   1   3  -8  559.04   41.30
  -1   3   8  509.85   36.90
  -1   3   8  488.95   81.19
  -1  -3  -8  246.98   28.30
  -1  -3  -8  288.07   47.40
   1  -3   8  245.78   38.90
   1  -3   8  213.98   31.70
   1  -3   8  253.07   26.10
  -1  -3  -8  168.98   31.70
   1  -3   8  234.78   28.80
  -1   3  -8  228.38   22.60
   1   3   8  257.87   40.10
  -1   3  -8  222.78   13.10
   1   3   8  184.98   27.80
  -1   3  -8  181.48   21.90
   1   3   8  279.97   36.70
   1   3   8  245.18   35.90
  -3  -3  -8  412.26   57.09
   3  -3   8  406.46   23.40
   3  -3   8  459.65   42.80
   3  -3   8  398.66   47.30
  -3  -3  -8  452.75   44.00
   3  -3   8  408.16   36.40
  -3  -3  -8  349.67   26.30
   3  -3   8  354.86   41.70
  -3   3  -8  450.35   27.10
   3   3   8  442.36   41.60
  -3   3  -8  518.15   38.70
   3   3   8  472.65   41.90
   5  -3   8   94.79   27.20
   5  -3   8   75.59   20.30
   5  -3   8   85.09   35.80
   5  -3   8   28.70   20.40
  -5  -3  -8  156.58   46.70
  -5  -3  -8   97.79   32.70
  -5   3  -8  161.08   38.20
   5   3   8  137.89   33.20
   5   3   8  105.69   30.40
  -7  -3  -8   10.80   41.50
   7  -3   8   75.89   41.50
   7  -3   8   19.00   29.80
  -7   3  -8   41.40   29.40
   7   3   8   59.89   34.60
   8  -4  -8  489.25   42.70
   8  -4  -8  460.25   56.69
  -8  -4   8  410.86   54.19
   8   4  -8  461.25   31.80
   8   4  -8  439.26   47.30
  -8   4   8  391.16   53.19
  -8   4   8  370.96   36.00
  -6  -4   8  580.64   47.00
   6  -4  -8  723.93   53.09
  -6  -4   8  592.84   34.10
  -6  -4   8  649.93   53.49
   6  -4  -8  667.23   41.40
   6   4  -8  698.53   50.29
  -6   4   8  662.23   55.19
   6   4  -8  669.83   45.00
   6   4  -8  765.22   40.30
  -6   4   8  614.14   63.29
   4  -4  -8  175.68   25.20
  -4  -4   8  141.69   19.80
   4  -4  -8  168.98   25.70
   4  -4  -8  189.38   21.60
  -4  -4   8  190.18   26.30
   4   4  -8  163.58   25.90
   4   4  -8  144.49   19.60
   4   4  -8  184.28   27.90
  -4   4   8  208.68   33.00
  -4   4   8  156.48   35.50
  -2  -4   8 2045.60   83.59
   2  -4  -8 2067.29   90.69
   2  -4  -8 1928.01   78.19
  -2  -4   8 2237.18   91.49
   2  -4  -8 1929.31   85.39
   2  -4  -8 2361.36  108.49
  -2  -4   8 1902.51   84.09
   2  -4  -8 1954.70   90.49
   2   4  -8 2096.99   87.69
   2   4  -8 1919.81   77.69
  -2   4   8 1811.82   82.89
   2   4  -8 1903.41   86.29
  -2   4   8 1958.90   92.59
  -2   4   8 2065.99   85.59
   2   4  -8 1984.80   71.39
  -2   4   8 1929.31  100.39
   0  -4  -8  482.35   53.09
   0  -4  -8  513.75   37.50
   0  -4  -8  572.14   57.69
   0  -4   8  506.35   36.30
   0  -4   8  489.95   50.59
   0  -4   8  526.25   41.80
   0  -4   8  470.45   32.40
   0   4  -8  527.15   37.00
   0   4   8  486.15   50.29
   0   4  -8  541.75   25.60
   0   4  -8  509.45   29.90
   0   4  -8  446.56   40.60
   0   4  -8  442.56   29.20
   2  -4   8  373.26   36.40
   2  -4   8  387.96   33.60
  -2  -4  -8  417.06   39.10
   2  -4   8  380.06   43.40
  -2  -4  -8  360.16   38.90
   2  -4   8  384.46   25.90
  -2  -4  -8  378.06   25.30
   2  -4   8  358.66   43.30
  -2  -4  -8  452.45   57.09
  -2   4  -8  331.87   29.10
   2   4   8  363.26   36.70
   2   4   8  354.66   35.70
  -2   4  -8  374.86   28.90
  -2   4  -8  354.06   21.10
   4  -4   8  576.64   52.59
   4  -4   8  550.74   42.80
   4  -4   8  553.94   43.70
   4  -4   8  609.14   58.59
  -4  -4  -8  688.23   55.79
   4  -4   8  549.15   32.90
  -4  -4  -8  643.84   70.19
   4   4   8  665.23   27.00
   4   4   8  651.33   48.30
  -4   4  -8  621.64   45.80
   4   4   8  590.24   53.09
  -4   4  -8  636.64   36.60
  -6  -4  -8   64.39   41.80
  -6  -4  -8   41.60   47.00
   6  -4   8   77.19   40.30
   6  -4   8   71.09   29.60
  -6   4  -8   48.40   25.00
  -6   4  -8   59.69   26.90
   6   4   8   74.89   33.10
   6   4   8  117.19   32.70
   9  -5  -8  208.18   48.00
   9  -5  -8   80.99   23.90
  -9  -5   8  140.39   44.20
   9   5  -8  142.59   40.00
  -9   5   8  220.18   66.89
  -9   5   8   82.99   18.40
  -7  -5   8  425.46   22.60
   7  -5  -8  435.46   47.70
  -7  -5   8  451.85   51.99
   7  -5  -8  442.06   37.10
   7   5  -8  476.25   44.80
  -7   5   8  425.56   49.70
   5  -5  -8  408.46   37.60
  -5  -5   8  355.86   31.40
  -5  -5   8  372.76   28.80
  -5  -5   8  375.06   22.80
  -5  -5   8  444.46   40.40
   5  -5  -8  439.36   32.40
  -5   5   8  363.86   37.20
   5   5  -8  397.16   35.20
  -5   5   8  314.87   42.50
   5   5  -8  380.06   35.50
   3  -5  -8  811.42   50.09
  -3  -5   8  761.92   48.00
  -3  -5   8  720.03   44.00
   3  -5  -8  754.82   41.40
   3  -5  -8  777.12   47.30
  -3  -5   8  711.43   43.70
   3   5  -8  650.73   38.10
  -3   5   8  629.84   54.99
   3   5  -8  694.43   44.40
   3   5  -8  653.03   57.29
   3   5  -8  696.23   36.40
   1  -5  -8  890.71   49.00
   1  -5  -8  829.72   50.59
  -1  -5   8  768.82   51.19
  -1  -5   8  989.20   60.79
   1  -5  -8  788.92   66.09
   1  -5  -8  858.31   71.19
   1  -5  -8  861.01   32.50
  -1  -5   8  774.72   41.50
   1   5  -8  830.62   39.20
   1   5  -8  695.73   55.89
   1   5  -8  819.32   36.60
  -1   5   8  793.02   46.70
  -1   5   8  868.71   54.69
  -1   5   8  816.52   49.10
  -1   5   8  759.62   60.29
   1   5  -8  781.82   38.00
   1   5  -8  840.72   47.80
   1  -5   8  364.86   42.60
  -1  -5  -8  503.95   59.69
   1  -5   8  388.16   23.70
  -1  -5  -8  383.16   36.80
  -1  -5  -8  449.95   43.20
  -1  -5  -8  430.96   38.20
   1  -5   8  480.65   42.70
   1  -5   8  338.37   47.30
   1  -5   8  414.76   29.50
   1   5   8  471.55   42.80
  -1   5  -8  405.36   35.00
  -1   5  -8  357.06   28.70
  -1   5  -8  409.56   26.20
   1   5   8  419.46   36.70
  -3  -5  -8  792.62   56.79
  -3  -5  -8  802.62   75.19
   3  -5   8  704.43   52.49
   3  -5   8  637.24   32.40
   3  -5   8  804.12   53.69
   3  -5   8  731.43   36.50
   3  -5   8  826.92   63.69
   3  -5   8  767.72   47.40
   3   5   8  815.72   56.59
  -3   5  -8  775.32   45.00
  -3   5  -8  806.52   53.59
  -3   5  -8  825.52   38.80
   3   5   8  767.22   29.70
   3   5   8  860.21   53.29
   5  -5   8   -8.90   54.09
   5  -5   8  164.68   52.29
  -5  -5  -8  207.68   42.80
   5  -5   8  139.59   31.00
  -5  -5  -8  159.28   47.50
   5   5   8  200.58   17.80
  -5   5  -8  207.08   32.40
  -5   5  -8  194.38   35.10
   5   5   8  216.48   33.20
   5   5   8  206.88   39.10
   7  -5   8   33.90   29.10
  -7  -5  -8   -9.20   41.40
   7  -5   8   43.30   41.30
  -7  -5  -8   46.10   39.30
  -7   5  -8   55.89   29.90
   7   5   8   16.60   35.90
  -7   5  -8   64.29   28.30
   7   5   8   93.99   30.60
  -8  -6   8  105.69   35.70
   8  -6  -8  100.49   24.40
   8  -6  -8  135.89   38.40
  -8   6   8   72.09   22.90
   8   6  -8   66.39   28.60
  -8   6   8   73.89   34.10
  -6  -6   8  321.07   34.90
   6  -6  -8  403.56   33.60
  -6  -6   8  288.87   25.90
  -6  -6   8  333.17   26.30
   6  -6  -8  385.06   41.50
  -6  -6   8  330.37   40.70
  -6   6   8  346.07   42.30
   6   6  -8  437.46   38.80
   6   6  -8  355.16   32.90
  -6   6   8  375.66   40.70
  -6   6   8  356.76   54.49
   4  -6  -8  150.18   22.40
  -4  -6   8  176.38   30.80
   4  -6  -8  176.38   30.50
   4  -6  -8  178.28   28.10
  -4  -6   8  121.49   18.10
  -4  -6   8  196.78   31.80
  -4  -6   8  135.79   23.70
   4   6  -8  128.19   22.10
  -4   6   8  149.29   27.70
   4   6  -8  151.78   24.90
  -4   6   8   80.69   29.50
   4   6  -8  165.28   26.40
   4   6  -8  147.09   20.30
   2  -6  -8   47.10    9.60
  -2  -6   8   56.49   18.20
  -2  -6   8   61.19   16.10
   2  -6  -8   43.90   16.30
   2  -6  -8   56.69   31.90
   2  -6  -8   32.80   18.20
  -2  -6   8   24.40   17.60
  -2  -6   8   62.39   30.80
  -2   6   8   74.59   23.60
   2   6  -8   34.00   10.60
  -2   6   8   80.09   28.80
  -2   6   8   44.70   17.70
   2   6  -8   59.09   18.50
   2   6  -8   48.70   21.00
   0  -6   8  567.64   45.90
   0  -6  -8  672.63   66.29
   0  -6  -8  656.23   43.30
   0  -6  -8  549.15   40.90
   0  -6  -8  529.45   42.20
   0  -6   8  631.64   34.60
   0   6  -8  553.34   30.20
   0   6  -8  589.94   31.40
   0   6   8  604.34   45.80
   0   6  -8  621.04   42.90
   0   6  -8  554.44   29.80
  -2  -6  -8  162.48   42.10
   2  -6   8  103.69   16.20
  -2  -6  -8  116.49   40.80
   2  -6   8   85.69   22.80
   2  -6   8   50.49   30.80
   2  -6   8   73.89   29.60
   2  -6   8   82.59   19.50
  -2  -6  -8   97.19   26.30
  -2   6  -8   76.49   15.30
  -2   6  -8   63.89   16.80
  -2   6  -8  103.29   24.40
   2   6   8   96.79   25.70
   2   6   8  126.59   26.10
   4  -6   8   76.99   23.10
   4  -6   8   32.80   16.10
   4  -6   8   65.79   21.10
   4  -6   8   92.89   37.40
   4  -6   8  140.39   27.30
  -4  -6  -8  117.39   33.70
   4  -6   8   92.09   29.30
  -4  -6  -8   79.59   38.60
  -4   6  -8  173.88   33.10
   4   6   8   68.09   30.10
  -4   6  -8  107.89   19.60
   4   6   8  132.99   27.70
   4   6   8  115.49   14.20
  -4   6  -8  102.69   22.60
  -6  -6  -8  111.19   40.50
   6  -6   8   69.49   38.80
  -6  -6  -8  120.79   48.50
   6  -6   8  103.69   29.60
   6  -6   8   53.49   19.10
  -6   6  -8   36.30   24.10
   6   6   8   78.99   36.00
  -6   6  -8  134.19   46.80
   9  -7  -8  228.58   48.90
  -9  -7   8  154.98   43.90
  -9  -7   8  259.57   52.79
   9  -7  -8  194.18   37.30
   9   7  -8  239.58   43.20
  -9   7   8  131.49   26.90
  -7  -7   8   67.99   39.00
   7  -7  -8  125.79   35.30
   7  -7  -8   45.10   26.10
  -7   7   8  100.39   36.50
   7   7  -8   58.29   23.20
  -7   7   8   46.50   28.80
   7   7  -8   55.49   20.00
   5  -7  -8  508.35   38.10
  -5  -7   8  458.05   35.20
   5  -7  -8  452.45   27.00
  -5  -7   8  474.95   25.90
  -5  -7   8  528.15   44.10
   5  -7  -8  486.45   43.00
  -5  -7   8  488.45   36.10
   5   7  -8  534.75   35.90
   5   7  -8  458.15   36.90
  -5   7   8  531.75   46.30
  -5   7   8  500.95   55.49
   5   7  -8  505.65   38.10
  -3  -7   8   74.49   17.70
  -3  -7   8   51.69   11.90
   3  -7  -8   50.89   12.30
   3  -7  -8   43.80   16.30
  -3  -7   8   68.39   19.60
   3  -7  -8   96.79   33.50
   3  -7  -8   46.60   18.40
   3  -7  -8   49.40   18.30
  -3  -7   8   39.30    5.70
  -3  -7   8   76.39   21.90
   3   7  -8   39.00   11.10
   3   7  -8   67.49   18.90
   3   7  -8   44.30   12.30
  -3   7   8   29.10   17.00
   3   7  -8   73.39   21.40
   3   7  -8   72.29   14.70
   1  -7  -8  151.28   24.00
  -1  -7   8  114.69   17.90
   1  -7  -8  125.89   35.60
  -1  -7   8  163.98   28.30
   1  -7  -8  107.29   13.50
   1  -7  -8  134.29   26.20
  -1  -7   8  148.99   17.30
   1  -7  -8  169.98   42.10
   1   7  -8  116.19   17.10
   1   7  -8   95.09   12.60
  -1   7   8  144.79   28.70
  -1   7   8   83.29   20.00
   1   7  -8  154.58   26.20
   1  -7   8  712.23   80.09
  -1  -7  -8  566.44   45.50
  -1  -7  -8  662.73   67.09
   1  -7   8  603.24   38.80
  -1  -7  -8  599.14   63.09
   1  -7   8  654.43   52.09
  -1  -7  -8  589.84   51.19
   1  -7   8  623.94   35.00
   1   7   8  649.24   44.70
  -1   7  -8  634.44   46.00
   1   7   8  616.64   46.50
  -1   7  -8  586.34   30.10
   3  -7   8   23.00   24.50
   3  -7   8   67.39   30.80
   3  -7   8   51.29   11.30
  -3  -7  -8  108.79   42.30
  -3  -7  -8   66.09   26.90
   3  -7   8   44.80   19.30
   3  -7   8   39.00   18.70
   3  -7   8   35.80   24.00
   3   7   8   53.39    9.90
   3   7   8   64.19   25.10
  -3   7  -8  106.39   21.50
  -3   7  -8   61.99   24.20
   3   7   8   56.49   22.10
  -5  -7  -8  197.88   43.10
  -5  -7  -8  455.95   87.39
   5  -7   8  185.68   22.50
   5  -7   8  297.97   54.39
   5  -7   8  239.28   39.90
  -5   7  -8  339.57   43.10
   5   7   8  370.76   37.80
   5   7   8  316.17   23.20
   5   7   8  321.67   44.60
  -7  -7  -8   42.50   42.40
  -7  -7  -8   33.40   45.70
   7  -7   8   15.10   29.30
   7  -7   8   28.30   18.90
   7   7   8   39.80   15.90
  -7   7  -8   58.09   32.00
   7   7   8   31.30   35.80
   8  -8  -8  173.08   45.50
  -8  -8   8  201.58   44.10
   8  -8  -8  109.79   26.20
  -8   8   8  133.49   27.90
  -8   8   8  115.69   37.60
   8   8  -8  216.28   41.50
   6  -8  -8  418.06   19.90
   6  -8  -8  424.96   37.70
  -6  -8   8  400.56   32.80
  -6  -8   8  416.66   27.90
   6  -8  -8  468.45   45.40
  -6  -8   8  437.96   46.60
  -6   8   8  470.55   47.80
   6   8  -8  461.55   37.10
   6   8  -8  413.86   35.10
   6   8  -8  412.36   37.80
  -6   8   8  457.75   48.10
   4  -8  -8  242.38   28.10
  -4  -8   8  262.37   28.30
  -4  -8   8  284.17   24.40
   4  -8  -8  226.38   30.00
  -4  -8   8  303.87   31.50
  -4  -8   8  287.37   17.00
   4  -8  -8  279.27   31.50
  -4  -8   8  245.38   29.80
   4   8  -8  206.18   26.40
  -4   8   8  228.38   33.70
   4   8  -8  234.18   23.60
   4   8  -8  307.07   32.90
   4   8  -8  269.17   25.00
   2  -8  -8  135.19   41.10
  -2  -8   8  122.09   23.80
   2  -8  -8   98.69   13.90
  -2  -8   8   79.49   13.50
   2  -8  -8  109.29   22.70
  -2  -8   8  115.59   18.30
   2   8  -8   94.59   12.50
   2   8  -8  112.29   16.60
   2   8  -8  112.09   24.30
   2   8  -8  105.19   11.90
  -2   8   8   94.29   21.20
   0  -8   8 1043.90   46.00
   0  -8   8  972.40   62.29
   0  -8   8  985.80   47.60
   0  -8  -8 1006.80   57.69
   0  -8  -8 1008.50   81.99
   0   8   8  901.31   58.69
   0   8  -8  912.11   57.19
   0   8  -8  999.30   46.80
   2  -8   8  276.27   28.60
  -2  -8  -8  280.87   35.10
   2  -8   8  252.87   41.90
  -2  -8  -8  282.37   53.09
  -2  -8  -8  309.67   38.50
   2  -8   8  220.38   40.10
   2  -8   8  265.47   24.50
   2  -8   8  236.88   16.10
   2   8   8  269.07   34.50
  -2   8  -8  232.18   16.80
  -2   8  -8  289.07   34.60
   2   8   8  306.17   34.70
  -4  -8  -8  137.79   47.80
  -4  -8  -8   64.29   48.30
   4  -8   8   76.29   15.40
   4  -8   8   32.10   43.40
   4  -8   8  129.39   25.20
   4  -8   8  121.99   29.80
   4  -8   8  113.39   34.00
   4   8   8  168.88   30.50
  -4   8  -8  166.08   34.10
   4   8   8  127.79   17.10
   4   8   8   95.99   32.40
  -6  -8  -8  228.88   57.19
   6  -8   8  174.68   34.00
   6  -8   8  165.68   24.70
  -6  -8  -8  223.08   46.80
   6  -8   8  197.98   49.30
   6   8   8  335.27   39.50
   6   8   8  350.16   27.20
   6   8   8  313.87   49.40
  -6   8  -8  307.97   42.60
   7  -9  -8  259.17   34.50
   7  -9  -8  343.87   49.30
  -7  -9   8  381.86   55.09
  -7   9   8  271.27   45.70
   7   9  -8  304.27   34.90
  -7   9   8  240.68   47.30
   7   9  -8  271.27   38.60
  -5  -9   8  483.45   27.00
  -5  -9   8  485.55   39.60
   5  -9  -8  483.95   32.10
   5  -9  -8  506.55   40.70
  -5  -9   8  471.95   35.50
  -5  -9   8  572.74   46.60
   5  -9  -8  564.74   47.00
  -5   9   8  521.55   45.20
  -5   9   8  490.35   51.19
   5   9  -8  479.85   35.10
   5   9  -8  506.45   36.00
   5   9  -8  394.76   34.30
  -3  -9   8  113.79   15.20
  -3  -9   8  140.89   23.50
   3  -9  -8   88.89   18.00
  -3  -9   8  135.29   28.80
   3  -9  -8  116.09   36.20
   3  -9  -8  110.59   24.10
  -3  -9   8  102.29    9.50
   3  -9  -8  144.99   22.00
   3  -9  -8  139.89   26.00
   3   9  -8  113.39   12.70
  -3   9   8  143.29   27.10
   3   9  -8  108.89   17.80
   3   9  -8  117.39   15.30
   3   9  -8  173.68   32.50
   1  -9  -8  391.26   36.10
   1  -9  -8  360.76   34.00
  -1  -9   8  381.76   25.70
   1  -9  -8  367.66   24.60
   1  -9  -8  383.76   57.99
  -1  -9   8  440.86   39.60
  -1  -9   8  371.26   23.80
  -1   9   8  374.06   34.20
   1   9  -8  364.36   28.90
   1   9  -8  388.66   39.00
  -1  -9  -8  496.15   41.80
   1  -9   8  442.06   20.50
   1  -9   8  508.15   48.80
   1  -9   8  512.95   55.49
   1  -9   8  498.05   31.20
  -1  -9  -8  517.35   41.60
  -1  -9  -8  471.75   64.19
   1  -9   8  480.85   28.20
  -1   9  -8  478.45   43.40
   1   9   8  456.55   40.90
   1   9   8  478.35   40.60
   3  -9   8  220.38   19.00
  -3  -9  -8  262.27   52.89
   3  -9   8  253.57   26.90
  -3  -9  -8  275.87   40.40
   3  -9   8  265.17   45.40
   3  -9   8  254.47   28.60
   3   9   8  278.87   40.20
  -3   9  -8  262.87   37.90
   3   9   8  247.88   30.70
  -5  -9  -8  166.68   41.20
   5  -9   8  183.28   34.60
   5  -9   8   97.39   20.00
   5  -9   8  142.99   45.70
  -5  -9  -8  157.78   51.89
   5   9   8  217.98   32.60
  -5   9  -8  265.67   41.30
   5   9   8  102.59   37.50
   5   9   8  217.28   28.50
  -8 -10   8  140.09   44.60
  -8 -10   8  262.27   49.20
   8 -10  -8  190.18   47.00
   8 -10  -8  187.38   37.30
  -8  10   8  153.88   35.90
  -8  10   8  208.98   47.60
   8  10  -8  185.68   32.00
  -6 -10   8  325.37   67.79
   6 -10  -8  204.38   19.30
   6 -10  -8  270.17   34.10
  -6 -10   8  213.78   30.60
   6 -10  -8  318.37   42.40
   6  10  -8  173.48   26.10
  -6  10   8  234.68   43.40
   6  10  -8  260.07   29.70
  -6  10   8  286.97   45.10
   4 -10  -8  144.29   28.40
  -4 -10   8  202.48   31.60
   4 -10  -8  164.08   34.10
  -4 -10   8  125.09   17.70
   4 -10  -8  128.39   22.60
  -4 -10   8  136.49   13.20
  -4 -10   8  123.09   21.50
   4 -10  -8  227.38   34.90
  -4  10   8  179.78   39.40
   4  10  -8  173.58   24.60
   2 -10  -8  401.76   57.09
  -2 -10   8  349.07   26.30
  -2 -10   8  339.47   15.10
  -2 -10   8  393.06   35.50
   2 -10  -8  357.36   27.60
   2 -10  -8  352.16   34.10
  -2 -10   8  309.37   22.10
  -2 -10   8  346.87   16.10
   2 -10  -8  340.27   36.00
  -2  10   8  379.76   35.10
   2  10  -8  325.17   39.00
   2  10  -8  376.26   30.70
   0 -10  -8   87.39   27.40
   0 -10   8  159.08   30.30
   0 -10  -8  132.69   25.10
   0 -10   8  157.48    9.60
   0 -10  -8  161.88   45.40
   0 -10  -8  186.68   34.70
   0 -10   8  145.49   17.00
   0  10  -8  205.38   24.90
   0  10  -8  165.78   32.90
  -2 -10  -8  165.38   29.80
   2 -10   8  178.88   36.40
   2 -10   8   81.49   43.40
   2 -10   8  184.78   15.50
  -2 -10  -8  173.18   46.80
  -2 -10  -8  126.09   29.80
   2  10   8  217.88   32.00
   2  10   8  182.48   29.80
  -2  10  -8  229.08   38.20
   4 -10   8   33.40   15.10
  -4 -10  -8   16.20   28.50
   4 -10   8   56.09   35.90
   4 -10   8   81.99   31.50
   4 -10   8   50.09   21.40
  -4 -10  -8   46.50   42.00
   4  10   8   26.40   29.00
   4  10   8   61.49   21.00
  -4  10  -8   38.90   28.00
   7 -11  -8  262.77   45.20
  -7 -11   8  332.07   58.79
  -7 -11   8  261.77   45.70
   7 -11  -8  242.08   35.60
  -7  11   8  145.49   36.50
  -7  11   8  222.78   48.40
   7  11  -8  268.47   33.60
  -5 -11   8   15.70   12.70
  -5 -11   8   29.20   13.20
   5 -11  -8   24.30   19.90
  -5 -11   8    5.70   19.80
   5 -11  -8   -2.90   15.10
   5 -11  -8   -3.10   13.10
  -5  11   8   32.70   22.70
   5  11  -8    7.70   11.70
   3 -11  -8  505.75   44.50
   3 -11  -8  608.14   65.79
   3 -11  -8  441.26   39.70
  -3 -11   8  524.35   24.40
  -3 -11   8  582.04   30.50
  -3 -11   8  521.05   36.10
   3 -11  -8  551.74   43.60
  -3  11   8  526.65   55.39
  -3  11   8  553.94   43.60
   3  11  -8  557.84   38.80
  -1 -11   8  123.49   14.00
   1 -11  -8  177.88   24.80
  -1 -11   8  171.28   10.50
   1 -11  -8  200.68   49.10
  -1 -11   8  182.78   31.20
  -1 -11   8  169.08   11.30
   1 -11  -8  168.08   28.90
   1 -11  -8  214.38   28.60
  -1  11   8  172.18   27.00
   1  11  -8  192.98   37.00
   1  11  -8  150.38   22.20
   1 -11   8   11.10    6.90
   1 -11   8    2.70    6.20
  -1 -11  -8  -17.80   31.50
  -1 -11  -8   11.80   20.70
  -1 -11  -8   12.90   18.70
   1 -11   8   20.80   23.30
  -1  11  -8   19.20   23.00
   1  11   8   22.20   19.00
   3 -11   8  128.79   27.60
   3 -11   8  136.39   17.90
   3 -11   8   86.69   30.00
   3 -11   8   94.29   40.00
  -3 -11  -8  138.29   33.10
  -3 -11  -8   84.19   43.20
   3 -11   8   92.79   17.30
  -3  11  -8  141.49   35.60
   3  11   8  144.99   36.10
  -5 -11  -8   18.60   33.40
   5 -11   8   39.20   19.40
   5 -11   8   -6.80   15.80
  -5 -11  -8   30.30   39.30
   5 -11   8   22.70   37.30
  -5  11  -8   18.70   28.80
   5  11   8   16.40   15.50
  -6 -12   8  107.09   43.10
   6 -12  -8   70.99   22.00
   6 -12  -8   97.69   31.80
  -6 -12   8   91.99   27.10
  -6  12   8  142.39   36.00
   6  12  -8   69.39   19.40
  -6  12   8  117.39   35.10
  -4 -12   8  198.48   22.40
  -4 -12   8  241.58   21.60
  -4 -12   8  299.37   49.10
   4 -12  -8  225.48   32.90
  -4 -12   8  225.18   17.50
   4 -12  -8  242.18   32.70
  -4  12   8  220.08   32.80
   4  12  -8  213.88   27.80
  -4  12   8  204.18   43.60
  -2 -12   8  560.64   32.30
   2 -12  -8  575.64   71.39
  -2 -12   8  624.24   30.20
  -2 -12   8  661.73   45.40
   2 -12  -8  506.35   46.70
   2 -12  -8  566.24   45.80
  -2 -12   8  602.94   27.30
  -2 -12   8  613.64   27.60
   2  12  -8  631.94   43.20
  -2  12   8  637.34   45.50
   2  12  -8  565.94   69.49
   0 -12   8  102.79   11.60
   0 -12  -8  147.89   46.10
   0 -12  -8   94.19   36.10
   0 -12   8  136.39   30.40
   0  12  -8  230.28   56.59
  -2 -12  -8  196.38   53.69
   2 -12   8  251.07   46.00
   2 -12   8  201.08   19.20
  -2 -12  -8  264.27   38.50
  -2  12  -8  231.68   40.40
   2  12   8  224.28   34.90
   4 -12   8   65.69   14.80
  -4 -12  -8  114.39   49.40
  -4 -12  -8  108.79   34.10
   4 -12   8   47.60   17.10
   4 -12   8   76.59   38.80
   4  12   8   51.29   29.40
  -4  12  -8   92.59   35.40
   5 -13  -8  188.28   37.80
  -5 -13   8  272.17   47.60
  -5 -13   8  158.98   45.80
   5 -13  -8  170.48   33.40
  -5  13   8  195.88   47.30
   5  13  -8  159.38   27.00
   3 -13  -8  341.37   37.30
  -3 -13   8  342.27   25.10
  -3 -13   8  336.77   20.90
   3 -13  -8  379.96   38.30
  -3 -13   8  326.47   21.10
  -3 -13   8  264.37   42.80
   3 -13  -8  328.57   61.59
  -3  13   8  405.96   55.69
  -3  13   8  367.46   37.50
   3  13  -8  360.36   35.50
   1 -13  -8   96.49   23.40
  -1 -13   8  120.19   27.70
   1 -13  -8   71.19   54.09
  -1 -13   8  152.48   13.80
  -1  13   8  137.79   26.00
   1  13  -8  198.88   40.70
   1  13  -8  108.69   31.60
  -1  13   8  173.88   41.40
   1 -13   8  110.49   35.10
  -1 -13  -8  103.69   24.90
  -1 -13  -8  135.79   46.50
   1 -13   8  248.18   36.00
   1 -13   8  166.28   16.30
  -1  13  -8  126.39   33.50
   1  13   8  126.89   25.60
   3 -13   8  122.59   39.40
   3 -13   8   63.69   15.90
  -3 -13  -8  114.09   32.00
  -3 -13  -8  106.49   47.50
   3  13   8   70.59   35.00
  -3  13  -8  196.48   44.10
   3  13   8  162.28   32.10
  -4 -14   8  181.28   22.80
  -4 -14   8  218.48   49.80
   4 -14  -8  214.38   33.60
   4 -14  -8  304.37   55.49
   4 -14  -8  222.48   38.80
   4  14  -8  220.78   31.40
  -4  14   8  136.29   40.00
   2 -14  -8   46.40   22.90
   2 -14  -8   61.29   20.90
   2 -14  -8    4.90   51.69
  -2 -14   8   39.80   10.10
  -2 -14   8   13.70   26.50
  -2 -14   8   52.39   19.70
  -2  14   8   56.29   31.20
   2  14  -8   28.10   18.00
  -2  14   8    1.80   15.70
   0 -14  -8  218.78   31.90
   0 -14   8  221.38   39.00
   0 -14   8  206.08   17.20
   0 -14  -8  179.28   50.49
   0 -14   8  180.58   35.70
   0  14   8  138.29   25.50
   0  14   8  187.68   45.50
   0  14  -8  199.08   42.20
  -2 -14  -8   39.70   23.50
  -2 -14  -8   38.90   43.70
   2 -14   8   52.49   13.90
   2 -14   8   40.90   25.50
   2  14   8   32.70   31.40
   2  14   8   55.29   23.10
  -2  14  -8   59.29   32.90
  -3 -15   8  -47.20   23.40
  -3 -15   8    6.40   16.60
  -3 -15   8    3.70   13.70
   3 -15  -8    0.80   32.10
   3 -15  -8   29.70   22.90
   3 -15  -8    3.70   17.20
  -3  15   8    8.50   21.80
  -3  15   8   18.20   26.50
   3  15  -8    5.80   14.00
   1 -15  -8   43.10   19.30
  -1 -15   8   86.59   24.90
  -1 -15   8   91.59   15.60
  -1 -15   8   90.59   32.20
   1 -15  -8   60.19   44.40
  -1  15   8  105.09   39.30
   1  15  -8   89.39   22.50
  -1 -15  -8   61.99   22.80
   1 -15   8   66.29   25.60
  -1 -15  -8   90.09   49.99
   1 -15   8   64.69   28.80
   1 -15   8   48.10   16.90
   1  15   8   63.49   35.10
  -1  15  -8   45.40   32.70
 -10   0   9  148.39   49.00
  10   0  -9  122.19   24.60
  10   0  -9  134.59   45.60
  -8   0   9   14.30    9.20
   8   0  -9   10.10   14.40
   8   0  -9   19.70   29.40
  -6   0   9  274.87   38.60
   6   0  -9  242.18   34.70
   6   0  -9  242.28   22.80
  -6   0   9  230.68   21.90
  -4   0   9   35.40   15.50
   4   0  -9   28.20   11.10
   4   0  -9   24.50   18.20
   4   0  -9   12.80   10.20
  -4   0   9   25.50   16.80
  -4   0   9   23.40   20.60
  -2   0   9  174.18   30.60
  -2   0   9  155.48   23.10
   2   0  -9  163.78   27.70
   2   0  -9  148.79   12.80
   2   0  -9  132.69   22.20
  -2   0   9  149.19   36.00
  -2   0   9  160.38   22.60
   0   0  -9  603.44   39.60
   0   0   9  773.42   50.79
   0   0   9  662.13   58.99
   0   0  -9  759.02   42.30
   0   0  -9  712.73   49.70
   0   0   9  634.74   43.80
   0   0   9  749.53   43.50
   0   0  -9  560.74   27.90
  -2   0  -9   16.20   10.30
  -2   0  -9   11.20   19.60
   2   0   9   -0.40   28.20
   2   0   9   28.00   38.70
   2   0   9   25.40   21.00
  -2   0  -9   27.50   31.40
   2   0   9    1.80   22.00
   4   0   9  107.29   13.00
   4   0   9  111.89   34.20
  -4   0  -9   82.89   29.40
   4   0   9  142.99   32.10
  -4   0  -9  100.09   38.00
   6   0   9   30.50   28.30
   6   0   9   91.29   36.90
  -6   0  -9   55.39   31.70
  -6   0  -9  100.99   41.80
   9  -1  -9   19.90   18.40
   9  -1  -9   60.19   33.80
  -9  -1   9   38.10   38.30
  -9   1   9   22.10   38.10
   9   1  -9   65.29   32.70
   9   1  -9   48.60   20.50
   7  -1  -9  179.98   23.80
   7  -1  -9  200.18   41.50
  -7  -1   9  209.18   44.30
  -7   1   9  172.48   39.80
   7   1  -9  155.38   20.60
   7   1  -9  168.08   36.70
   5  -1  -9  947.21   58.59
  -5  -1   9 1018.10   62.79
   5  -1  -9  943.21   52.29
   5  -1  -9  989.60   52.09
  -5  -1   9  984.70   58.89
   5   1  -9 1025.00   45.70
   5   1  -9 1030.10   43.90
   5   1  -9  988.00   59.69
  -5   1   9 1052.99   64.49
   3  -1  -9  108.29   20.30
  -3  -1   9  186.28   43.10
  -3  -1   9  131.99   21.90
  -3  -1   9   99.69   21.90
  -3  -1   9  159.38   31.60
   3  -1  -9  122.29   25.30
   3  -1  -9  101.39   14.20
   3   1  -9  112.19   21.10
   3   1  -9   90.49   19.90
  -3   1   9  141.49   36.20
  -3   1   9  112.09   29.20
   3   1  -9  123.39   23.20
  -3   1   9  111.69   24.20
  -3   1   9  117.99   24.50
   3   1  -9  102.09   18.00
   3   1  -9   86.19   10.70
   1  -1  -9  784.42   44.70
  -1  -1   9  672.83   42.30
   1  -1  -9  606.34   40.70
  -1  -1   9  762.12   62.69
  -1  -1   9  817.02   45.20
   1  -1  -9  682.73   48.70
  -1  -1   9  876.61   53.09
  -1   1   9  829.92   46.90
   1   1  -9  824.22   43.60
   1   1  -9  771.32   28.30
  -1   1   9  643.54   58.19
   1   1  -9  674.53   41.20
   1   1  -9  721.73   49.40
   1   1  -9  758.02   28.80
  -1   1   9  821.42   53.39
  -1   1   9  714.73   45.40
   1  -1   9  848.82   56.19
  -1  -1  -9  826.22   83.09
  -1  -1  -9  635.94   47.90
  -1  -1  -9  848.52   67.29
  -1  -1  -9  789.32   33.60
   1  -1   9  796.32   63.29
   1  -1   9  848.92   48.40
   1  -1   9  759.42   52.19
   1   1   9  852.91   74.49
  -1   1  -9  807.32   47.00
   1   1   9  770.62   49.60
   1   1   9  873.51   56.39
   1   1   9  763.92   63.99
  -1   1  -9 1015.00   45.10
  -3  -1  -9  239.08   48.90
   3  -1   9  182.78   32.20
   3  -1   9  208.28   41.90
  -3  -1  -9  201.18   20.10
  -3  -1  -9  185.98   32.80
   3  -1   9  169.78   39.20
   3  -1   9  224.18   12.60
   3  -1   9  190.78   37.40
  -3   1  -9  207.88   20.00
   3   1   9  196.08   36.20
  -3   1  -9  163.98   37.40
   3   1   9  139.19   29.40
  -5  -1  -9  359.06   56.89
   5  -1   9  269.77   49.10
   5  -1   9  229.08   57.99
  -5  -1  -9  287.27   42.90
   5  -1   9  255.07   20.60
   5   1   9  215.58   48.30
   5   1   9  313.87   47.30
  -5   1  -9  254.37   40.10
   7  -1   9   11.20   32.40
  -7  -1  -9   44.10   43.70
   7  -1   9   58.19   37.70
  -7  -1  -9    0.90   31.40
   7   1   9   -2.30   33.20
   7   1   9   62.49   30.30
  -7   1  -9   30.60   32.60
  -8  -2   9  278.47   12.20
   8   2  -9  332.87   46.80
  -8   2   9  350.26   30.70
   8   2  -9  367.66   29.30
  -8   2   9  502.75   60.19
   6  -2  -9  529.15   47.20
  -6  -2   9  441.96   45.40
  -6  -2   9  490.75   33.60
   6  -2  -9  545.95   35.00
   6   2  -9  502.15   45.80
  -6   2   9  529.15   50.79
   6   2  -9  547.25   30.60
  -4  -2   9  396.06   40.00
  -4  -2   9  425.26   37.50
  -4  -2   9  374.26   31.30
   4  -2  -9  411.66   35.80
   4  -2  -9  392.26   26.90
   4   2  -9  401.66   34.20
   4   2  -9  367.86   27.60
   4   2  -9  412.56   35.50
  -4   2   9  423.06   38.10
   4   2  -9  440.66   21.30
  -4   2   9  391.86   42.00
  -2  -2   9 1402.06   82.59
   2  -2  -9 1337.87   54.19
  -2  -2   9 1348.77   62.29
  -2  -2   9 1397.36   71.89
  -2  -2   9 1398.06   64.99
   2  -2  -9 1338.37   69.09
   2  -2  -9 1202.18   62.29
  -2   2   9 1167.78   68.99
   2   2  -9 1377.96   67.39
   2   2  -9 1344.27   61.09
  -2   2   9 1158.98   78.69
  -2   2   9 1358.26   73.39
  -2   2   9 1317.97   64.89
   2   2  -9 1225.78   66.09
   2   2  -9 1292.77   48.30
   2   2  -9 1239.78   58.59
   0  -2   9  517.45   34.90
   0  -2  -9  474.45   41.30
   0  -2  -9  381.26   33.30
   0  -2   9  392.66   34.50
   0  -2   9  555.24   42.80
   0  -2  -9  544.85   57.19
   0  -2   9  474.75   52.59
   0   2  -9  503.45   18.70
   0   2   9  528.25   43.70
   0   2   9  465.25   53.09
   0   2  -9  415.86   31.90
   0   2   9  480.95   36.60
   0   2  -9  513.25   33.70
   0   2  -9  485.15   42.40
   2  -2   9  565.14   42.40
   2  -2   9  605.74   54.99
  -2  -2  -9  624.54   65.49
   2  -2   9  593.54   51.29
  -2  -2  -9  527.55   29.20
  -2  -2  -9  573.14   45.40
   2  -2   9  413.36   51.99
   2   2   9  652.93   49.50
  -2   2  -9  601.24   41.90
   2   2   9  571.04   46.30
  -2   2  -9  618.14   29.70
   2   2   9  578.04   73.79
  -4  -2  -9  341.37   42.60
  -4  -2  -9  466.45   63.09
   4  -2   9  291.27   37.90
   4  -2   9  366.26   49.20
   4  -2   9  364.66   21.50
   4  -2   9  233.48   61.29
  -4   2  -9  279.07   44.60
  -4   2  -9  366.26   28.60
   4   2   9  404.06   43.90
   4   2   9  401.06   45.90
  -6  -2  -9  135.79   50.19
   6  -2   9   65.49   37.60
  -6  -2  -9   79.29   34.60
   6  -2   9   64.89   29.80
  -6   2  -9   19.50   26.90
   6   2   9  105.69   41.40
   6   2   9   67.89   32.10
  -9  -3   9  116.39   40.40
   9  -3  -9  108.99   42.20
   9  -3  -9   82.59   23.50
   9   3  -9  150.88   61.79
  -9   3   9   56.99   14.90
  -9   3   9   73.79   38.60
   7  -3  -9  318.47   42.70
  -7  -3   9  293.07   44.50
   7  -3  -9  332.07   31.00
  -7  -3   9  318.27   23.40
  -7   3   9  428.46   60.69
   7   3  -9  353.06   25.40
   7   3  -9  289.17   38.90
  -5  -3   9  598.14   47.10
  -5  -3   9  494.75   44.60
  -5  -3   9  553.54   28.70
   5  -3  -9  605.34   46.00
  -5  -3   9  583.44   40.80
   5  -3  -9  604.44   36.20
   5   3  -9  622.14   45.60
   5   3  -9  570.44   35.50
   5   3  -9  666.63   29.60
  -5   3   9  590.44   48.60
  -3  -3   9  751.72   42.50
  -3  -3   9  808.72   52.89
   3  -3  -9  706.03   45.20
   3  -3  -9  768.92   48.00
   3  -3  -9  737.93   38.60
  -3  -3   9  804.22   48.00
  -3   3   9  813.22   73.19
  -3   3   9  695.93   53.79
   3   3  -9  818.22   45.00
  -3   3   9  625.34   49.30
   3   3  -9  765.02   43.40
  -3   3   9  757.82   48.80
   3   3  -9  705.63   47.20
   1  -3  -9  260.57   11.10
   1  -3  -9  294.97   28.90
  -1  -3   9  276.77   26.30
  -1  -3   9  281.17   26.90
   1  -3  -9  251.77   32.90
   1  -3  -9  269.87   29.20
   1  -3  -9  300.97   48.80
  -1  -3   9  301.17   46.40
  -1  -3   9  288.97   34.30
  -1   3   9  217.58   33.20
   1   3  -9  241.08   24.20
  -1   3   9  236.88   27.20
  -1   3   9  315.67   49.20
  -1   3   9  259.07   29.40
   1   3  -9  233.98   16.30
   1   3  -9  241.88   22.50
   1   3  -9  244.68   26.90
   1   3  -9  243.48   32.50
  -1  -3  -9  686.13   56.69
   1  -3   9  774.62   55.29
   1  -3   9  846.62   67.59
   1  -3   9  786.92   45.40
  -1  -3  -9  710.73   66.29
  -1  -3  -9  821.32   51.09
   1   3   9  570.94   64.49
  -1   3  -9  746.93   29.20
   1   3   9  737.03   48.70
  -1   3  -9  799.12   43.30
   1   3   9  821.92   53.99
   3  -3   9  268.77   18.50
   3  -3   9  200.58   31.00
   3  -3   9  149.09   37.60
   3  -3   9  262.57   42.70
   3  -3   9  263.97   38.40
  -3  -3  -9  264.87   36.70
  -3  -3  -9  280.77   53.89
   3   3   9  229.28   35.00
  -3   3  -9  236.78   20.70
   3   3   9  242.18   36.10
  -3   3  -9  286.27   33.50
   5  -3   9   49.60   55.39
   5  -3   9   69.59   27.70
   5  -3   9   52.79   17.20
  -5  -3  -9   74.89   44.90
  -5  -3  -9   48.40   30.40
   5   3   9   97.39   31.00
   5   3   9   39.20   37.10
   5   3   9   29.80    8.40
  -5   3  -9   65.69   27.60
   7  -3   9  124.89   38.80
  -7  -3  -9   59.99   50.39
   7  -3   9  158.18   47.00
  -7  -3  -9   80.79   38.10
   7   3   9  107.09   41.00
  -7   3  -9   75.99   32.70
   8  -4  -9  390.86   51.39
  -8  -4   9  340.57   50.49
   8   4  -9  276.17   41.30
  -8   4   9  347.57   54.49
  -8   4   9  298.17   33.80
  -6  -4   9   47.10   12.80
  -6  -4   9   73.79   27.90
   6  -4  -9   20.50   20.10
   6  -4  -9   63.89   20.20
  -6  -4   9   38.10   12.50
   6   4  -9   66.59   25.20
  -6   4   9   55.99   26.40
  -4  -4   9  328.47   33.50
   4  -4  -9  291.57   25.90
  -4  -4   9  279.07   33.80
   4  -4  -9  286.27   32.10
  -4  -4   9  290.37   26.70
  -4   4   9  279.87   33.60
   4   4  -9  332.47   30.80
   4   4  -9  277.77   30.30
  -2  -4   9  500.75   35.30
  -2  -4   9  514.85   42.30
   2  -4  -9  424.46   35.10
   2  -4  -9  446.86   29.50
  -2  -4   9  441.46   34.30
   2  -4  -9  479.15   37.10
  -2   4   9  499.75   38.80
   2   4  -9  405.26   29.10
   2   4  -9  467.95   32.00
  -2   4   9  475.05   44.90
   2   4  -9  460.75   25.60
   2   4  -9  471.95   35.40
   2   4  -9  412.56   38.10
   0  -4   9   40.70   15.00
   0  -4  -9   29.50   20.20
   0  -4  -9   56.39   36.40
   0  -4  -9   55.69   19.40
   0  -4   9   69.69   25.50
   0  -4   9   62.99   34.30
   0  -4  -9   65.69   23.20
   0   4   9   27.90   17.10
   0   4  -9   73.39   20.20
   0   4  -9   19.20   12.30
   0   4  -9   32.60   12.20
   0   4   9   76.59   24.70
   2  -4   9  369.96   34.50
  -2  -4  -9  359.36   58.19
  -2  -4  -9  304.77   38.40
   2  -4   9  436.16   48.10
   2  -4   9  336.87   38.30
   2  -4   9  336.37   20.60
  -2  -4  -9  249.58   25.40
   2   4   9  426.36   41.40
  -2   4  -9  400.56   31.80
  -2   4  -9  404.66   26.30
   2   4   9  413.16   41.10
   4  -4   9   28.10   29.90
   4  -4   9   57.09   42.50
   4  -4   9   43.60   24.30
  -4  -4  -9   80.39   41.40
   4  -4   9   50.09   14.20
   4  -4   9    3.60   39.10
  -4  -4  -9   15.80   26.80
  -4   4  -9   45.50   23.10
   4   4   9   65.49   30.50
  -4   4  -9   22.50   15.40
   4   4   9   61.29   26.30
  -6  -4  -9   55.49   35.50
   6  -4   9   43.80   27.60
  -6  -4  -9   95.29   53.19
   6  -4   9   41.40   35.90
   6   4   9   48.10   11.50
   6   4   9    8.20   32.80
  -6   4  -9   37.60   27.30
  -6   4  -9   34.50   27.80
   6   4   9   94.19   32.70
   9  -5  -9   78.59   26.30
  -9  -5   9   86.09   37.50
   9  -5  -9   90.49   42.20
  -9   5   9   53.89   36.20
   9   5  -9   72.59   35.20
  -9   5   9   27.70   18.80
   7  -5  -9  198.38   28.60
  -7  -5   9  223.98   22.10
   7  -5  -9  278.37   50.69
   7   5  -9  228.08   36.20
  -7   5   9  240.28   38.30
  -7   5   9  288.47   49.60
  -5  -5   9  166.38   14.30
  -5  -5   9  165.18   28.30
   5  -5  -9  204.78   29.30
   5  -5  -9  182.78   23.60
  -5  -5   9  170.08   31.30
  -5  -5   9  164.08   24.30
  -5  -5   9  152.58   21.90
   5   5  -9  209.08   32.20
   5   5  -9  167.98   28.80
   5   5  -9  159.58   22.30
  -5   5   9  199.18   37.10
  -3  -5   9  560.44   35.40
  -3  -5   9  612.64   45.60
  -3  -5   9  618.44   41.20
   3  -5  -9  593.04   43.00
   3  -5  -9  598.94   36.70
   3  -5  -9  593.94   49.30
  -3   5   9  498.05   48.30
   3   5  -9  680.83   34.20
   3   5  -9  629.94   40.80
  -3   5   9  655.13   45.30
   3   5  -9  583.44   43.50
   3   5  -9  539.55   36.60
  -1  -5   9    5.40   11.90
   1  -5  -9  -15.40   29.00
   1  -5  -9   32.10   17.30
   1  -5  -9    7.90   14.40
  -1  -5   9    3.30   17.90
  -1  -5   9    8.50   29.20
   1  -5  -9   17.40    5.40
  -1  -5   9    4.20   12.10
  -1   5   9   11.30   15.90
   1   5  -9   12.10    8.60
   1   5  -9    6.90   17.30
  -1   5   9   12.80   20.90
   1   5  -9   -1.80    8.90
   1   5  -9    3.10    9.20
   1   5  -9   -3.30   13.70
  -1  -5  -9  309.87   46.30
  -1  -5  -9  272.37   34.90
  -1  -5  -9  337.97   55.39
   1  -5   9  287.27   39.70
   1  -5   9  333.27   51.79
   1  -5   9  307.67   28.50
   1   5   9  336.07   34.10
   1   5   9  321.57   38.10
  -1   5  -9  337.07   35.00
  -1   5  -9  325.57   25.80
  -3  -5  -9  454.25   47.20
   3  -5   9  348.07   25.10
  -3  -5  -9  385.26   64.09
   3  -5   9  301.87   41.10
   3  -5   9  391.56   49.40
   3  -5   9  354.86   36.90
  -3   5  -9  358.16   39.70
  -3   5  -9  405.46   25.60
  -3   5  -9  368.36   32.30
   3   5   9  361.66   44.50
   3   5   9  499.45   43.40
   5  -5   9   65.89   36.50
   5  -5   9   83.09   41.90
   5  -5   9   63.89   22.40
   5  -5   9   34.00   25.00
  -5  -5  -9  -20.70   38.40
  -5  -5  -9  -11.80   40.80
   5   5   9    6.00    8.00
  -5   5  -9   33.60   24.20
   5   5   9   11.80   22.10
  -5   5  -9   29.20   32.90
   8  -6  -9  352.46   54.69
  -8  -6   9  395.56   59.09
   8  -6  -9  248.28   33.70
   8   6  -9  321.37   45.10
  -8   6   9  261.17   38.00
  -8   6   9  424.16   62.89
  -6  -6   9  221.28   25.10
   6  -6  -9  273.17   29.80
  -6  -6   9  280.07   32.70
  -6  -6   9  245.58   37.60
  -6  -6   9  259.07   20.90
   6  -6  -9  227.68   34.70
  -6   6   9  297.37   41.30
   6   6  -9  256.97   32.70
  -4  -6   9  738.63   48.60
  -4  -6   9  669.73   44.20
  -4  -6   9  662.93   26.70
   4  -6  -9  719.93   49.20
  -4  -6   9  682.93   40.40
  -4  -6   9  650.23   47.60
   4  -6  -9  605.34   40.90
  -4   6   9  647.04   48.80
   4   6  -9  641.24   45.80
   4   6  -9  672.43   37.10
   4   6  -9  704.93   45.10
   4   6  -9  666.93   42.00
   2  -6  -9  319.17   51.09
   2  -6  -9  266.97   18.30
  -2  -6   9  304.37   28.00
   2  -6  -9  232.58   29.60
  -2  -6   9  291.77   33.40
  -2  -6   9  270.87   24.20
   2  -6  -9  267.17   30.30
   2   6  -9  244.18   21.00
   2   6  -9  331.47   27.40
  -2   6   9  296.87   31.80
   2   6  -9  247.68   32.10
  -2   6   9  253.07   36.00
   2   6  -9  265.07   23.00
   2   6  -9  281.57   30.50
   0  -6   9  749.53   54.99
   0  -6  -9  743.03   75.59
   0  -6  -9  789.32   51.09
   0  -6   9  764.12   67.09
   0  -6   9  865.21   43.70
   0   6   9  826.42   50.19
   0   6  -9  770.72   37.00
   0   6   9  748.83   54.29
   0   6  -9  621.04   42.80
   0   6  -9  725.43   49.60
  -2  -6  -9  407.36   60.59
  -2  -6  -9  355.76   42.00
   2  -6   9  502.15   50.29
   2  -6   9  282.47   62.39
   2  -6   9  421.96   34.20
   2  -6   9  371.96   29.00
   2  -6   9  497.95   54.19
  -2   6  -9  501.35   42.90
   2   6   9  435.86   42.20
  -2   6  -9  447.86   30.50
   2   6   9  497.75   45.00
  -4  -6  -9  411.46   50.59
   4  -6   9  431.46   50.69
   4  -6   9  328.77   42.60
   4  -6   9  265.57   62.79
   4  -6   9  353.96   37.60
  -4  -6  -9  304.07   61.49
  -4   6  -9  359.96   33.60
   4   6   9  413.26   49.20
   4   6   9  443.76   41.90
  -4   6  -9  399.96   44.40
  -4   6  -9  406.96   29.40
  -6  -6  -9   74.19   40.10
   6  -6   9  107.69   32.40
  -6  -6  -9  123.69   49.60
   6  -6   9  152.38   45.60
  -6   6  -9  282.27   46.40
   6   6   9  230.88   38.70
   6   6   9  189.28   43.70
   6   6   9  226.88   19.80
   9  -7  -9   76.09   41.20
   9  -7  -9   43.30   23.70
  -9  -7   9  145.49   44.00
   9   7  -9   61.09   30.70
  -9   7   9   22.40   40.00
  -9   7   9   67.79   22.80
   7  -7  -9  143.99   35.40
  -7  -7   9   97.49   16.40
  -7  -7   9  136.99   36.20
   7  -7  -9  131.19   38.20
   7   7  -9  105.39   27.70
  -7   7   9  130.99   36.70
  -5  -7   9 1058.09   44.10
   5  -7  -9 1130.59   60.09
  -5  -7   9 1058.29   57.19
  -5  -7   9 1166.18   67.79
  -5  -7   9 1032.10   59.19
   5  -7  -9 1240.58   69.89
  -5  -7   9 1051.49   62.69
   5   7  -9 1049.30   60.89
  -5   7   9 1097.59   68.09
   5   7  -9 1105.99   59.29
   5   7  -9 1092.49   54.39
  -3  -7   9    2.30   12.20
   3  -7  -9   15.10    9.30
   3  -7  -9   17.60   16.20
   3  -7  -9   22.30   15.10
  -3  -7   9    4.20   15.70
   3   7  -9    5.00   13.90
   3   7  -9    6.50   10.70
   3   7  -9    6.90   15.70
  -3   7   9    0.20   13.60
   3   7  -9   15.50   10.10
  -1  -7   9  480.95   32.40
   1  -7  -9  508.95   63.09
  -1  -7   9  587.44   46.40
  -1  -7   9  522.95   34.40
   1  -7  -9  546.35   41.50
   1  -7  -9  542.05   25.30
  -1   7   9  483.25   39.40
   1   7  -9  494.25   39.00
   1   7  -9  536.25   30.40
  -1   7   9  435.36   43.60
   1   7  -9  433.06   27.40
   1   7  -9  479.25   40.40
   1  -7   9  838.62   61.49
  -1  -7  -9  792.92   52.69
   1  -7   9  818.02   43.50
  -1  -7  -9  812.42   78.39
   1  -7   9  737.73   64.89
   1  -7   9  771.92   47.10
  -1   7  -9  833.42   55.49
   1   7   9  834.32   53.59
   1   7   9  818.22   57.29
  -3  -7  -9   38.00   38.80
   3  -7   9   26.20   29.00
   3  -7   9   43.50   29.80
   3  -7   9   42.20   20.30
  -3  -7  -9    8.90   25.50
   3  -7   9   47.60   27.00
   3   7   9   51.89   27.30
  -3   7  -9   48.50   21.10
   3   7   9   50.29   23.50
  -3   7  -9   60.49   25.80
   5  -7   9  339.77   58.29
  -5  -7  -9  389.46   54.09
   5  -7   9  359.86   41.70
  -5  -7  -9  349.57   67.29
   5   7   9  404.46   58.29
   5   7   9  448.56   45.30
  -5   7  -9  523.55   51.39
   5   7   9  397.46   22.80
   8  -8  -9   17.90   22.20
   8  -8  -9  -26.10   26.20
  -8  -8   9   64.19   35.40
  -8   8   9    8.90   19.50
   8   8  -9  -21.60   23.70
  -8   8   9   42.20   36.30
   6  -8  -9  307.57   23.70
  -6  -8   9  369.36   36.40
   6  -8  -9  355.36   36.50
  -6  -8   9  289.67   46.50
   6  -8  -9  352.96   46.90
   6   8  -9  326.77   34.70
  -6   8   9  274.17   42.20
  -6   8   9  370.36   45.10
   6   8  -9  404.86   37.80
   6   8  -9  330.57   35.50
   4  -8  -9  156.88   25.90
   4  -8  -9  234.68   31.30
  -4  -8   9  170.88   11.40
  -4  -8   9  175.68   21.00
  -4  -8   9  163.88   26.40
  -4  -8   9  191.58   27.30
   4   8  -9  159.98   22.00
   4   8  -9  148.49   20.30
   4   8  -9  140.09   26.00
  -4   8   9  197.08   33.70
   4   8  -9  155.88   27.50
  -2  -8   9    6.30   16.70
   2  -8  -9   10.10   31.50
   2  -8  -9   18.00    8.90
  -2  -8   9   24.40   10.30
   2  -8  -9   11.00   14.60
  -2  -8   9   10.50   11.80
   2   8  -9   22.50    8.40
  -2   8   9   16.90   16.20
   2   8  -9    3.70    9.80
   2   8  -9   15.00   16.90
   0  -8   9  874.71   60.89
   0  -8   9  874.91   44.20
   0  -8   9  843.72   46.10
   0  -8  -9  896.71   55.59
   0  -8  -9  745.33   77.99
   0   8   9  858.31   53.09
   0   8   9  763.62   56.49
   0   8  -9  915.41   57.09
   0   8  -9  843.92   42.70
   0   8  -9  714.03   32.80
   2  -8   9   44.70   16.30
   2  -8   9   35.00   28.10
   2  -8   9   64.09   21.40
  -2  -8  -9   14.90   35.90
   2  -8   9   35.30   33.70
  -2  -8  -9   45.70   24.50
  -2   8  -9   31.60   12.00
  -2   8  -9   26.50   21.70
   2   8   9   41.00   25.80
   2   8   9   18.10   20.80
  -2   8  -9   22.60   10.60
  -4  -8  -9  106.89   35.60
   4  -8   9   28.20   21.30
   4  -8   9  123.29   27.50
  -4  -8  -9   87.19   44.00
   4  -8   9  105.69   39.30
   4  -8   9   74.69   15.30
   4   8   9   69.69   32.20
   4   8   9  159.98   32.90
  -4   8  -9  139.19   45.60
   6  -8   9   34.40   17.80
   6  -8   9   81.79   29.40
  -6  -8  -9   40.60   53.59
  -6  -8  -9   84.89   39.00
   6  -8   9   44.70   43.60
  -6   8  -9  100.89   36.20
   6   8   9  148.19   33.20
   7  -9  -9  148.19   37.30
   7  -9  -9   38.00   19.20
  -7  -9   9   86.59   33.60
  -7   9   9   99.29   37.40
   7   9  -9  157.28   27.60
   7   9  -9  121.39   30.10
   5  -9  -9  341.87   35.60
  -5  -9   9  381.86   39.10
  -5  -9   9  304.97   28.80
  -5  -9   9  325.37   20.40
   5  -9  -9  351.26   27.20
   5  -9  -9  352.76   51.49
  -5  -9   9  307.77   32.20
  -5   9   9  340.47   40.10
   5   9  -9  278.27   33.60
   5   9  -9  343.67   30.40
   5   9  -9  326.27   30.40
   3  -9  -9   75.09   36.30
   3  -9  -9   40.50   17.90
  -3  -9   9   35.50   15.90
  -3  -9   9   15.70   16.70
   3  -9  -9   50.49   15.80
  -3  -9   9   44.40   12.70
   3  -9  -9   18.90   14.30
  -3   9   9   34.20   17.80
   3   9  -9   42.20   19.40
   3   9  -9   46.90   14.80
  -1  -9   9  290.87   24.40
   1  -9  -9  302.97   56.49
   1  -9  -9  273.47   32.10
   1  -9  -9  290.77   21.20
  -1  -9   9  293.77   37.70
   1   9  -9  302.57   37.10
   1   9  -9  303.07   27.10
  -1   9   9  282.27   33.20
   1  -9   9  233.98   22.80
   1  -9   9  256.47   26.10
   1  -9   9  261.37   41.70
  -1  -9  -9  248.18   34.40
  -1  -9  -9  203.88   50.49
   1   9   9  237.78   32.70
  -1   9  -9  268.97   36.50
   1   9   9  240.48   34.50
   3  -9   9   29.60   20.50
   3  -9   9   46.90   17.90
   3  -9   9   10.60   29.40
   3  -9   9   10.60   10.00
   3  -9   9   59.99   48.90
  -3  -9  -9   15.40   39.10
  -3  -9  -9   31.90   28.80
  -3   9  -9   66.79   38.70
   3   9   9  -13.70   23.40
  -3   9  -9   30.10   12.20
   3   9   9   37.70   22.80
   5  -9   9   29.80   39.50
   5  -9   9   73.79   27.30
  -5  -9  -9   46.40   35.30
  -5  -9  -9   47.10   47.40
   5  -9   9   28.40   16.20
   5   9   9   95.29   15.00
   5   9   9   71.69   27.90
  -5   9  -9  118.59   34.80
   5   9   9   41.60   34.50
   6 -10  -9  219.38   38.30
  -6 -10   9  220.58   39.50
   6 -10  -9  237.58   37.30
  -6  10   9  202.68   49.40
  -6  10   9  211.08   42.90
   6  10  -9  147.29   23.70
   4 -10  -9  303.57   39.90
   4 -10  -9  303.67   34.00
  -4 -10   9  300.47   25.30
  -4 -10   9  318.47   33.00
  -4 -10   9  304.17   32.40
   4  10  -9  319.77   30.30
  -4  10   9  351.36   38.90
  -2 -10   9  289.77   23.00
   2 -10  -9  317.37   55.79
   2 -10  -9  296.27   25.20
  -2 -10   9  303.57   26.30
  -2 -10   9  409.46   37.70
   2 -10  -9  301.97   34.40
   2  10  -9  331.37   40.20
  -2  10   9  314.37   35.40
   2  10  -9  356.46   30.40
   0 -10   9  184.08   34.50
   0 -10  -9  206.68   31.60
   0 -10  -9  227.98   52.59
   0 -10   9  232.38   31.50
   0  10  -9  232.38   35.90
   0  10   9  226.78   32.20
   2 -10   9  219.58   14.70
   2 -10   9  236.58   25.60
  -2 -10  -9  259.67   40.40
   2 -10   9  240.68   44.40
   2 -10   9  195.68   44.30
  -2 -10  -9  192.28   62.09
  -2  10  -9  342.57   52.39
   2  10   9  258.27   36.40
   2  10   9  331.17   38.40
   4 -10   9   70.89   38.10
  -4 -10  -9   10.80   42.30
   4 -10   9  118.09   30.80
   4 -10   9   44.50   14.50
  -4 -10  -9   69.09   34.00
  -4  10  -9   92.19   32.60
   4  10   9  133.69   29.50
   4  10   9   58.69   31.90
   7 -11  -9  309.37   40.30
   7 -11  -9  319.07   50.79
  -7 -11   9  356.36   48.60
   7  11  -9  309.17   35.90
  -7  11   9  349.57   55.59
  -5 -11   9  132.29   31.80
  -5 -11   9  114.19   26.10
   5 -11  -9   85.49   27.30
   5 -11  -9  135.49   28.60
   5  11  -9  109.49   20.40
  -5  11   9   61.09   27.70
  -5  11   9  111.19   29.30
  -3 -11   9  480.35   36.90
  -3 -11   9  467.55   40.40
   3 -11  -9  415.46   42.70
   3 -11  -9  390.16   60.99
  -3 -11   9  418.16   27.80
   3  11  -9  500.75   37.40
  -3  11   9  457.75   42.70
   3  11  -9  488.95   48.30
   1 -11  -9  131.79   26.00
   1 -11  -9  195.38   51.99
  -1 -11   9  231.98   35.30
   1 -11  -9  167.08   22.70
  -1 -11   9  179.48   18.30
  -1 -11   9  209.48   18.30
  -1  11   9  199.98   30.10
   1  11  -9  286.97   48.10
   1  11  -9  215.78   27.30
   1 -11   9  227.78   42.00
  -1 -11  -9  151.78   29.70
   1 -11   9  218.78   18.30
  -1 -11  -9  226.88   67.19
   1 -11   9  227.98   18.60
  -1  11  -9  173.08   36.20
   1  11   9  213.18   33.80
  -3 -11  -9  179.58   48.40
  -3 -11  -9  133.09   35.20
   3 -11   9  111.69   19.90
   3 -11   9  207.28   22.20
  -3  11  -9  290.67   47.00
   3  11   9  165.98   34.00
  -6 -12   9   96.29   28.10
   6 -12  -9  102.89   32.50
   6 -12  -9   77.09   23.50
   6  12  -9  109.99   25.00
  -6  12   9   59.79   31.00
  -6  12   9   71.89   35.40
  -4 -12   9  190.08   31.60
   4 -12  -9  164.38   32.10
  -4 -12   9  145.29   18.60
   4 -12  -9  187.78   33.40
   4  12  -9  183.38   26.90
  -4  12   9  190.98   43.20
  -4  12   9  152.78   32.80
  -2 -12   9  179.88   18.20
   2 -12  -9  172.68   31.80
   2 -12  -9  104.29   25.00
  -2 -12   9  116.39   26.00
   2 -12  -9  133.19   44.30
   2  12  -9  218.98   30.90
  -2  12   9  143.39   27.40
   2  12  -9  220.98   41.00
   0 -12   9  112.69   31.60
   0 -12  -9  129.69   50.19
   0  12  -9  113.29   32.60
   0  12   9   58.99   22.30
   2 -12   9   66.99   33.10
  -2 -12  -9  115.39   46.60
  -2 -12  -9   81.09   26.80
   2 -12   9   86.39   12.50
   2  12   9   84.29   27.30
  -2  12  -9  128.19   34.60
   4 -12   9    7.60   13.00
  -4 -12  -9  -59.39   40.90
   4 -12   9  -16.10   33.30
   4 -12   9    7.10   13.60
  -4 -12  -9  -35.40   28.10
  -4  12  -9   33.30   33.20
   4  12   9  -16.90   32.20
   5 -13  -9   68.99   23.60
   5 -13  -9   92.49   31.20
  -5  13   9   66.99   28.20
   5  13  -9  106.49   24.80
  -5  13   9   49.80   30.70
   3 -13  -9  184.68   32.90
  -3 -13   9  164.28   19.70
  -3 -13   9  175.28   29.00
  -3 -13   9  172.08   16.70
   3 -13  -9  157.58   30.20
   3 -13  -9  192.38   65.49
  -3  13   9  135.09   32.20
  -3  13   9  231.78   47.60
   3  13  -9  213.98   30.50
   1 -13  -9   54.69   22.00
  -1 -13   9  109.49   28.70
   1 -13  -9   90.49   44.00
  -1  13   9   57.79   22.40
   1  13  -9  138.89   35.40
   1  13  -9   74.49   19.00
  -1 -13  -9   31.20   21.20
  -1 -13  -9   56.69   46.30
   1 -13   9   24.30    6.90
   1  13   9   53.09   24.70
  -1  13  -9   59.99   31.70
   3 -13   9  133.59   42.70
   3 -13   9   39.90   16.50
  -3 -13  -9   58.79   45.50
  -3 -13  -9   -4.70   26.60
   3  13   9   66.69   29.90
  -3  13  -9  115.39   40.70
  -4 -14   9  172.38   47.90
  -4 -14   9  120.29   20.50
   4 -14  -9   95.39   27.70
   4 -14  -9  106.79   30.10
  -4  14   9   72.99   34.70
   4  14  -9  128.59   25.60
  -2 -14   9  216.48   31.80
   2 -14  -9  228.78   49.60
   2 -14  -9  181.38   34.50
   2 -14  -9  128.49   26.70
  -2  14   9  206.48   47.40
   2  14  -9  223.88   32.70
   0 -14  -9  107.49   25.30
   0 -14   9  172.38   34.20
   0 -14  -9   97.29   48.40
   0 -14   9  153.98   32.20
   0  14  -9   61.29   31.80
   0  14   9  120.29   40.70
   0  14   9  107.69   25.30
  -2 -14  -9  108.89   28.70
   2 -14   9  167.58   32.10
  -2 -14  -9   76.39   48.10
   2 -14   9   71.69   48.40
   2  14   9   73.09   28.30
   2  14   9  148.79   43.50
   3 -15  -9    9.10   34.60
   3 -15  -9   13.70   20.50
   3 -15  -9    8.30   20.70
  -3 -15   9   21.30   22.30
  -3 -15   9   32.10   29.90
   3  15  -9    1.60   16.20
  -3  15   9    5.70   27.00
  -3  15   9   -0.60   30.30
   1 -15  -9  218.88   58.39
  -1 -15   9  260.47   37.70
  -1 -15   9  231.18   41.30
  -1  15   9  225.68   50.79
   8   0 -10   42.00   33.60
  -8   0  10   97.09   38.60
   8   0 -10  107.89   21.60
   6   0 -10  524.55   31.60
   6   0 -10  502.55   26.00
  -6   0  10  431.76   46.80
   6   0 -10  508.75   47.50
  -4   0  10  826.92   73.69
   4   0 -10  814.52   51.69
   4   0 -10  709.43   40.00
   4   0 -10  791.52   35.60
  -4   0  10  779.32   52.99
  -4   0  10  700.83   56.29
  -2   0  10  355.76   40.80
   2   0 -10  366.16   19.60
  -2   0  10  345.47   33.20
   2   0 -10  323.17   32.20
   0   0 -10 1925.51   67.09
   0   0  10 1735.93   86.79
   0   0  10 1584.54   78.09
   0   0 -10 1657.13   76.99
   2   0  10  393.66   44.00
  -2   0 -10  382.46   37.40
   2   0  10  292.77   56.39
  -2   0 -10  328.27   22.60
   2   0  10  319.97   35.90
   4   0  10  392.66   50.99
   4   0  10  284.17   39.80
  -4   0 -10  315.37   41.10
   6   0  10    4.10   30.50
  -6   0 -10   26.40   31.10
   6   0  10   54.49   35.60
  -9  -1  10  139.69   43.50
   9  -1 -10  165.28   46.20
   9  -1 -10  133.79   25.90
  -9   1  10   92.19   14.50
   9   1 -10  102.29   39.90
  -9   1  10   70.19   39.80
   9   1 -10  151.18   26.90
   7  -1 -10  273.37   42.10
   7  -1 -10  242.48   25.90
  -7  -1  10  269.57   42.40
   7   1 -10  253.07   24.40
   7   1 -10  349.77   51.19
  -7   1  10  301.47   44.60
   5  -1 -10  516.05   43.10
  -5  -1  10  512.85   46.00
   5  -1 -10  506.55   32.90
  -5  -1  10  410.06   45.00
   5   1 -10  566.34   28.80
   5   1 -10  478.15   31.70
   5   1 -10  527.85   44.10
  -5   1  10  574.04   47.40
  -3  -1  10  112.69   28.50
   3  -1 -10  108.69   23.10
   3  -1 -10   92.69   14.40
  -3  -1  10  119.99   24.90
  -3   1  10   86.59   21.10
   3   1 -10   93.29   20.40
  -3   1  10   94.39   27.60
   3   1 -10  104.09   10.70
  -3   1  10   99.29   24.00
  -1  -1  10  902.21   53.79
  -1  -1  10  975.60   54.29
  -1  -1  10 1103.39   64.39
   1   1 -10  953.90   34.70
   1   1 -10  997.60   33.30
  -1   1  10  894.91   54.39
  -1   1  10 1017.80   63.59
  -1   1  10  906.11   53.69
   1   1 -10  979.50   52.39
   1   1 -10  973.40   35.00
  -1  -1 -10  564.14   28.40
   1  -1  10  586.14   42.70
  -1  -1 -10  635.34   43.20
   1  -1  10  627.04   51.69
  -1   1 -10  514.75   25.90
   1   1  10  567.24   48.40
   1   1  10  545.05   51.79
   1   1  10  535.05   42.90
  -1   1 -10  592.34   40.60
   3  -1  10  101.69   33.10
  -3  -1 -10   75.39   29.20
  -3  -1 -10   51.99   15.30
   3  -1  10   57.39   26.40
  -3  -1 -10  105.59   42.40
   3   1  10   87.09   29.00
  -3   1 -10   61.69   25.40
   3   1  10   93.49   31.20
  -3   1 -10  120.49   27.40
  -5  -1 -10  136.69   37.40
  -5  -1 -10  252.67   55.79
   5  -1  10  152.08   20.30
   5  -1  10   95.19   32.60
   5  -1  10  172.68   45.30
  -5   1 -10  147.79   46.20
   5   1  10  131.09   36.50
   5   1  10  159.68   50.09
[truncated: 82,896 more chars]
