# Supplementary material for: Enantiomeric Complexes Based on Ruthenium(III) and 2,2′-Biimidazole: X-ray Structure and Magnetic Properties
Source: Molecules. 2023 Oct 22;28(20):7213. doi: 10.3390/molecules28207213 (PMC10609436; doi:10.3390/molecules28207213)
Supplement: Supplementary file 1 [file molecules-28-07213-s001.zip › molecules-2576878-supplementary/2286942.cif]

 
data_Compound_2
 
_audit_creation_method            'SHELXL-2018/1'
_shelx_SHELXL_version_number      '2018/1'
_chemical_name_systematic         ?
_chemical_name_common             ?
_chemical_melting_point           ?
_chemical_formula_moiety          
'2(C12 H12 Cl2 N8 Ru), 2(Cl), 3(O), H2O'
_chemical_formula_sum
 'C24 H24 Cl6 N16 O4 Ru2' 
_chemical_formula_weight          1015.43

loop_
 _atom_type_symbol
 _atom_type_description
 _atom_type_scat_dispersion_real
 _atom_type_scat_dispersion_imag
 _atom_type_scat_source
 'C'  'C'   0.0033   0.0016
 'International Tables Vol C Tables 4.2.6.8 and 6.1.1.4'
 'H'  'H'   0.0000   0.0000
 'International Tables Vol C Tables 4.2.6.8 and 6.1.1.4'
 'Cl'  'Cl'   0.1484   0.1585
 'International Tables Vol C Tables 4.2.6.8 and 6.1.1.4'
 'N'  'N'   0.0061   0.0033
 'International Tables Vol C Tables 4.2.6.8 and 6.1.1.4'
 'O'  'O'   0.0106   0.0060
 'International Tables Vol C Tables 4.2.6.8 and 6.1.1.4'
 'Ru'  'Ru'  -1.2594   0.8363
 'International Tables Vol C Tables 4.2.6.8 and 6.1.1.4'
 
_space_group_crystal_system       monoclinic
_space_group_IT_number            4
_space_group_name_H-M_alt         'P 21'
_space_group_name_Hall            'P 2yb'
 
_shelx_space_group_comment
;
The symmetry employed for this shelxl refinement is uniquely defined
by the following loop, which should always be used as a source of
symmetry information in preference to the above space-group names.
They are only intended as comments.
;
 
loop_
 _space_group_symop_operation_xyz
 'x, y, z'
 '-x, y+1/2, -z'
 
_cell_length_a                    13.4566(6)
_cell_length_b                    11.3171(4)
_cell_length_c                    13.7498(6)
_cell_angle_alpha                 90
_cell_angle_beta                  115.5550(10)
_cell_angle_gamma                 90
_cell_volume                      1889.10(14)
_cell_formula_units_Z             2
_cell_measurement_temperature     120(2)
_cell_measurement_reflns_used     1532
_cell_measurement_theta_min       3.48 
_cell_measurement_theta_max       26.72 
 
_exptl_crystal_description        'parallelepiped' 
_exptl_crystal_colour             'dark blue'
_exptl_crystal_density_meas       ?
_exptl_crystal_density_method     ?
_exptl_crystal_density_diffrn     1.785          
_exptl_crystal_F_000              1004
_exptl_transmission_factor_min    0.64                                             
_exptl_transmission_factor_max    0.81                                             
_exptl_crystal_size_max           0.446 
_exptl_crystal_size_mid           0.125
_exptl_crystal_size_min           0.092
_exptl_absorpt_coefficient_mu     1.279
_shelx_estimated_absorpt_T_min    ?
_shelx_estimated_absorpt_T_max    ?
_exptl_absorpt_correction_type    'Multi-Scan' 
_exptl_absorpt_correction_T_min   0.78 
_exptl_absorpt_correction_T_max   0.89
_exptl_absorpt_process_details    'SADABS' 
_exptl_absorpt_special_details    ?
_diffrn_ambient_temperature       120(2)
_diffrn_radiation_wavelength      0.71073
_diffrn_radiation_type            MoK\a
_diffrn_source                    ?
_diffrn_measurement_device_type   'D8 VENTURE PHOTON II'
_diffrn_measurement_method        'phi and omega scans'
_diffrn_detector_area_resol_mean  ?
_diffrn_reflns_number             77971
_diffrn_reflns_av_unetI/netI      0.0159
_diffrn_reflns_av_R_equivalents   0.0260
_diffrn_reflns_limit_h_min        -18
_diffrn_reflns_limit_h_max        18
_diffrn_reflns_limit_k_min        -15
_diffrn_reflns_limit_k_max        15
_diffrn_reflns_limit_l_min        -19
_diffrn_reflns_limit_l_max        19
_diffrn_reflns_theta_min          2.524
_diffrn_reflns_theta_max          29.593
_diffrn_reflns_theta_full         25.242
_diffrn_measured_fraction_theta_max   0.993
_diffrn_measured_fraction_theta_full  0.991
_diffrn_reflns_Laue_measured_fraction_max    0.993
_diffrn_reflns_Laue_measured_fraction_full   0.991
_diffrn_reflns_point_group_measured_fraction_max   0.994
_diffrn_reflns_point_group_measured_fraction_full  0.992
_reflns_number_total              10570
_reflns_number_gt                 10368
_reflns_threshold_expression      'I > 2\s(I)'
_reflns_Friedel_coverage          0.911
_reflns_Friedel_fraction_max      0.994
_reflns_Friedel_fraction_full     0.993
 
_reflns_special_details
;
 Reflections were merged by SHELXL according to the crystal
 class for the calculation of statistics and refinement.
 
 _reflns_Friedel_fraction is defined as the number of unique
 Friedel pairs measured divided by the number that would be
 possible theoretically, ignoring centric projections and
 systematic absences.
;
 
_computing_data_collection        'Bruker APEX'
_computing_cell_refinement        'Bruker APEX'
_computing_data_reduction         'Bruker SAINT'
_computing_structure_solution     'SHELXT 2014/5 (Sheldrick, 2014)'
_computing_structure_refinement 'SHELXL-2018/1 (Sheldrick, 2018)'
_computing_molecular_graphics     'DIAMOND'
_computing_publication_material   'DIAMOND'
_refine_special_details
;
 Refined as a 2-component perfect inversion twin.
;
_refine_ls_structure_factor_coef  Fsqd
_refine_ls_matrix_type            full
_refine_ls_weighting_scheme       calc
_refine_ls_weighting_details
'w=1/[\s^2^(Fo^2^)+(0.0897P)^2^+3.4960P] where P=(Fo^2^+2Fc^2^)/3'
_atom_sites_solution_primary      ?
_atom_sites_solution_secondary    ?
_atom_sites_solution_hydrogens    geom
_refine_ls_hydrogen_treatment     constr
_refine_ls_extinction_method      none
_refine_ls_extinction_coef        .
_refine_ls_abs_structure_details
;
 Refined as a perfect inversion twin.
;
_refine_ls_abs_structure_Flack    0.5
_chemical_absolute_configuration  ?
_refine_ls_number_reflns          10570
_refine_ls_number_parameters      469
_refine_ls_number_restraints      1
_refine_ls_R_factor_all           0.0420
_refine_ls_R_factor_gt            0.0413
_refine_ls_wR_factor_ref          0.1281
_refine_ls_wR_factor_gt           0.1269
_refine_ls_goodness_of_fit_ref    1.060
_refine_ls_restrained_S_all       1.060
_refine_ls_shift/su_max           0.001
_refine_ls_shift/su_mean          0.000
 
loop_
 _atom_site_label
 _atom_site_type_symbol
 _atom_site_fract_x
 _atom_site_fract_y
 _atom_site_fract_z
 _atom_site_U_iso_or_equiv
 _atom_site_adp_type
 _atom_site_occupancy
 _atom_site_site_symmetry_order  
 _atom_site_calc_flag
 _atom_site_refinement_flags_posn
 _atom_site_refinement_flags_adp
 _atom_site_refinement_flags_occupancy
 _atom_site_disorder_assembly
 _atom_site_disorder_group
Ru1 Ru 1.11198(3) 0.48449(3) 0.94448(3) 0.01683(11) Uani 1 1 d . . . . .
Ru2 Ru 0.61732(3) 1.04954(3) 1.45513(3) 0.01676(11) Uani 1 1 d . . . . .
O1W O 0.6156(4) 0.7138(5) 0.9220(4) 0.0364(11) Uani 1 1 d . . . . .
O2W O 0.5294(4) 0.8702(5) 1.0118(4) 0.0334(10) Uani 1 1 d . . . . .
O3W O 1.0724(6) 0.7203(7) 0.4861(5) 0.0529(16) Uani 1 1 d . . . . .
O4W O 0.6886(6) 0.5338(9) 0.2845(6) 0.065(2) Uani 1 1 d . . . . .
Cl1 Cl 1.28850(12) 0.56729(16) 1.02919(11) 0.0271(3) Uani 1 1 d . . . . .
Cl2 Cl 1.15508(13) 0.30774(14) 1.04510(12) 0.0261(3) Uani 1 1 d . . . . .
Cl3 Cl 0.79790(12) 0.97206(17) 1.53360(10) 0.0281(3) Uani 1 1 d . . . . .
Cl4 Cl 0.67290(14) 1.23042(14) 1.54484(12) 0.0286(3) Uani 1 1 d . . . . .
Cl5 Cl 0.69874(15) 0.4851(2) 1.06407(16) 0.0423(4) Uani 1 1 d . . . . .
Cl6 Cl 0.87364(18) 0.4898(3) 0.5051(2) 0.0587(6) Uani 1 1 d . . . . .
N1 N 1.1435(4) 0.4150(5) 0.8218(4) 0.0181(8) Uani 1 1 d . . . . .
N2 N 1.1414(5) 0.4317(6) 0.6626(4) 0.0313(12) Uani 1 1 d . . . . .
H2B H 1.131189 0.461528 0.599843 0.038 Uiso 1 1 calc R U . . .
N3 N 1.0663(4) 0.6203(5) 0.8355(5) 0.0248(10) Uani 1 1 d . . . . .
N4 N 1.0444(5) 0.6910(5) 0.6775(5) 0.0364(14) Uani 1 1 d . . . . .
H4B H 1.044170 0.695305 0.613469 0.044 Uiso 1 1 calc R U . . .
N5 N 1.0662(4) 0.5484(6) 1.0592(4) 0.0237(9) Uani 1 1 d . . . . .
N6 N 0.9438(5) 0.5510(6) 1.1261(4) 0.0277(10) Uani 1 1 d . . . . .
H6B H 0.881842 0.539768 1.131806 0.033 Uiso 1 1 calc R U . . .
N7 N 0.9490(4) 0.4398(4) 0.8787(4) 0.0206(9) Uani 1 1 d . . . . .
N8 N 0.7930(4) 0.4288(6) 0.8939(5) 0.0292(11) Uani 1 1 d . . . . .
H8B H 0.744147 0.435692 0.920208 0.035 Uiso 1 1 calc R U . . .
N9 N 0.6363(4) 1.1093(4) 1.3214(4) 0.0177(8) Uani 1 1 d . . . . .
N10 N 0.6255(4) 1.0720(5) 1.1596(4) 0.0242(10) Uani 1 1 d . . . . .
H10B H 0.612569 1.035196 1.098962 0.029 Uiso 1 1 calc R U . . .
N11 N 0.5636(4) 0.9058(4) 1.3549(4) 0.0204(9) Uani 1 1 d . . . . .
N12 N 0.5212(4) 0.8241(5) 1.1976(4) 0.0269(11) Uani 1 1 d . . . . .
H12B H 0.512996 0.813142 1.131169 0.032 Uiso 1 1 calc R U . . .
N13 N 0.5833(4) 0.9847(5) 1.5784(4) 0.0228(9) Uani 1 1 d . . . . .
N14 N 0.4677(5) 0.9683(5) 1.6520(5) 0.0293(12) Uani 1 1 d . . . . .
H14B H 0.406799 0.970083 1.660878 0.035 Uiso 1 1 calc R U . . .
N15 N 0.4533(4) 1.0917(4) 1.4002(4) 0.0206(9) Uani 1 1 d . . . . .
N16 N 0.3007(5) 1.0870(5) 1.4202(5) 0.0325(12) Uani 1 1 d . . . . .
H16B H 0.254067 1.074752 1.448382 0.039 Uiso 1 1 calc R U . . .
C1 C 1.1842(5) 0.3119(6) 0.7999(5) 0.0225(11) Uani 1 1 d . . . . .
H1A H 1.208198 0.244937 0.845937 0.027 Uiso 1 1 calc R U . . .
C2 C 1.1845(6) 0.3220(7) 0.7006(5) 0.0296(13) Uani 1 1 d . . . . .
H2A H 1.209398 0.264959 0.665344 0.036 Uiso 1 1 calc R U . . .
C3 C 1.1174(4) 0.4858(6) 0.7365(4) 0.0218(10) Uani 1 1 d . . . . .
C4 C 1.0247(6) 0.7338(6) 0.8255(7) 0.0358(16) Uani 1 1 d . . . . .
H4A H 1.008322 0.774112 0.877491 0.043 Uiso 1 1 calc R U . . .
C5 C 1.0111(6) 0.7780(6) 0.7277(7) 0.0393(17) Uani 1 1 d . . . . .
H5A H 0.983954 0.854075 0.699621 0.047 Uiso 1 1 calc R U . . .
C6 C 1.0770(5) 0.5991(6) 0.7452(5) 0.0258(13) Uani 1 1 d . . . . .
C7 C 1.1148(6) 0.5986(6) 1.1601(5) 0.0288(13) Uani 1 1 d . . . . .
H7A H 1.188383 0.626754 1.194510 0.035 Uiso 1 1 calc R U . . .
C8 C 1.0395(6) 0.6014(7) 1.2034(6) 0.0335(14) Uani 1 1 d . . . . .
H8A H 1.050667 0.631642 1.271826 0.040 Uiso 1 1 calc R U . . .
C9 C 0.9635(5) 0.5226(5) 1.0416(5) 0.0230(11) Uani 1 1 d . . . . .
C10 C 0.8696(5) 0.3886(6) 0.7857(5) 0.0263(12) Uani 1 1 d . . . . .
H10A H 0.880612 0.363790 0.725016 0.032 Uiso 1 1 calc R U . . .
C11 C 0.7745(5) 0.3802(6) 0.7957(6) 0.0307(13) Uani 1 1 d . . . . .
H11A H 0.707408 0.346883 0.744650 0.037 Uiso 1 1 calc R U . . .
C12 C 0.8977(5) 0.4637(5) 0.9419(5) 0.0222(11) Uani 1 1 d . . . . .
C13 C 0.6761(5) 1.2056(6) 1.2894(5) 0.0226(11) Uani 1 1 d . . . . .
H13A H 0.703429 1.275943 1.329913 0.027 Uiso 1 1 calc R U . . .
C14 C 0.6698(5) 1.1832(6) 1.1897(5) 0.0251(12) Uani 1 1 d . . . . .
H14A H 0.691987 1.234962 1.148291 0.030 Uiso 1 1 calc R U . . .
C15 C 0.6060(5) 1.0308(6) 1.2413(4) 0.0195(11) Uani 1 1 d . . . . .
C16 C 0.5184(5) 0.7968(5) 1.3545(6) 0.0273(12) Uani 1 1 d . . . . .
H16A H 0.507193 0.763460 1.412443 0.033 Uiso 1 1 calc R U . . .
C17 C 0.4928(6) 0.7456(6) 1.2589(6) 0.0311(13) Uani 1 1 d . . . . .
H17A H 0.460982 0.669571 1.237128 0.037 Uiso 1 1 calc R U . . .
C18 C 0.5639(5) 0.9203(5) 1.2593(5) 0.0209(10) Uani 1 1 d . . . . .
C19 C 0.6397(7) 0.9389(7) 1.6803(5) 0.0329(14) Uani 1 1 d . . . . .
H19A H 0.715409 0.917554 1.713235 0.039 Uiso 1 1 calc R U . . .
C20 C 0.5691(7) 0.9298(6) 1.7249(6) 0.0334(14) Uani 1 1 d . . . . .
H20A H 0.586404 0.901319 1.795358 0.040 Uiso 1 1 calc R U . . .
C21 C 0.4798(5) 1.0029(5) 1.5637(5) 0.0229(11) Uani 1 1 d . . . . .
C22 C 0.3722(5) 1.1415(6) 1.3112(5) 0.0278(12) Uani 1 1 d . . . . .
H22A H 0.380013 1.172728 1.250771 0.033 Uiso 1 1 calc R U . . .
C23 C 0.2780(6) 1.1382(7) 1.3250(7) 0.0364(15) Uani 1 1 d . . . . .
H23A H 0.208150 1.167171 1.275591 0.044 Uiso 1 1 calc R U . . .
C24 C 0.4079(5) 1.0577(6) 1.4644(5) 0.0236(10) Uani 1 1 d . . . . .
 
loop_
 _atom_site_aniso_label
 _atom_site_aniso_U_11
 _atom_site_aniso_U_22
 _atom_site_aniso_U_33
 _atom_site_aniso_U_23
 _atom_site_aniso_U_13
 _atom_site_aniso_U_12
Ru1 0.01701(19) 0.0159(2) 0.01731(18) -0.00229(14) 0.00714(14) -0.00109(14)
Ru2 0.0216(2) 0.0149(2) 0.01400(17) 0.00164(14) 0.00793(14) 0.00183(14)
O1W 0.028(2) 0.045(3) 0.035(2) -0.012(2) 0.013(2) -0.007(2)
O2W 0.031(2) 0.040(3) 0.028(2) -0.009(2) 0.0116(19) -0.004(2)
O3W 0.052(3) 0.059(4) 0.045(3) 0.020(3) 0.018(3) 0.014(3)
O4W 0.055(4) 0.085(6) 0.065(4) 0.005(4) 0.036(4) 0.004(4)
Cl1 0.0226(6) 0.0377(9) 0.0191(5) -0.0034(5) 0.0072(5) -0.0092(6)
Cl2 0.0312(7) 0.0233(6) 0.0240(6) 0.0056(5) 0.0122(5) 0.0013(5)
Cl3 0.0285(6) 0.0377(9) 0.0167(5) 0.0034(5) 0.0084(5) 0.0129(6)
Cl4 0.0375(8) 0.0243(7) 0.0242(6) -0.0094(5) 0.0133(6) -0.0011(6)
Cl5 0.0400(8) 0.0511(10) 0.0478(9) 0.0013(9) 0.0303(8) -0.0044(8)
Cl6 0.0415(10) 0.0670(15) 0.0696(15) -0.0262(13) 0.0257(10) -0.0062(10)
N1 0.0169(19) 0.018(2) 0.018(2) -0.0010(17) 0.0063(16) -0.0017(17)
N2 0.033(3) 0.045(3) 0.017(2) -0.003(2) 0.012(2) -0.016(2)
N3 0.020(2) 0.014(2) 0.033(3) 0.0009(19) 0.0042(19) 0.0000(17)
N4 0.038(3) 0.024(3) 0.030(3) 0.009(2) -0.002(2) -0.006(2)
N5 0.029(2) 0.023(2) 0.020(2) -0.002(2) 0.0115(18) -0.005(2)
N6 0.035(3) 0.024(2) 0.029(2) 0.001(2) 0.019(2) 0.004(2)
N7 0.022(2) 0.016(2) 0.024(2) -0.0035(17) 0.0098(18) -0.0014(17)
N8 0.019(2) 0.029(3) 0.039(3) 0.004(2) 0.013(2) 0.000(2)
N9 0.024(2) 0.014(2) 0.0157(19) 0.0010(16) 0.0092(17) 0.0030(17)
N10 0.028(2) 0.032(3) 0.0138(18) 0.0037(18) 0.0102(17) 0.009(2)
N11 0.022(2) 0.014(2) 0.023(2) 0.0030(17) 0.0078(18) 0.0008(17)
N12 0.027(2) 0.020(2) 0.024(2) -0.0076(19) 0.0023(19) 0.0014(19)
N13 0.033(2) 0.019(2) 0.018(2) 0.009(2) 0.0136(18) 0.003(2)
N14 0.051(3) 0.020(2) 0.032(3) -0.005(2) 0.032(3) -0.009(2)
N15 0.023(2) 0.016(2) 0.024(2) -0.0009(17) 0.0109(18) -0.0017(17)
N16 0.029(3) 0.028(3) 0.045(3) -0.006(2) 0.020(3) -0.004(2)
C1 0.021(2) 0.022(3) 0.026(3) -0.005(2) 0.012(2) -0.002(2)
C2 0.030(3) 0.035(3) 0.029(3) -0.016(3) 0.018(2) -0.007(2)
C3 0.020(2) 0.025(3) 0.018(2) 0.000(2) 0.0059(18) -0.008(2)
C4 0.026(3) 0.018(3) 0.050(4) -0.005(3) 0.003(3) 0.003(2)
C5 0.034(3) 0.019(3) 0.046(4) 0.007(3) 0.000(3) 0.004(2)
C6 0.022(3) 0.021(3) 0.023(3) 0.005(2) -0.002(2) -0.006(2)
C7 0.038(3) 0.022(3) 0.025(3) -0.008(2) 0.012(3) -0.005(2)
C8 0.045(4) 0.030(3) 0.026(3) -0.003(2) 0.016(3) 0.003(3)
C9 0.029(3) 0.019(3) 0.024(3) 0.0016(19) 0.014(2) 0.003(2)
C10 0.021(3) 0.023(3) 0.029(3) -0.007(2) 0.005(2) -0.002(2)
C11 0.022(3) 0.029(3) 0.033(3) -0.004(2) 0.004(2) -0.003(2)
C12 0.021(2) 0.014(2) 0.031(3) 0.001(2) 0.010(2) -0.0005(18)
C13 0.026(3) 0.018(2) 0.025(3) 0.003(2) 0.012(2) 0.002(2)
C14 0.025(3) 0.027(3) 0.028(3) 0.011(2) 0.017(2) 0.005(2)
C15 0.024(2) 0.022(3) 0.011(2) 0.0003(18) 0.0056(18) 0.004(2)
C16 0.024(3) 0.015(3) 0.037(3) 0.004(2) 0.008(2) 0.001(2)
C17 0.031(3) 0.019(3) 0.035(3) 0.000(2) 0.007(3) 0.000(2)
C18 0.021(2) 0.017(2) 0.021(2) -0.0048(19) 0.006(2) 0.0035(19)
C19 0.049(4) 0.031(3) 0.021(3) 0.009(2) 0.016(3) 0.006(3)
C20 0.058(4) 0.020(3) 0.030(3) 0.001(2) 0.027(3) -0.002(3)
C21 0.038(3) 0.013(2) 0.028(3) -0.006(2) 0.023(2) -0.006(2)
C22 0.027(3) 0.019(3) 0.031(3) 0.006(2) 0.007(2) -0.002(2)
C23 0.026(3) 0.030(3) 0.052(4) 0.001(3) 0.016(3) 0.003(3)
C24 0.028(3) 0.017(2) 0.030(3) -0.006(2) 0.016(2) -0.003(2)
 
_geom_special_details
;
 All esds (except the esd in the dihedral angle between two l.s. planes)
 are estimated using the full covariance matrix.  The cell esds are taken
 into account individually in the estimation of esds in distances, angles
 and torsion angles; correlations between esds in cell parameters are only
 used when they are defined by crystal symmetry.  An approximate (isotropic)
 treatment of cell esds is used for estimating esds involving l.s. planes.
;
 
loop_
 _geom_bond_atom_site_label_1
 _geom_bond_atom_site_label_2
 _geom_bond_distance
 _geom_bond_site_symmetry_2
 _geom_bond_publ_flag
Ru1 N7 2.043(5) . ?
Ru1 N3 2.048(5) . ?
Ru1 N5 2.057(5) . ?
Ru1 N1 2.064(5) . ?
Ru1 Cl1 2.3430(14) . ?
Ru1 Cl2 2.3579(15) . ?
Ru2 N11 2.052(5) . ?
Ru2 N15 2.058(5) . ?
Ru2 N13 2.071(5) . ?
Ru2 N9 2.075(5) . ?
Ru2 Cl4 2.3400(16) . ?
Ru2 Cl3 2.3614(15) . ?
N1 C3 1.336(8) . ?
N1 C1 1.377(8) . ?
N2 C3 1.340(8) . ?
N2 C2 1.375(10) . ?
N2 H2B 0.8800 . ?
N3 C6 1.331(9) . ?
N3 C4 1.384(8) . ?
N4 C6 1.338(8) . ?
N4 C5 1.383(11) . ?
N4 H4B 0.8800 . ?
N5 C9 1.329(8) . ?
N5 C7 1.376(8) . ?
N6 C9 1.337(8) . ?
N6 C8 1.390(10) . ?
N6 H6B 0.8800 . ?
N7 C12 1.350(8) . ?
N7 C10 1.391(7) . ?
N8 C12 1.332(8) . ?
N8 C11 1.378(9) . ?
N8 H8B 0.8800 . ?
N9 C15 1.334(7) . ?
N9 C13 1.368(8) . ?
N10 C15 1.343(7) . ?
N10 C14 1.378(9) . ?
N10 H10B 0.8800 . ?
N11 C18 1.326(8) . ?
N11 C16 1.374(8) . ?
N12 C18 1.347(7) . ?
N12 C17 1.388(9) . ?
N12 H12B 0.8800 . ?
N13 C21 1.334(8) . ?
N13 C19 1.375(8) . ?
N14 C21 1.350(7) . ?
N14 C20 1.370(11) . ?
N14 H14B 0.8800 . ?
N15 C24 1.328(8) . ?
N15 C22 1.361(8) . ?
N16 C23 1.340(10) . ?
N16 C24 1.343(8) . ?
N16 H16B 0.8800 . ?
C1 C2 1.373(9) . ?
C1 H1A 0.9500 . ?
C2 H2A 0.9500 . ?
C3 C6 1.418(10) . ?
C4 C5 1.372(12) . ?
C4 H4A 0.9500 . ?
C5 H5A 0.9500 . ?
C7 C8 1.379(10) . ?
C7 H7A 0.9500 . ?
C8 H8A 0.9500 . ?
C9 C12 1.436(8) . ?
C10 C11 1.349(9) . ?
C10 H10A 0.9500 . ?
C11 H11A 0.9500 . ?
C13 C14 1.361(9) . ?
C13 H13A 0.9500 . ?
C14 H14A 0.9500 . ?
C15 C18 1.437(9) . ?
C16 C17 1.339(10) . ?
C16 H16A 0.9500 . ?
C17 H17A 0.9500 . ?
C19 C20 1.339(10) . ?
C19 H19A 0.9500 . ?
C20 H20A 0.9500 . ?
C21 C24 1.430(9) . ?
C22 C23 1.360(10) . ?
C22 H22A 0.9500 . ?
C23 H23A 0.9500 . ?
 
loop_
 _geom_angle_atom_site_label_1
 _geom_angle_atom_site_label_2
 _geom_angle_atom_site_label_3
 _geom_angle
 _geom_angle_site_symmetry_1
 _geom_angle_site_symmetry_3
 _geom_angle_publ_flag
N7 Ru1 N3 86.3(2) . . ?
N7 Ru1 N5 78.9(2) . . ?
N3 Ru1 N5 101.7(2) . . ?
N7 Ru1 N1 95.95(19) . . ?
N3 Ru1 N1 77.9(2) . . ?
N5 Ru1 N1 174.8(2) . . ?
N7 Ru1 Cl1 169.64(15) . . ?
N3 Ru1 Cl1 89.05(15) . . ?
N5 Ru1 Cl1 93.02(15) . . ?
N1 Ru1 Cl1 92.13(13) . . ?
N7 Ru1 Cl2 89.71(15) . . ?
N3 Ru1 Cl2 170.63(16) . . ?
N5 Ru1 Cl2 85.85(18) . . ?
N1 Ru1 Cl2 94.08(15) . . ?
Cl1 Ru1 Cl2 96.18(6) . . ?
N11 Ru2 N15 85.8(2) . . ?
N11 Ru2 N13 97.5(2) . . ?
N15 Ru2 N13 78.5(2) . . ?
N11 Ru2 N9 78.8(2) . . ?
N15 Ru2 N9 97.0(2) . . ?
N13 Ru2 N9 174.5(2) . . ?
N11 Ru2 Cl4 171.00(14) . . ?
N15 Ru2 Cl4 92.23(15) . . ?
N13 Ru2 Cl4 90.68(17) . . ?
N9 Ru2 Cl4 92.78(14) . . ?
N11 Ru2 Cl3 90.44(14) . . ?
N15 Ru2 Cl3 169.60(15) . . ?
N13 Ru2 Cl3 92.40(15) . . ?
N9 Ru2 Cl3 91.73(14) . . ?
Cl4 Ru2 Cl3 92.98(6) . . ?
C3 N1 C1 107.2(5) . . ?
C3 N1 Ru1 114.8(4) . . ?
C1 N1 Ru1 138.0(4) . . ?
C3 N2 C2 109.0(5) . . ?
C3 N2 H2B 125.5 . . ?
C2 N2 H2B 125.5 . . ?
C6 N3 C4 106.1(6) . . ?
C6 N3 Ru1 115.3(4) . . ?
C4 N3 Ru1 138.6(6) . . ?
C6 N4 C5 106.6(6) . . ?
C6 N4 H4B 126.7 . . ?
C5 N4 H4B 126.7 . . ?
C9 N5 C7 106.1(5) . . ?
C9 N5 Ru1 114.5(4) . . ?
C7 N5 Ru1 138.6(4) . . ?
C9 N6 C8 107.3(5) . . ?
C9 N6 H6B 126.3 . . ?
C8 N6 H6B 126.3 . . ?
C12 N7 C10 105.8(5) . . ?
C12 N7 Ru1 114.6(4) . . ?
C10 N7 Ru1 139.6(4) . . ?
C12 N8 C11 108.0(5) . . ?
C12 N8 H8B 126.0 . . ?
C11 N8 H8B 126.0 . . ?
C15 N9 C13 106.7(5) . . ?
C15 N9 Ru2 113.8(4) . . ?
C13 N9 Ru2 139.4(4) . . ?
C15 N10 C14 106.4(5) . . ?
C15 N10 H10B 126.8 . . ?
C14 N10 H10B 126.8 . . ?
C18 N11 C16 107.4(5) . . ?
C18 N11 Ru2 114.6(4) . . ?
C16 N11 Ru2 137.8(5) . . ?
C18 N12 C17 106.8(6) . . ?
C18 N12 H12B 126.6 . . ?
C17 N12 H12B 126.6 . . ?
C21 N13 C19 107.1(5) . . ?
C21 N13 Ru2 114.0(4) . . ?
C19 N13 Ru2 138.4(5) . . ?
C21 N14 C20 106.4(6) . . ?
C21 N14 H14B 126.8 . . ?
C20 N14 H14B 126.8 . . ?
C24 N15 C22 107.3(5) . . ?
C24 N15 Ru2 114.6(4) . . ?
C22 N15 Ru2 137.9(5) . . ?
C23 N16 C24 107.3(6) . . ?
C23 N16 H16B 126.4 . . ?
C24 N16 H16B 126.4 . . ?
C2 C1 N1 108.6(6) . . ?
C2 C1 H1A 125.7 . . ?
N1 C1 H1A 125.7 . . ?
C1 C2 N2 105.7(5) . . ?
C1 C2 H2A 127.1 . . ?
N2 C2 H2A 127.1 . . ?
N1 C3 N2 109.5(6) . . ?
N1 C3 C6 115.7(5) . . ?
N2 C3 C6 134.8(6) . . ?
C5 C4 N3 108.2(7) . . ?
C5 C4 H4A 125.9 . . ?
N3 C4 H4A 125.9 . . ?
C4 C5 N4 107.2(6) . . ?
C4 C5 H5A 126.4 . . ?
N4 C5 H5A 126.4 . . ?
N3 C6 N4 112.0(6) . . ?
N3 C6 C3 116.2(5) . . ?
N4 C6 C3 131.8(7) . . ?
N5 C7 C8 109.1(6) . . ?
N5 C7 H7A 125.4 . . ?
C8 C7 H7A 125.4 . . ?
C7 C8 N6 105.7(6) . . ?
C7 C8 H8A 127.1 . . ?
N6 C8 H8A 127.1 . . ?
N5 C9 N6 111.7(6) . . ?
N5 C9 C12 116.1(5) . . ?
N6 C9 C12 132.1(6) . . ?
C11 C10 N7 108.8(6) . . ?
C11 C10 H10A 125.6 . . ?
N7 C10 H10A 125.6 . . ?
C10 C11 N8 107.1(5) . . ?
C10 C11 H11A 126.5 . . ?
N8 C11 H11A 126.5 . . ?
N8 C12 N7 110.3(6) . . ?
N8 C12 C9 134.1(6) . . ?
N7 C12 C9 115.6(5) . . ?
C14 C13 N9 108.2(6) . . ?
C14 C13 H13A 125.9 . . ?
N9 C13 H13A 125.9 . . ?
C13 C14 N10 107.6(5) . . ?
C13 C14 H14A 126.2 . . ?
N10 C14 H14A 126.2 . . ?
N9 C15 N10 111.0(6) . . ?
N9 C15 C18 116.1(5) . . ?
N10 C15 C18 132.8(5) . . ?
C17 C16 N11 108.5(6) . . ?
C17 C16 H16A 125.7 . . ?
N11 C16 H16A 125.7 . . ?
C16 C17 N12 107.3(6) . . ?
C16 C17 H17A 126.3 . . ?
N12 C17 H17A 126.3 . . ?
N11 C18 N12 109.9(6) . . ?
N11 C18 C15 116.6(5) . . ?
N12 C18 C15 133.5(6) . . ?
C20 C19 N13 107.8(7) . . ?
C20 C19 H19A 126.1 . . ?
N13 C19 H19A 126.1 . . ?
C19 C20 N14 108.7(6) . . ?
C19 C20 H20A 125.7 . . ?
N14 C20 H20A 125.7 . . ?
N13 C21 N14 110.0(6) . . ?
N13 C21 C24 116.3(5) . . ?
N14 C21 C24 133.6(6) . . ?
C23 C22 N15 107.3(6) . . ?
C23 C22 H22A 126.4 . . ?
N15 C22 H22A 126.4 . . ?
N16 C23 C22 108.3(6) . . ?
N16 C23 H23A 125.9 . . ?
C22 C23 H23A 125.9 . . ?
N15 C24 N16 109.8(6) . . ?
N15 C24 C21 116.4(5) . . ?
N16 C24 C21 133.7(6) . . ?
 
_refine_diff_density_max    3.212
_refine_diff_density_min   -1.752
_refine_diff_density_rms    0.162

_shelx_res_file
;
TITL Compound_2.res in P2(1)
REM SHELXT solution in P2(1)
REM R1 0.095,  Rweak 0.019,  Alpha 0.031,  Orientation as input
REM Flack x =  0.482 ( 0.005 ) from Parsons' quotients
REM Formula found by SHELXT:  C33 Cl5 N9 O5 Ru2
CELL  0.71073  13.4566  11.3171  13.7498   90.000  115.555   90.000
ZERR   2.000   0.0006   0.0004   0.0006    0.000    0.001    0.000
LATT -1
SYMM -X, 1/2+Y, -Z
SFAC C H CL N O RU
UNIT 48 48 12 32 8 4
TWIN
TEMP -153.160
L.S. 4
BOND $H
ACTA
LIST 6
FMAP 2
PLAN 25
OMIT 1 0 2
OMIT 1 0 4
WGHT    0.089700    3.496000
FVAR       0.54891
RU1   6    1.111985    0.484492    0.944476    11.00000    0.01701    0.01589 =
         0.01731   -0.00229    0.00714   -0.00109
RU2   6    0.617319    1.049536    1.455127    11.00000    0.02162    0.01493 =
         0.01400    0.00164    0.00793    0.00183
O1W   5    0.615550    0.713786    0.922022    11.00000    0.02845    0.04517 =
         0.03531   -0.01185    0.01345   -0.00693
O2W   5    0.529440    0.870157    1.011756    11.00000    0.03139    0.03975 =
         0.02769   -0.00926    0.01155   -0.00429
O3W   5    1.072434    0.720337    0.486057    11.00000    0.05197    0.05894 =
         0.04451    0.01967    0.01761    0.01425
O4W   5    0.688584    0.533806    0.284504    11.00000    0.05496    0.08478 =
         0.06540    0.00537    0.03604    0.00374
CL1   3    1.288499    0.567288    1.029187    11.00000    0.02259    0.03770 =
         0.01909   -0.00341    0.00720   -0.00919
CL2   3    1.155082    0.307738    1.045095    11.00000    0.03119    0.02332 =
         0.02400    0.00561    0.01218    0.00132
CL3   3    0.797903    0.972062    1.533605    11.00000    0.02849    0.03768 =
         0.01668    0.00337    0.00841    0.01293
CL4   3    0.672903    1.230418    1.544844    11.00000    0.03745    0.02428 =
         0.02424   -0.00944    0.01333   -0.00114
CL5   3    0.698742    0.485126    1.064071    11.00000    0.04002    0.05110 =
         0.04775    0.00132    0.03025   -0.00444
CL6   3    0.873641    0.489841    0.505103    11.00000    0.04150    0.06697 =
         0.06959   -0.02616    0.02573   -0.00616
N1    4    1.143451    0.415031    0.821784    11.00000    0.01694    0.01837 =
         0.01765   -0.00098    0.00634   -0.00172
N2    4    1.141386    0.431678    0.662556    11.00000    0.03346    0.04470 =
         0.01689   -0.00291    0.01182   -0.01612
AFIX  43
H2B   2    1.131189    0.461528    0.599843    11.00000   -1.20000
AFIX   0
N3    4    1.066320    0.620350    0.835490    11.00000    0.02031    0.01382 =
         0.03255    0.00093    0.00415   -0.00001
N4    4    1.044392    0.691024    0.677466    11.00000    0.03798    0.02378 =
         0.02973    0.00862   -0.00210   -0.00619
AFIX  43
H4B   2    1.044170    0.695305    0.613469    11.00000   -1.20000
AFIX   0
N5    4    1.066220    0.548444    1.059210    11.00000    0.02876    0.02296 =
         0.02045   -0.00238    0.01153   -0.00518
N6    4    0.943847    0.550990    1.126146    11.00000    0.03518    0.02432 =
         0.02883    0.00084    0.01863    0.00394
AFIX  43
H6B   2    0.881842    0.539768    1.131806    11.00000   -1.20000
AFIX   0
N7    4    0.948992    0.439798    0.878730    11.00000    0.02180    0.01575 =
         0.02403   -0.00348    0.00979   -0.00138
N8    4    0.792969    0.428830    0.893851    11.00000    0.01946    0.02937 =
         0.03910    0.00433    0.01286   -0.00027
AFIX  43
H8B   2    0.744147    0.435692    0.920208    11.00000   -1.20000
AFIX   0
N9    4    0.636291    1.109268    1.321422    11.00000    0.02423    0.01382 =
         0.01573    0.00095    0.00923    0.00304
N10   4    0.625499    1.071962    1.159647    11.00000    0.02789    0.03216 =
         0.01377    0.00374    0.01024    0.00887
AFIX  43
H10B  2    0.612569    1.035196    1.098962    11.00000   -1.20000
AFIX   0
N11   4    0.563572    0.905782    1.354853    11.00000    0.02223    0.01380 =
         0.02307    0.00300    0.00782    0.00083
N12   4    0.521227    0.824117    1.197586    11.00000    0.02732    0.02034 =
         0.02390   -0.00756    0.00234    0.00139
AFIX  43
H12B  2    0.512996    0.813142    1.131169    11.00000   -1.20000
AFIX   0
N13   4    0.583273    0.984695    1.578389    11.00000    0.03339    0.01936 =
         0.01825    0.00881    0.01364    0.00339
N14   4    0.467725    0.968266    1.651957    11.00000    0.05093    0.01968 =
         0.03229   -0.00489    0.03222   -0.00880
AFIX  43
H14B  2    0.406799    0.970083    1.660878    11.00000   -1.20000
AFIX   0
N15   4    0.453256    1.091699    1.400226    11.00000    0.02255    0.01591 =
         0.02417   -0.00090    0.01094   -0.00173
N16   4    0.300740    1.086957    1.420159    11.00000    0.02924    0.02791 =
         0.04501   -0.00631    0.02029   -0.00374
AFIX  43
H16B  2    0.254067    1.074752    1.448382    11.00000   -1.20000
AFIX   0
C1    1    1.184247    0.311897    0.799922    11.00000    0.02123    0.02240 =
         0.02597   -0.00513    0.01210   -0.00163
AFIX  43
H1A   2    1.208198    0.244937    0.845937    11.00000   -1.20000
AFIX   0
C2    1    1.184534    0.321978    0.700555    11.00000    0.02989    0.03514 =
         0.02909   -0.01590    0.01778   -0.00657
AFIX  43
H2A   2    1.209398    0.264959    0.665344    11.00000   -1.20000
AFIX   0
C3    1    1.117357    0.485828    0.736482    11.00000    0.02047    0.02494 =
         0.01756    0.00033    0.00593   -0.00792
C4    1    1.024684    0.733796    0.825545    11.00000    0.02607    0.01803 =
         0.04955   -0.00482    0.00346    0.00258
AFIX  43
H4A   2    1.008322    0.774112    0.877491    11.00000   -1.20000
AFIX   0
C5    1    1.011124    0.777971    0.727661    11.00000    0.03417    0.01904 =
         0.04649    0.00742    0.00014    0.00426
AFIX  43
H5A   2    0.983954    0.854075    0.699621    11.00000   -1.20000
AFIX   0
C6    1    1.076987    0.599113    0.745221    11.00000    0.02197    0.02089 =
         0.02265    0.00502   -0.00160   -0.00571
C7    1    1.114761    0.598590    1.160124    11.00000    0.03785    0.02184 =
         0.02497   -0.00822    0.01187   -0.00475
AFIX  43
H7A   2    1.188383    0.626754    1.194510    11.00000   -1.20000
AFIX   0
C8    1    1.039478    0.601445    1.203396    11.00000    0.04526    0.02981 =
         0.02618   -0.00266    0.01618    0.00325
AFIX  43
H8A   2    1.050667    0.631642    1.271826    11.00000   -1.20000
AFIX   0
C9    1    0.963460    0.522648    1.041633    11.00000    0.02883    0.01858 =
         0.02416    0.00158    0.01399    0.00320
C10   1    0.869627    0.388648    0.785654    11.00000    0.02140    0.02272 =
         0.02889   -0.00676    0.00530   -0.00179
AFIX  43
H10A  2    0.880612    0.363790    0.725016    11.00000   -1.20000
AFIX   0
C11   1    0.774496    0.380154    0.795670    11.00000    0.02191    0.02857 =
         0.03314   -0.00388    0.00377   -0.00295
AFIX  43
H11A  2    0.707408    0.346883    0.744650    11.00000   -1.20000
AFIX   0
C12   1    0.897653    0.463677    0.941877    11.00000    0.02094    0.01381 =
         0.03093    0.00055    0.01043   -0.00053
C13   1    0.676102    1.205571    1.289450    11.00000    0.02590    0.01794 =
         0.02519    0.00348    0.01229    0.00189
AFIX  43
H13A  2    0.703429    1.275943    1.329913    11.00000   -1.20000
AFIX   0
C14   1    0.669825    1.183228    1.189706    11.00000    0.02540    0.02706 =
         0.02818    0.01069    0.01654    0.00546
AFIX  43
H14A  2    0.691987    1.234962    1.148291    11.00000   -1.20000
AFIX   0
C15   1    0.605961    1.030805    1.241346    11.00000    0.02382    0.02179 =
         0.01088    0.00033    0.00562    0.00428
C16   1    0.518379    0.796827    1.354540    11.00000    0.02449    0.01550 =
         0.03673    0.00381    0.00824    0.00092
AFIX  43
H16A  2    0.507193    0.763460    1.412443    11.00000   -1.20000
AFIX   0
C17   1    0.492763    0.745598    1.258945    11.00000    0.03105    0.01856 =
         0.03543    0.00032    0.00653   -0.00048
AFIX  43
H17A  2    0.460982    0.669571    1.237128    11.00000   -1.20000
AFIX   0
C18   1    0.563863    0.920325    1.259250    11.00000    0.02122    0.01720 =
         0.02078   -0.00475    0.00576    0.00354
C19   1    0.639738    0.938906    1.680307    11.00000    0.04852    0.03077 =
         0.02065    0.00937    0.01622    0.00579
AFIX  43
H19A  2    0.715409    0.917554    1.713235    11.00000   -1.20000
AFIX   0
C20   1    0.569094    0.929773    1.724870    11.00000    0.05848    0.02024 =
         0.03032    0.00084    0.02748   -0.00192
AFIX  43
H20A  2    0.586404    0.901319    1.795358    11.00000   -1.20000
AFIX   0
C21   1    0.479782    1.002867    1.563694    11.00000    0.03774    0.01254 =
         0.02806   -0.00552    0.02326   -0.00593
C22   1    0.372233    1.141476    1.311243    11.00000    0.02740    0.01872 =
         0.03109    0.00626    0.00670   -0.00154
AFIX  43
H22A  2    0.380013    1.172728    1.250771    11.00000   -1.20000
AFIX   0
C23   1    0.278043    1.138164    1.324983    11.00000    0.02568    0.03022 =
         0.05193    0.00065    0.01557    0.00317
AFIX  43
H23A  2    0.208150    1.167171    1.275591    11.00000   -1.20000
AFIX   0
C24   1    0.407935    1.057748    1.464425    11.00000    0.02797    0.01676 =
         0.02987   -0.00638    0.01610   -0.00300
HKLF 4


REM  Compound_2.res in P2(1)
REM R1 =  0.0413 for   10368 Fo > 4sig(Fo)  and  0.0420 for all   10570 data
REM    469 parameters refined using      1 restraints

END

WGHT      0.0897      3.4960

REM Highest difference peak  3.212,  deepest hole -1.752,  1-sigma level  0.162
Q1    1   0.7952  0.5330  0.4302  11.00000  0.05    3.21
Q2    1   1.1079  0.8029  0.4194  11.00000  0.05    1.53
Q3    1   1.0170  0.6493  0.5076  11.00000  0.05    1.47
Q4    1   0.6258  0.5433  1.0017  11.00000  0.05    1.01
Q5    1   1.1925  0.2997  1.0319  11.00000  0.05    0.91
Q6    1   0.6247  0.4744  1.0172  11.00000  0.05    0.90
Q7    1   0.5731  0.8040  0.9885  11.00000  0.05    0.77
Q8    1   0.6314  1.2262  1.5533  11.00000  0.05    0.67
Q9    1   1.3401  0.5504  1.0430  11.00000  0.05    0.66
Q10   1   0.5888  0.9318  1.4020  11.00000  0.05    0.65
Q11   1   0.9975  0.7032  0.6949  11.00000  0.05    0.63
Q12   1   0.9851  0.8234  0.4941  11.00000  0.05    0.61
Q13   1   0.9731  0.7747  0.7529  11.00000  0.05    0.60
Q14   1   1.0104  0.4553  0.5088  11.00000  0.05    0.59
Q15   1   0.6911  0.5385  1.0491  11.00000  0.05    0.59
Q16   1   0.4614  0.9843  1.6070  11.00000  0.05    0.58
Q17   1   0.5493  0.8427  1.1591  11.00000  0.05    0.57
Q18   1   0.6034  0.7261  0.9763  11.00000  0.05    0.56
Q19   1   0.7639  0.9627  1.5541  11.00000  0.05    0.56
Q20   1   0.8099  0.4846  1.2106  11.00000  0.05    0.55
Q21   1   0.8242  0.4039  0.7982  11.00000  0.05    0.52
Q22   1   0.8935  0.6699  0.5810  11.00000  0.05    0.51
Q23   1   1.1691  0.3184  0.7381  11.00000  0.05    0.51
Q24   1   1.0013  0.5565  1.0553  11.00000  0.05    0.50
Q25   1   0.4652  0.8951  0.9689  11.00000  0.05    0.50
;
_shelx_res_checksum    8982

_shelx_hkl_file
;
  -2   0   0  762.32   25.50
  -2   0   0  789.52   25.30
  -2   0   0  759.22   25.60
  -2   0   0  807.72   25.30
   2   0   0  773.42   25.70
   2   0   0  803.92   25.30
   2   0   0  771.12   25.60
   2   0   0  800.72   25.30
  -2   0   0  768.22   25.70
  -2   0   0  740.43   25.60
  -3   0   0   26.20    2.20
  -3   0   0   18.10    1.90
  -3   0   0   16.60    1.50
   3   0   0   20.40    2.20
   3   0   0   22.20    1.50
  -3   0   0   18.70    2.40
   3   0   0   20.50    2.00
   3   0   0   15.90    1.50
  -5   0   0  555.84   19.70
   5   0   0  625.44   21.00
   5   0   0  589.04   19.70
   5   0   0  540.45   19.80
  -5   0   0  541.05   19.20
  -5   0   0  633.54   21.10
  -5   0   0  555.74   20.20
   6   0   0    1.30    1.20
   6   0   0    1.20    1.10
  -6   0   0    1.30    1.20
   6   0   0    2.40    1.40
  -6   0   0    3.20    1.80
  -6   0   0    1.60    1.50
  -6   0   0    1.70    1.70
  -6   0   0    3.60    1.30
  -6   0   0    2.60    0.90
   6   0   0    1.10    1.30
   6   0   0    9.00    2.40
   6   0   0    2.20    0.90
  -7   0   0   -0.50    1.00
  -7   0   0    1.00    0.80
  -7   0   0    2.40    1.70
   7   0   0    1.60    1.70
   7   0   0    4.70    1.60
   7   0   0    1.60    1.20
   7   0   0    2.00    1.20
   7   0   0    2.90    1.70
  -7   0   0    1.60    1.70
  -7   0   0    4.20    1.40
  -7   0   0    1.90    1.50
   8   0   0  476.35   19.20
  -8   0   0  499.45   19.80
  -8   0   0  481.15   19.30
  -8   0   0  476.15   18.70
  -8   0   0  496.95   19.40
  -8   0   0  475.75   17.00
   8   0   0  518.85   18.30
   8   0   0  517.15   18.40
   8   0   0  489.85   17.90
   8   0   0  496.35   17.20
   8   0   0  487.35   19.60
  -8   0   0  490.85   18.00
   9   0   0   23.80    2.20
  -9   0   0   19.40    3.50
  -9   0   0   22.00    3.80
  -9   0   0   17.00    2.40
   9   0   0   18.10    2.80
   9   0   0   26.60    4.40
   9   0   0   23.90    3.40
   9   0   0   21.80    2.80
  -9   0   0   23.00    2.30
  -9   0   0   25.10    4.20
 -10   0   0 1154.78   41.40
  10   0   0 1116.59   39.20
  10   0   0 1150.88   38.20
 -10   0   0 1095.99   42.50
  10   0   0 1152.98   41.80
 -10   0   0 1220.28   42.20
  10   0   0 1150.88   39.90
  10   0   0 1159.58   39.70
 -10   0   0 1088.79   39.10
  11   0   0   24.20    5.00
  11   0   0   27.90    2.70
 -11   0   0   27.10    3.40
  11   0   0   24.10    3.80
 -11   0   0   24.80    5.00
 -11   0   0   24.40    5.50
 -12   0   0 1878.01   65.79
 -12   0   0 1833.92   64.89
  12   0   0 1878.51   65.59
  12   0   0 1832.62   62.89
  12   0   0 1786.42   60.39
 -13   0   0    7.70    4.30
 -13   0   0    4.60    3.60
  13   0   0    9.30    3.00
  13   0   0    2.40    3.60
  13   0   0    3.00    1.50
  14   0   0  198.98   10.80
 -14   0   0  186.58   13.20
  14   0   0  195.28   12.90
 -14   0   0  186.28   12.40
  14   0   0  166.28    7.40
  14   0   0  164.48    7.40
  15   0   0   -1.50    3.60
  15   0   0    3.80    4.50
  15   0   0    4.10    3.30
 -15   0   0    2.00    4.20
 -15   0   0   -4.10    4.10
  16   0   0  128.29    9.70
  16   0   0  117.69   11.80
  16   0   0  140.69   15.30
 -16   0   0  159.48   21.70
 -16   0   0  154.68   12.50
  -2  -1   0  244.98    8.70
   2  -1   0  230.88    8.90
  -2  -1   0  257.27    8.40
   2  -1   0  235.68    8.60
   2  -1   0  245.98    8.60
  -2  -1   0  238.38    8.60
   2  -1   0  245.88    8.50
  -2  -1   0  237.98    8.60
   2  -1   0  242.28    9.00
  -2  -1   0  248.58    8.10
   2   1   0  255.77    8.30
  -2   1   0  238.38    8.90
  -2   1   0  243.18    8.60
   2   1   0  242.18    8.60
   2   1   0  241.08    8.50
   2   1   0  239.58    8.60
   2   1   0  246.58    8.10
  -2   1   0  250.47    8.10
  -2   1   0  247.78    8.60
  -2   1   0  239.88    8.60
   2   1   0  246.98    8.70
   2   1   0  257.07    8.70
  -2   1   0  244.18    9.00
   5  -1   0 1561.54   51.69
  -5  -1   0 1521.75   50.89
   5  -1   0 1522.95   50.39
   5  -1   0 1543.45   50.29
   5  -1   0 1538.95   51.49
   5  -1   0 1531.15   50.99
  -5  -1   0 1460.85   50.59
  -5  -1   0 1559.14   51.39
  -5  -1   0 1469.95   51.09
  -5  -1   0 1572.94   51.49
  -5  -1   0 1611.34   50.39
   5   1   0 1549.24   51.39
   5   1   0 1488.15   50.99
   5   1   0 1560.34   50.29
  -5   1   0 1510.95   50.49
  -5   1   0 1550.24   50.99
  -5   1   0 1581.94   51.19
   5   1   0 1565.24   50.89
  -5   1   0 1525.85   51.49
   5   1   0 1567.74   50.79
  -5   1   0 1511.95   50.09
  -5   1   0 1558.84   51.69
  -6  -1   0  841.62   30.10
   6  -1   0  856.71   29.30
  -6  -1   0  893.81   29.80
   6  -1   0  885.61   29.40
  -6  -1   0  865.81   30.50
   6  -1   0  868.61   30.30
   6  -1   0  883.01   31.00
  -6  -1   0  885.11   29.40
  -6  -1   0  875.51   30.70
   6  -1   0  835.52   30.60
  -6  -1   0  905.11   30.80
   6  -1   0  863.91   29.50
  -6   1   0  860.51   30.70
   6   1   0  872.01   30.00
   6   1   0  884.71   29.40
   6   1   0  861.11   30.30
  -6   1   0  899.81   31.10
  -6   1   0  895.11   30.50
  -6   1   0  853.01   29.10
   6   1   0  867.71   29.90
  -6   1   0  859.51   29.20
   6   1   0  897.01   30.60
  -6   1   0  854.01   30.10
  -7  -1   0 2882.01   91.79
   7  -1   0 2728.63   89.79
  -7  -1   0 2694.63   91.19
  -7  -1   0 2663.13   90.29
   7  -1   0 2816.52   91.99
   7  -1   0 2713.63   91.49
  -7  -1   0 2732.83   90.89
   7  -1   0 2836.72   89.99
   7  -1   0 2707.53   90.09
  -7  -1   0 2837.12   91.69
   7   1   0 2746.03   91.39
  -7   1   0 2701.23   91.49
  -7   1   0 2737.93   89.69
   7   1   0 2793.42   89.99
  -7   1   0 2860.81   91.39
   7   1   0 2828.12   90.69
   7   1   0 2662.33   91.09
  -7   1   0 2841.12   91.79
  -7   1   0 2819.92   91.99
   7   1   0 2819.72   90.69
   8  -1   0   57.39    5.20
   8  -1   0   52.89    4.70
   8  -1   0   62.29    4.00
  -8  -1   0   57.59    3.00
  -8  -1   0   61.89    5.10
  -8  -1   0   52.59    3.90
   8  -1   0   62.89    3.90
   8  -1   0   54.99    3.60
  -8  -1   0   54.99    4.60
  -8  -1   0   60.29    5.00
  -8  -1   0   55.59    4.30
   8   1   0   53.49    4.50
   8   1   0   62.59    3.80
   8   1   0   49.00    4.60
  -8   1   0   56.49    4.70
  -8   1   0   57.29    3.50
  -8   1   0   51.59    3.30
  -8   1   0   62.99    5.50
   8   1   0   57.79    4.30
   8   1   0   55.49    4.10
  -8   1   0   58.49    4.30
   9  -1   0   46.50    3.40
   9  -1   0   43.30    3.50
   9  -1   0   36.20    5.30
   9  -1   0   42.80    3.70
  -9  -1   0   42.80    3.60
  -9  -1   0   51.39    5.10
  -9  -1   0   43.40    5.00
  -9  -1   0   37.60    4.30
  -9  -1   0   42.70    2.70
  -9   1   0   46.40    4.60
  -9   1   0   40.50    4.50
  -9   1   0   51.99    5.30
  -9   1   0   37.00    2.90
   9   1   0   43.20    3.50
   9   1   0   48.50    4.90
   9   1   0   42.50    3.90
   9   1   0   46.50    4.10
  -9   1   0   37.50    3.10
  10  -1   0  201.68   11.40
 -10  -1   0  209.78   10.70
  10  -1   0  209.88    8.80
 -10  -1   0  198.08    9.30
 -10  -1   0  209.08   11.10
  10  -1   0  182.18    9.00
 -10  -1   0  214.68   11.50
  10  -1   0  200.88    9.50
 -10  -1   0  184.38    7.70
  10   1   0  206.28    9.90
  10   1   0  197.88    9.80
 -10   1   0  233.48   11.20
 -10   1   0  191.58   11.30
 -10   1   0  206.58    8.40
  10   1   0  208.18   11.10
 -10   1   0  188.98    8.70
  10   1   0  194.38    9.00
 -11  -1   0  743.33   28.20
  11  -1   0  686.83   24.50
  11  -1   0  712.93   28.40
 -11  -1   0  701.83   28.10
  11  -1   0  719.93   25.80
 -11   1   0  678.43   24.90
  11   1   0  662.03   25.00
  11   1   0  702.43   27.80
  11   1   0  678.33   23.50
 -11   1   0  686.43   29.30
 -11   1   0  622.14   24.80
 -11   1   0  693.63   28.30
  11   1   0  715.23   26.20
  11   1   0  703.43   26.20
  12  -1   0  174.68    8.00
 -12  -1   0  179.68   11.20
 -12  -1   0  162.58   11.40
  12  -1   0  154.08    7.60
  12  -1   0  176.08    9.40
  12   1   0  166.08    9.60
  12   1   0  156.48    9.30
 -12   1   0  159.28    7.20
 -12   1   0  180.58   12.00
  12   1   0  146.89    6.60
  12   1   0  168.08   11.10
 -12   1   0  152.68    8.10
 -12   1   0  171.18   11.00
  13  -1   0    2.60    2.50
 -13  -1   0    3.20    3.40
  13  -1   0    3.80    1.90
  13  -1   0    3.00    1.80
  13  -1   0   -0.30    3.50
 -13  -1   0   -3.40    2.90
  13   1   0   -2.10    2.60
  13   1   0    1.60    3.40
 -13   1   0   -1.60    3.30
  13   1   0    0.50    2.60
 -13   1   0    0.90    3.30
  14  -1   0    5.00    3.70
  14  -1   0    3.70    1.90
  14  -1   0    6.40    2.20
  14  -1   0    6.70    3.30
 -14  -1   0    4.30    4.30
 -14  -1   0    2.60    3.50
 -14   1   0    1.50    3.90
  14   1   0    0.80    3.40
 -14   1   0    4.00    3.60
  14   1   0    5.30    3.00
  14   1   0    5.40    3.60
  15  -1   0  163.18    8.40
 -15  -1   0  210.58   14.10
  15  -1   0  214.18   11.60
 -15  -1   0  195.88   14.30
  15  -1   0  198.08   14.30
  15   1   0  221.38   13.80
 -15   1   0  216.98   15.00
  15   1   0  211.78   12.00
  15   1   0  208.28   14.00
 -15   1   0  208.08   13.50
 -16  -1   0   36.40    8.10
  16  -1   0   20.10    6.00
  16  -1   0   17.00    4.60
 -16  -1   0   18.70    9.90
  16   1   0   22.60    9.30
 -16   1   0   31.00   11.80
 -16   1   0   25.40    6.50
  16   1   0   25.80    7.30
  16   1   0   19.90    4.90
  -1  -2   0  509.85   17.20
   1  -2   0  529.75   17.50
  -1  -2   0  528.15   17.60
  -1  -2   0  499.05   17.20
  -1  -2   0  505.45   17.20
   1  -2   0  502.85   17.30
  -1  -2   0  502.25   17.00
  -1  -2   0  510.65   17.20
   1  -2   0  518.55   17.30
  -1  -2   0  518.25   16.70
  -1  -2   0  520.85   16.70
   1  -2   0  526.75   17.20
   1  -2   0  517.95   17.00
   1  -2   0  531.25   17.70
  -1  -2   0  551.54   17.20
  -1  -2   0  467.15   17.20
   1  -2   0  529.35   17.00
   1   2   0  524.95   17.20
  -1   2   0  514.25   16.80
   1   2   0  492.95   17.20
   1   2   0  526.45   17.60
  -1   2   0  512.75   17.30
  -1   2   0  518.65   17.30
  -1   2   0  545.35   17.70
  -1   2   0  515.85   17.00
   1   2   0  479.25   17.30
   1   2   0  537.15   17.30
   1   2   0  509.75   17.20
   1   2   0  515.05   17.20
  -1   2   0  528.15   17.30
   2  -2   0   25.40    2.20
   2  -2   0   27.50    2.20
  -2  -2   0   25.30    1.90
  -2  -2   0   23.00    1.30
   2  -2   0   27.30    1.70
  -2  -2   0   23.60    1.60
  -2  -2   0   27.50    1.60
  -2  -2   0   26.60    1.60
   2  -2   0   26.80    1.80
  -2  -2   0   26.10    1.70
  -2  -2   0   26.80    1.80
   2  -2   0   23.50    2.00
  -2  -2   0   23.80    1.80
  -2  -2   0   25.50    1.80
   2   2   0   27.00    1.60
   2   2   0   25.80    1.90
   2   2   0   25.20    1.60
   2   2   0   23.90    1.60
  -2   2   0   27.30    2.10
   2   2   0   25.90    1.90
  -2   2   0   26.70    1.70
  -2   2   0   25.30    2.10
  -2   2   0   25.00    1.80
  -2   2   0   25.70    2.10
   2   2   0   28.40    1.90
  -4   2   0 6564.54  207.78
  -4   2   0 6411.46  208.28
   5  -2   0  190.98    8.50
   5  -2   0  187.58    7.40
  -5  -2   0  174.18    8.00
  -5  -2   0  184.38    7.90
   5  -2   0  189.28    7.90
  -5  -2   0  175.48    7.70
  -5  -2   0  186.88    8.50
   5  -2   0  170.28    7.90
  -5  -2   0  169.68    7.20
   5  -2   0  199.08    8.80
   5   2   0  196.88    8.10
  -5   2   0  201.48    8.00
  -5   2   0  195.78    8.80
  -5   2   0  179.58    6.80
   5   2   0  181.38    7.70
   5   2   0  184.08    8.00
  -5   2   0  167.68    7.70
   5   2   0  179.78    7.20
   5   2   0  183.48    8.00
  -5   2   0  195.58    7.70
   5   2   0  180.38    7.80
   5   2   0  187.48    6.70
  -5   2   0  189.28    8.40
  -6  -2   0 3683.03  120.99
   6  -2   0 3729.83  120.89
  -6  -2   0 3769.72  120.09
  -6  -2   0 3781.92  121.29
   6  -2   0 3768.02  121.99
  -6  -2   0 3660.63  120.89
  -6  -2   0 3761.52  121.69
   6  -2   0 3754.42  120.49
   6  -2   0 3569.14  121.59
  -6  -2   0 3637.84  120.69
  -6   2   0 3693.23  120.89
   6   2   0 3785.82  120.89
  -6   2   0 3733.73  120.09
   6   2   0 3792.62  121.09
   6   2   0 3833.32  121.19
   6   2   0 3672.33  121.09
   6   2   0 3739.03  119.99
  -6   2   0 3807.42  121.99
  -6   2   0 3711.13  120.29
   6   2   0 3732.03  119.19
  -6   2   0 3672.73  121.59
   6   2   0 3657.23  120.79
  -6   2   0 3780.82  120.99
  -7  -2   0  590.74   21.50
  -7  -2   0  558.04   21.70
   7  -2   0  570.94   20.30
  -7  -2   0  575.14   21.00
   7  -2   0  540.35   21.60
   7  -2   0  569.54   22.00
  -7  -2   0  547.95   20.70
   7  -2   0  575.14   20.30
  -7  -2   0  579.94   20.00
   7  -2   0  537.95   20.80
  -7  -2   0  539.95   20.50
   7   2   0  577.94   21.00
   7   2   0  576.94   21.20
  -7   2   0  571.84   21.00
   7   2   0  566.14   20.90
   7   2   0  594.04   21.30
   7   2   0  596.14   20.90
  -7   2   0  544.45   21.50
   7   2   0  577.34   19.90
  -7   2   0  565.24   20.10
   7   2   0  561.64   18.90
  -7   2   0  546.95   19.40
  -7   2   0  561.84   21.90
  -8  -2   0  839.62   31.70
   8  -2   0  882.51   33.00
   8  -2   0  932.31   33.70
   8  -2   0  872.01   32.30
  -8  -2   0  917.41   32.90
  -8  -2   0  876.71   32.10
  -8  -2   0  923.41   31.20
   8  -2   0  935.11   31.50
  -8  -2   0  915.71   33.20
  -8  -2   0  883.61   32.40
   8  -2   0  930.81   32.60
   8   2   0  884.61   32.50
   8   2   0  914.61   29.90
   8   2   0  861.11   32.00
  -8   2   0  946.61   33.70
  -8   2   0  896.01   32.20
   8   2   0  947.01   32.80
   8   2   0  964.40   32.40
  -8   2   0  922.81   31.20
  -8   2   0  932.81   32.50
  -8   2   0  898.81   30.60
   8   2   0  964.10   32.30
   8   2   0  902.91   31.00
  -8   2   0  892.81   33.00
   9  -2   0 1026.00   37.30
   9  -2   0 1014.60   34.70
  -9  -2   0  991.00   36.80
   9  -2   0 1013.40   34.60
  -9  -2   0 1031.30   36.70
   9  -2   0  983.60   34.80
  -9  -2   0  923.51   35.00
  -9  -2   0  971.40   35.90
  -9   2   0 1028.80   37.30
   9   2   0 1000.10   36.20
   9   2   0  989.00   34.30
   9   2   0 1053.99   35.60
  -9   2   0  978.70   33.80
   9   2   0 1045.10   36.30
   9   2   0 1006.30   35.70
   9   2   0 1002.30   33.00
  -9   2   0 1003.60   34.30
  -9   2   0 1019.50   36.10
  10  -2   0 1346.47   48.20
  10  -2   0 1294.57   45.10
  10  -2   0 1329.97   45.00
 -10  -2   0 1289.87   43.60
 -10  -2   0 1372.86   51.49
 -10  -2   0 1254.27   47.80
 -10  -2   0 1379.16   47.90
  10   2   0 1290.07   43.10
 -10   2   0 1256.17   44.20
  10   2   0 1279.27   45.80
  10   2   0 1382.16   47.40
  10   2   0 1367.76   46.30
  10   2   0 1362.66   46.20
 -10   2   0 1317.07   44.60
  10   2   0 1297.97   46.90
 -10   2   0 1344.17   48.20
 -10   2   0 1352.86   46.90
  11  -2   0   67.39    5.20
  11  -2   0   63.99    7.40
 -11  -2   0   64.19    6.30
  11  -2   0   68.09    4.80
  11  -2   0   62.59    4.90
 -11  -2   0   69.19    7.00
 -11  -2   0   68.69    7.20
  11   2   0   57.19    4.70
 -11   2   0   72.49    4.60
  11   2   0   73.99    6.90
 -11   2   0   70.49    4.60
  11   2   0   66.59    6.00
  11   2   0   77.99    6.30
 -11   2   0   61.29    6.40
 -11   2   0   74.79    7.50
  11   2   0   68.99    6.50
  12  -2   0 2195.08   75.99
  12  -2   0 2176.68   71.59
 -12  -2   0 2160.88   75.19
 -12  -2   0 2138.49   75.09
  12   2   0 2139.19   74.59
 -12   2   0 2013.80   70.59
  12   2   0 2213.78   73.39
 -12   2   0 2153.78   75.79
  12   2   0 2173.28   73.39
 -12   2   0 2039.90   70.99
  12   2   0 2199.68   74.49
 -12   2   0 2166.98   74.29
 -13  -2   0  239.78   13.90
  13  -2   0  208.78   10.90
  13  -2   0  229.78   14.20
  13  -2   0  215.78   10.10
  13  -2   0  203.68    9.70
 -13  -2   0  210.98   13.30
 -13   2   0  237.88   13.10
 -13   2   0  175.38    9.40
  13   2   0  209.08   11.60
  13   2   0  205.38   11.60
 -13   2   0  210.98    9.10
 -13   2   0  226.88   14.10
  13   2   0  223.78   13.10
  13   2   0  208.68   12.70
 -14  -2   0  112.69   10.30
 -14  -2   0  109.19   10.20
  14  -2   0   96.59    6.30
  14  -2   0  108.39    6.60
  14  -2   0  105.89    7.80
  14  -2   0  124.29   10.70
  14   2   0  121.19    9.80
 -14   2   0  114.99   10.80
  14   2   0  108.49    9.60
  14   2   0  107.59    8.30
 -14   2   0  120.19    9.60
  15  -2   0   27.10    3.60
 -15  -2   0   22.30    6.00
  15  -2   0   28.30    4.80
  15  -2   0   32.70    7.40
 -15  -2   0   29.90    7.10
  15  -2   0   22.00    4.10
 -15   2   0   43.50    8.50
  15   2   0   26.60    6.10
 -15   2   0   27.60    5.90
  15   2   0   31.70    6.30
  15   2   0   25.30    5.20
 -16  -2   0  115.79   12.90
 -16  -2   0  122.99   11.80
  16  -2   0  137.49   12.70
  16   2   0  133.09   10.20
  16   2   0  129.09   11.30
  16   2   0  142.19   21.40
 -16   2   0  167.98   19.60
 -16   2   0  150.38   12.00
   0  -3   0    1.00    1.00
   0  -3   0    1.20    0.60
   0  -3   0    2.00    0.70
   0  -3   0    0.40    0.70
   0  -3   0    0.30    0.70
   0  -3   0    0.70    0.60
   0  -3   0    1.20    0.80
   0  -3   0    1.10    0.70
   0  -3   0    1.80    0.90
   0  -3   0    1.00    0.70
   0   3   0    2.20    0.90
   0   3   0    0.00    1.00
   0   3   0    0.90    0.90
   0   3   0    0.10    0.70
   0   3   0    2.10    0.80
   1  -3   0  205.58    7.00
   1  -3   0  210.38    7.50
  -1  -3   0  194.28    7.40
   1  -3   0  206.18    7.90
   1  -3   0  204.58    7.90
   1  -3   0  197.68    7.20
   1  -3   0  193.88    7.10
  -1  -3   0  201.88    7.40
  -1  -3   0  187.48    6.80
  -1  -3   0  182.98    6.70
  -1  -3   0  204.58    7.40
  -1  -3   0  207.58    8.70
   1  -3   0  196.38    7.00
  -1  -3   0  198.98    7.50
   1  -3   0  213.78    8.20
   1  -3   0  202.08    7.50
   1   3   0  198.78    7.40
   1   3   0  196.28    7.60
  -1   3   0  192.58    7.50
   1   3   0  184.08    7.90
   1   3   0  194.28    7.50
  -1   3   0  195.58    7.30
  -1   3   0  188.98    7.10
  -1   3   0  210.08    8.20
  -1   3   0  199.08    7.00
   1   3   0  193.18    7.50
  -1   3   0  208.98    7.60
  -2  -3   0  125.19    5.30
   2  -3   0  140.09    5.80
  -2  -3   0  116.59    4.70
  -2  -3   0  122.29    5.40
   2  -3   0  133.49    5.30
  -2  -3   0  128.99    5.30
  -2  -3   0  136.49    5.30
  -2  -3   0  119.99    5.30
  -2  -3   0  123.69    5.10
  -2  -3   0  118.49    4.70
  -2  -3   0  130.79    4.90
   2  -3   0  132.59    5.70
  -2  -3   0  131.79    6.30
   2  -3   0  138.39    5.70
   2  -3   0  139.49    5.90
  -2  -3   0  120.79    5.10
   2  -3   0  122.89    5.00
   2  -3   0  127.59    5.10
  -2   3   0  125.39    5.00
   2   3   0  124.69    5.20
  -2   3   0  128.69    5.30
   2   3   0  124.29    5.50
  -2   3   0  116.29    5.00
  -2   3   0  125.69    4.50
   2   3   0  127.29    5.40
  -2   3   0  128.19    5.50
   2   3   0  118.09    4.50
   2   3   0  120.89    5.10
  -2   3   0  143.09    6.00
   2   3   0  125.39    5.30
   2   3   0  119.99    4.50
  -2   3   0  130.99    5.60
  -3  -3   0  882.61   29.40
   3  -3   0  874.71   29.60
  -3  -3   0  844.12   29.30
  -3  -3   0  914.41   29.90
   3  -3   0  902.51   30.40
   3  -3   0  882.41   30.20
   3  -3   0  899.51   29.70
  -3  -3   0  892.71   28.90
  -3  -3   0  941.01   30.20
  -3  -3   0  897.51   29.90
  -3  -3   0  871.11   29.80
  -3  -3   0  952.60   30.90
  -3  -3   0  887.41   29.30
  -3  -3   0  907.61   29.70
  -3   3   0  853.11   29.50
  -3   3   0  884.71   30.30
   3   3   0  903.21   29.90
   3   3   0  860.31   29.30
   3   3   0  884.01   29.80
   3   3   0  894.51   29.60
  -3   3   0  874.21   29.70
  -3   3   0  886.81   30.30
  -3   3   0  889.51   29.80
  -3   3   0  857.31   30.20
   3   3   0  867.11   30.10
   3   3   0  959.30   30.10
  -4  -3   0  166.98    6.70
  -4  -3   0  139.19    6.60
   4  -3   0  153.48    7.10
  -4  -3   0  137.29    5.70
   4  -3   0  159.18    6.40
  -4  -3   0  146.49    6.40
   4  -3   0  151.28    6.60
  -4  -3   0  152.38    6.30
   4  -3   0  131.99    6.40
  -4  -3   0  150.58    6.50
  -4  -3   0  152.48    6.10
   4  -3   0  154.98    7.30
   4   3   0  158.28    6.70
  -4   3   0  159.68    6.50
   4   3   0  139.89    6.70
  -4   3   0  131.69    6.30
   4   3   0  145.39    5.80
  -4   3   0  147.19    6.90
  -4   3   0  154.18    7.20
   4   3   0  143.69    6.10
   4   3   0  153.78    6.20
  -4   3   0  158.88    6.90
   4   3   0  144.59    6.00
   4   3   0  159.98    6.80
  -5  -3   0  699.03   25.90
   5  -3   0  754.42   25.90
  -5  -3   0  738.53   25.80
   5  -3   0  731.73   25.60
   5  -3   0  762.52   26.00
   5  -3   0  752.72   25.70
  -5  -3   0  781.02   25.20
   5  -3   0  738.93   26.60
   5  -3   0  774.52   26.90
  -5  -3   0  751.02   25.80
  -5  -3   0  767.82   25.60
  -5  -3   0  727.13   25.60
  -5   3   0  763.02   26.00
   5   3   0  725.43   25.10
  -5   3   0  724.53   25.60
   5   3   0  728.93   24.60
   5   3   0  721.13   25.40
   5   3   0  722.23   25.50
  -5   3   0  725.23   26.40
   5   3   0  745.33   26.00
   5   3   0  756.42   26.20
  -5   3   0  750.62   26.70
  -5   3   0  740.63   25.80
   5   3   0  784.02   26.10
   6  -3   0 1849.61   61.69
  -6  -3   0 1886.61   61.59
   6  -3   0 1768.82   62.89
  -6  -3   0 1948.21   62.19
  -6  -3   0 1948.80   62.49
   6  -3   0 1851.31   62.09
   6  -3   0 1858.11   62.19
  -6  -3   0 1964.80   63.39
  -6  -3   0 1869.91   61.39
  -6  -3   0 1887.61   62.29
   6  -3   0 1922.71   63.49
   6  -3   0 1883.01   62.49
   6   3   0 1831.62   61.29
  -6   3   0 1891.11   62.19
   6   3   0 1964.70   62.49
  -6   3   0 1823.02   62.99
   6   3   0 1848.62   61.89
  -6   3   0 1871.41   62.19
   6   3   0 1813.12   61.99
  -6   3   0 1909.41   62.19
   6   3   0 1851.01   60.59
   6   3   0 1915.11   62.49
  -6   3   0 1837.12   60.49
   6   3   0 1822.62   62.59
  -6   3   0 1928.71   63.49
  -7  -3   0 7288.47  235.68
   7  -3   0 7178.48  235.68
  -7  -3   0 7568.84  237.08
  -7  -3   0 7315.77  235.88
  -7  -3   0 7540.35  236.28
  -7  -3   0 7411.36  234.78
  -7  -3   0 7322.37  234.78
   7  -3   0 7249.38  238.48
  -7  -3   0 7211.78  235.78
   7  -3   0 7241.48  234.98
  -7  -3   0 7299.17  235.88
   7  -3   0 7351.26  235.58
  -7   3   0 7089.59  236.58
  -7   3   0 7460.65  237.18
   7   3   0 7795.92  236.38
  -7   3   0 7186.28  235.38
  -7   3   0 7422.56  235.88
   7   3   0 7112.89  233.68
  -7   3   0 7239.18  235.68
   7   3   0 7298.67  234.68
   7   3   0 7814.92  236.08
  -7   3   0 7234.68  233.98
   7   3   0 7251.97  235.78
   7   3   0 7026.50  235.58
   8  -3   0  348.77   15.40
  -8  -3   0  364.76   13.40
  -8  -3   0  367.06   15.20
   8  -3   0  373.16   14.40
  -8  -3   0  333.27   14.50
  -8  -3   0  371.46   13.70
  -8  -3   0  334.77   14.30
  -8  -3   0  367.76   15.90
   8  -3   0  346.17   14.40
  -8  -3   0  349.27   14.40
   8  -3   0  362.96   14.30
   8  -3   0  373.26   16.20
   8   3   0  376.26   15.10
  -8   3   0  369.76   14.80
  -8   3   0  373.86   16.10
   8   3   0  351.46   14.90
  -8   3   0  369.66   14.20
  -8   3   0  348.07   14.50
  -8   3   0  356.56   12.70
   8   3   0  353.16   13.50
   8   3   0  340.07   14.60
   8   3   0  335.67   14.30
   8   3   0  340.37   12.30
  -8   3   0  367.76   16.20
   8   3   0  363.56   14.70
  -9  -3   0   78.39    6.30
  -9  -3   0   67.89    4.10
   9  -3   0   71.49    5.20
   9  -3   0   57.29    5.10
  -9  -3   0   73.79    6.50
   9  -3   0   76.59    6.90
  -9  -3   0   67.99    5.40
  -9  -3   0   62.59    4.60
   9   3   0   72.09    5.70
  -9   3   0   65.19    4.80
  -9   3   0   60.89    6.50
   9   3   0   81.39    5.90
  -9   3   0   67.49    3.70
   9   3   0   68.19    3.20
  -9   3   0   69.19    5.60
   9   3   0   73.59    5.90
   9   3   0   66.19    5.50
   9   3   0   66.19    4.40
 -10  -3   0 1499.15   51.69
 -10  -3   0 1581.74   54.89
  10  -3   0 1551.04   55.19
  10  -3   0 1487.45   51.69
 -10  -3   0 1472.75   53.39
 -10  -3   0 1703.93   60.09
  10  -3   0 1531.45   53.19
 -10  -3   0 1496.55   50.79
  10  -3   0 1530.55   52.39
  10   3   0 1600.34   53.39
  10   3   0 1508.85   53.49
 -10   3   0 1474.15   50.69
 -10   3   0 1587.24   55.29
 -10   3   0 1523.15   53.49
  10   3   0 1620.54   53.69
 -10   3   0 1485.85   51.89
 -11  -3   0 1333.67   47.60
  11  -3   0 1306.77   48.00
  11  -3   0 1214.18   44.20
 -11  -3   0 1310.47   43.30
  11  -3   0 1326.37   44.80
  11  -3   0 1250.37   44.20
 -11  -3   0 1196.28   45.80
 -11  -3   0 1336.37   47.10
 -11   3   0 1323.87   48.00
  11   3   0 1309.87   45.70
  11   3   0 1321.37   46.30
  11   3   0 1231.68   43.90
  11   3   0 1314.27   46.40
 -11   3   0 1300.47   46.20
  11   3   0 1350.66   46.70
 -11   3   0 1211.08   42.90
 -11   3   0 1256.87   44.00
 -12  -3   0  561.54   23.80
  12  -3   0  486.15   20.50
  12  -3   0  548.65   24.60
  12  -3   0  537.75   21.10
 -12  -3   0  547.85   24.00
  12  -3   0  541.65   21.00
  12   3   0  565.54   22.70
 -12   3   0  563.34   23.10
  12   3   0  572.94   23.30
  12   3   0  568.14   22.50
 -12   3   0  509.65   20.20
 -12   3   0  482.05   19.40
  12   3   0  578.14   23.50
 -12   3   0  557.54   24.70
 -13  -3   0  136.99   11.10
  13  -3   0  127.39    8.10
  13  -3   0  145.09   11.60
  13  -3   0  136.39    8.20
 -13  -3   0  144.79   11.00
  13   3   0  129.09    9.50
  13   3   0  137.89    9.40
  13   3   0  144.89   10.50
 -13   3   0  142.29   11.30
 -13   3   0  118.39    7.60
  13   3   0  133.19    9.90
 -13   3   0  134.29    7.30
 -13   3   0  153.68   10.40
  14  -3   0  128.69   11.20
  14  -3   0  107.99    7.70
  14  -3   0  114.59    7.40
 -14  -3   0  119.09   10.60
 -14  -3   0  111.89   10.40
 -14   3   0  117.39    9.50
  14   3   0   95.29    8.90
 -14   3   0  105.69   10.80
  14   3   0  127.69   10.10
 -14   3   0   90.09    5.90
  14   3   0  107.99    8.60
 -14   3   0  108.89    5.90
  14   3   0  117.59    9.30
  15  -3   0  243.98   16.40
  15  -3   0  229.68   11.60
 -15  -3   0  263.17   16.10
 -15  -3   0  234.38   15.80
  15  -3   0  230.48   17.00
 -15   3   0  230.78   15.90
  15   3   0  247.98   15.00
 -15   3   0  241.48   14.50
  15   3   0  221.48   14.20
  15   3   0  245.08   13.80
 -16  -3   0    3.50    5.80
 -16  -3   0   10.20    6.10
  16  -3   0    2.20    2.90
  16  -3   0    7.80    3.60
  16  -3   0    3.60    5.10
  16   3   0    6.90    5.10
 -16   3   0    6.30    4.90
  16   3   0    9.50    4.50
  16   3   0    0.80    6.30
  -1  -4   0 1651.13   54.49
  -1  -4   0 1642.74   52.79
   1  -4   0 1599.54   53.99
  -1  -4   0 1596.14   53.59
   1  -4   0 1651.73   53.09
  -1  -4   0 1742.43   53.79
   1  -4   0 1618.74   54.49
   1  -4   0 1670.23   54.19
  -1  -4   0 1605.04   53.69
   1  -4   0 1648.54   53.59
  -1  -4   0 1674.13   53.49
   1  -4   0 1625.74   53.69
   1  -4   0 1664.53   53.49
  -1  -4   0 1649.54   53.89
  -1  -4   0 1630.24   54.09
   1  -4   0 1637.94   53.09
  -1  -4   0 1644.04   52.79
   1  -4   0 1665.83   53.09
  -1   4   0 1600.34   53.29
  -1   4   0 1658.73   53.79
  -1   4   0 1662.23   53.09
   1   4   0 1540.95   53.79
  -1   4   0 1621.64   53.79
   1   4   0 1631.74   53.49
  -1   4   0 1663.13   54.69
   1   4   0 1707.93   53.79
  -1   4   0 1597.34   53.39
  -1   4   0 1604.14   53.19
   1   4   0 1653.13   53.59
   1   4   0 1684.03   53.79
   1   4   0 1654.93   54.59
   2  -4   0   15.50    2.20
  -2  -4   0   15.70    1.40
   2  -4   0   15.40    2.00
  -2  -4   0   17.50    1.80
   2  -4   0   15.90    1.80
  -2  -4   0   16.70    1.80
  -2  -4   0   19.60    2.40
   2  -4   0   18.20    2.20
  -2  -4   0   17.40    1.80
   2  -4   0   15.80    1.40
   2  -4   0   17.90    2.60
  -2  -4   0   14.10    1.40
  -2  -4   0   14.70    1.80
  -2  -4   0   15.80    1.90
   2  -4   0   15.70    1.60
   2  -4   0   12.70    1.80
  -2  -4   0   20.10    1.90
  -2  -4   0   20.40    1.70
   2  -4   0   17.80    2.20
  -2  -4   0   16.00    1.70
   2   4   0   17.20    1.90
   2   4   0   17.10    1.90
  -2   4   0   13.90    1.30
   2   4   0   16.50    1.90
  -2   4   0   18.50    2.50
   2   4   0   18.10    2.10
  -2   4   0   16.50    1.90
   2   4   0   19.90    2.00
  -2   4   0   14.40    2.00
   2   4   0   17.20    2.40
  -2   4   0   17.10    1.90
   2   4   0   17.40    1.90
  -3  -4   0  468.05   16.60
   3  -4   0  467.15   17.10
  -3  -4   0  475.45   16.40
   3  -4   0  487.55   16.50
  -3  -4   0  444.66   16.60
  -3  -4   0  452.85   15.90
  -3  -4   0  457.25   16.30
   3  -4   0  492.15   17.40
  -3  -4   0  488.05   16.80
  -3  -4   0  465.75   15.90
  -3  -4   0  472.75   16.60
  -3  -4   0  468.35   17.20
   3  -4   0  471.45   17.20
  -3  -4   0  471.25   16.90
  -3  -4   0  462.55   15.90
   3   4   0  464.65   16.80
  -3   4   0  493.65   16.80
   3   4   0  450.65   15.50
  -3   4   0  482.95   16.40
   3   4   0  431.46   16.90
  -3   4   0  461.35   16.90
  -3   4   0  464.95   17.50
  -3   4   0  462.55   17.00
   3   4   0  481.95   16.40
  -3   4   0  467.25   16.80
   3   4   0  451.85   16.60
   3   4   0  475.95   16.70
  -4  -4   0 1818.62   57.79
  -4  -4   0 1678.13   58.09
  -4  -4   0 1787.22   57.49
  -4  -4   0 1764.62   57.69
   4  -4   0 1751.62   58.69
   4  -4   0 1760.02   57.89
  -4  -4   0 1807.32   58.09
  -4  -4   0 1737.73   57.49
   4  -4   0 1725.83   58.79
  -4  -4   0 1807.22   58.29
   4  -4   0 1820.22   58.79
  -4  -4   0 1754.22   56.89
  -4  -4   0 1741.43   58.49
  -4  -4   0 1770.22   58.29
   4  -4   0 1734.33   58.99
   4  -4   0 1809.42   58.19
  -4  -4   0 1719.63   58.49
  -4   4   0 1781.82   57.89
  -4   4   0 1773.82   58.19
  -4   4   0 1741.33   58.89
  -4   4   0 1720.93   58.69
   4   4   0 1786.82   58.39
   4   4   0 1770.12   57.79
  -4   4   0 1771.12   58.99
  -4   4   0 1770.22   57.99
   4   4   0 1718.63   57.29
   4   4   0 1799.12   58.39
   4   4   0 1926.11   58.99
   4   4   0 1706.43   57.59
   5  -4   0 1277.47   43.30
   5  -4   0 1274.17   43.10
  -5  -4   0 1305.87   42.60
  -5  -4   0 1270.37   42.60
   5  -4   0 1305.07   43.00
  -5  -4   0 1254.67   42.90
  -5  -4   0 1254.27   42.40
  -5  -4   0 1218.78   43.10
   5  -4   0 1277.27   43.90
  -5  -4   0 1286.97   42.90
  -5  -4   0 1238.98   43.10
   5  -4   0 1286.17   42.60
  -5  -4   0 1320.37   42.20
   5  -4   0 1269.77   43.70
   5   4   0 1230.88   42.10
  -5   4   0 1238.28   42.70
  -5   4   0 1306.97   43.90
   5   4   0 1296.17   43.10
  -5   4   0 1264.97   42.60
   5   4   0 1228.98   42.10
   5   4   0 1349.27   43.60
   5   4   0 1252.97   42.10
  -5   4   0 1303.87   43.50
   5   4   0 1289.17   43.00
  -5   4   0 1287.97   42.80
  -5   4   0 1251.97   43.50
  -6  -4   0   14.20    2.30
  -6  -4   0   19.40    2.90
   6  -4   0   13.30    2.30
   6  -4   0   18.00    3.40
   6  -4   0   11.10    2.40
   6  -4   0   13.30    2.40
   6  -4   0    8.40    2.10
   6  -4   0   16.30    2.60
  -6  -4   0   15.50    2.10
  -6  -4   0   15.60    2.70
  -6  -4   0   16.20    2.50
   6   4   0   10.70    2.20
   6   4   0   15.20    2.40
  -6   4   0   15.70    3.00
  -6   4   0   16.10    2.60
   6   4   0   16.40    2.30
  -6   4   0   16.40    2.80
  -6   4   0   15.40    3.30
   6   4   0   14.20    2.00
  -6   4   0   11.40    2.30
  -6   4   0   13.20    2.40
   6   4   0   17.00    2.80
   6   4   0   14.80    2.70
   6   4   0   15.20    2.10
   7  -4   0   27.30    3.00
  -7  -4   0   25.10    4.00
   7  -4   0   28.60    4.30
   7  -4   0   32.10    4.10
   7  -4   0   23.60    3.30
  -7  -4   0   28.50    3.30
   7  -4   0   28.70    3.10
  -7  -4   0   25.70    3.50
  -7  -4   0   26.80    2.60
  -7  -4   0   22.30    3.40
  -7  -4   0   27.20    2.80
  -7  -4   0   29.50    3.10
  -7   4   0   27.10    3.80
   7   4   0   27.10    3.50
  -7   4   0   29.70    4.60
   7   4   0   28.70    3.60
  -7   4   0   26.40    4.00
   7   4   0   27.70    2.50
   7   4   0   26.80    3.90
  -7   4   0   29.70    3.80
   7   4   0   22.90    2.10
  -7   4   0   27.60    3.20
   7   4   0   25.50    3.00
   7   4   0   26.80    3.10
  -8  -4   0  507.75   20.00
  -8  -4   0  530.55   19.30
   8  -4   0  545.85   20.40
  -8  -4   0  514.75   20.10
  -8  -4   0  542.45   21.70
   8  -4   0  560.14   22.20
  -8  -4   0  528.05   19.20
   8  -4   0  505.45   19.40
  -8  -4   0  552.84   20.70
   8  -4   0  530.05   20.10
   8  -4   0  514.05   21.30
   8   4   0  545.35   20.70
  -8   4   0  559.94   21.90
   8   4   0  501.35   19.00
   8   4   0  555.84   21.00
   8   4   0  544.75   20.60
  -8   4   0  533.35   20.20
   8   4   0  505.15   19.70
  -8   4   0  536.55   20.30
   8   4   0  518.45   22.10
   8   4   0  524.75   18.00
   9  -4   0 3027.90  100.39
  -9  -4   0 3058.89   96.99
   9  -4   0 2836.02   97.69
  -9  -4   0 3122.39  100.19
   9  -4   0 3063.99   98.19
  -9  -4   0 3001.60   96.89
  -9  -4   0 3037.40   98.79
   9  -4   0 2807.72   97.89
   9   4   0 3048.09   98.79
   9   4   0 2919.21  100.29
  -9   4   0 2832.12   97.59
   9   4   0 2885.01   96.69
  -9   4   0 3069.59  100.29
  -9   4   0 3023.30   98.29
   9   4   0 2894.51   97.99
   9   4   0 2875.61   95.29
   9   4   0 2929.41   98.79
  10  -4   0 1140.89   41.60
 -10  -4   0 1249.28   43.30
 -10  -4   0 1214.28   44.20
 -10  -4   0 1159.58   42.30
  10  -4   0 1192.68   42.00
 -10  -4   0 1190.78   40.40
 -10  -4   0 1212.58   41.00
  10  -4   0 1233.88   44.70
 -10   4   0 1182.08   42.40
  10   4   0 1112.79   47.90
 -10   4   0 1237.08   44.50
  10   4   0 1196.48   42.40
  10   4   0 1134.29   40.80
  10   4   0 1248.08   42.80
 -10   4   0 1135.79   41.40
  10   4   0 1272.47   44.00
 -11  -4   0  253.47   10.50
 -11  -4   0  264.37   13.80
  11  -4   0  270.77   12.50
  11  -4   0  247.68   11.20
  11  -4   0  266.37   14.90
 -11  -4   0  274.37   14.70
 -11  -4   0  255.37   11.40
 -11   4   0  254.77   11.80
 -11   4   0  259.37   13.00
 -11   4   0  244.38    9.80
  11   4   0  255.37   11.20
  11   4   0  259.67   13.20
  11   4   0  267.37   13.60
  11   4   0  284.27   13.30
 -11   4   0  263.57   14.70
  11   4   0  264.47   13.00
 -12  -4   0  148.09   10.90
  12  -4   0  159.48    9.00
 -12  -4   0  139.49    9.50
 -12  -4   0  147.49   10.50
  12  -4   0  148.49    8.00
  12  -4   0  143.49   11.20
 -12  -4   0  145.29    6.50
 -12   4   0  171.88   11.70
  12   4   0  160.68   10.30
  12   4   0  160.68    9.70
 -12   4   0  138.89    8.00
  12   4   0  148.39    9.40
  12   4   0  141.39    9.70
 -12   4   0  139.19    6.40
 -12   4   0  152.68    9.90
  13  -4   0  746.63   28.00
 -13  -4   0  781.62   31.20
  13  -4   0  749.13   32.40
 -13  -4   0  787.12   31.90
 -13   4   0  738.83   31.90
 -13   4   0  656.43   25.60
  13   4   0  736.33   29.80
 -13   4   0  724.23   29.80
 -13   4   0  735.83   27.40
  13   4   0  802.62   30.90
  13   4   0  758.12   30.10
  13   4   0  770.42   29.80
  14  -4   0  390.26   17.60
  14  -4   0  400.96   22.00
  14  -4   0  412.06   17.80
 -14  -4   0  407.66   21.50
 -14  -4   0  427.46   21.10
 -14   4   0  443.46   22.20
  14   4   0  411.16   19.40
  14   4   0  414.86   19.70
 -14   4   0  386.26   16.40
 -14   4   0  421.96   19.80
  14   4   0  433.86   19.60
  14   4   0  415.06   20.30
  15  -4   0   10.20    3.60
 -15  -4   0   12.30    5.60
 -15  -4   0    9.40    5.80
  15  -4   0   11.80    3.60
  15  -4   0   11.10    6.20
  15   4   0   13.00    5.30
 -15   4   0    8.60    4.80
 -15   4   0   13.80    2.90
 -15   4   0    4.40    4.30
  15   4   0   15.80    5.00
  15   4   0   20.60    4.90
  16  -4   0   45.10    9.60
 -16  -4   0   42.40    8.20
 -16  -4   0   46.80    9.60
  16  -4   0   41.30    5.80
  16  -4   0   42.50    5.80
 -16   4   0   38.70   13.20
 -16   4   0   48.50    8.10
  16   4   0   37.60    7.40
  16   4   0   32.80    6.50
   0  -5   0   18.80    1.80
   0  -5   0   16.90    1.70
   0  -5   0    9.00    1.60
   0  -5   0   19.50    2.20
   0  -5   0   12.90    2.00
   0  -5   0   13.60    2.40
   0  -5   0   19.30    1.60
   0  -5   0   10.60    1.80
   0   5   0   19.00    1.70
   0   5   0   15.50    1.40
   0   5   0   19.80    2.00
   0   5   0   13.30    1.90
   0   5   0   13.30    1.30
  -1  -5   0 1356.76   44.60
  -1  -5   0 1376.46   45.10
   1  -5   0 1369.96   45.20
  -1  -5   0 1368.36   44.40
  -1  -5   0 1386.26   44.50
  -1  -5   0 1361.06   45.50
  -1  -5   0 1561.44   46.90
  -1  -5   0 1327.47   45.40
  -1  -5   0 1268.67   45.20
   1  -5   0 1372.16   44.70
  -1  -5   0 1360.66   45.70
   1  -5   0 1353.26   44.80
   1  -5   0 1392.56   44.70
   1  -5   0 1388.46   46.60
   1  -5   0 1422.36   45.50
   1  -5   0 1377.76   45.20
   1  -5   0 1340.17   45.80
  -1  -5   0 1373.56   45.40
   1  -5   0 1402.26   45.50
   1  -5   0 1349.86   46.00
  -1  -5   0 1358.46   45.50
  -1   5   0 1356.46   44.60
  -1   5   0 1299.97   44.90
   1   5   0 1373.06   45.20
   1   5   0 1357.96   46.50
  -1   5   0 1388.86   45.60
  -1   5   0 1399.96   45.00
   1   5   0 1392.66   45.50
   1   5   0 1354.06   45.50
  -1   5   0 1334.77   46.60
  -1   5   0 1329.47   44.80
  -1   5   0 1400.86   45.60
   1   5   0 1374.16   45.30
   1   5   0 1374.76   45.60
  -2  -5   0 5382.16  177.08
  -2  -5   0 5473.95  176.98
   2  -5   0 5521.55  177.78
  -2  -5   0 5464.65  177.18
   2  -5   0 5442.36  176.58
   2  -5   0 5512.95  177.28
   2  -5   0 5613.34  176.18
  -2  -5   0 5585.44  177.08
  -2  -5   0 5632.64  177.28
  -2  -5   0 5602.24  178.18
   2  -5   0 5405.96  178.18
   2  -5   0 5545.44  177.28
   2  -5   0 5566.84  177.18
   2  -5   0 5680.73  177.88
  -2  -5   0 5346.06  177.18
  -2  -5   0 5600.84  175.98
  -2   5   0 5508.65  176.48
   2   5   0 5576.64  177.08
  -2   5   0 5394.46  177.08
  -2   5   0 5433.46  176.88
   3  -5   0  115.39    4.60
  -3  -5   0  114.49    6.20
  -3  -5   0  105.89    5.50
   3  -5   0  120.79    6.40
  -3  -5   0  113.09    5.30
  -3  -5   0  111.69    5.50
  -3  -5   0  105.39    5.00
   3  -5   0  110.99    5.50
   3  -5   0  114.89    6.10
   3  -5   0  111.89    6.10
   3  -5   0  118.29    6.10
  -3  -5   0  117.29    5.80
   3  -5   0  111.39    5.20
  -3  -5   0  111.79    4.70
  -3  -5   0  107.09    5.40
   3  -5   0  110.69    5.90
  -3  -5   0  111.49    4.70
  -3  -5   0  117.39    5.40
  -3  -5   0  117.49    5.50
   3  -5   0  112.09    5.10
  -3   5   0  115.69    5.80
   3   5   0  115.19    5.50
  -3   5   0  117.49    5.70
  -3   5   0  106.09    5.10
   3   5   0  113.99    5.70
  -3   5   0  115.39    4.40
   3   5   0  110.19    5.50
   3   5   0  111.69    5.60
  -3   5   0  117.39    6.50
  -3   5   0  105.69    5.60
   3   5   0  121.79    5.70
   3   5   0  115.09    5.90
   4  -5   0  301.37   12.20
  -4  -5   0  290.57   10.60
  -4  -5   0  308.07   11.60
   4  -5   0  291.77   11.10
  -4  -5   0  285.07   11.00
   4  -5   0  290.37   12.20
   4  -5   0  305.47   12.50
  -4  -5   0  308.97   12.20
   4  -5   0  284.07   12.10
  -4  -5   0  306.67   11.20
   4  -5   0  286.27   12.10
   4  -5   0  291.67   11.30
  -4  -5   0  288.07   11.50
  -4  -5   0  290.07   11.90
  -4  -5   0  310.07   11.80
  -4  -5   0  299.67   11.60
  -4  -5   0  286.27   10.70
  -4  -5   0  298.77   10.80
   4   5   0  284.17   11.10
   4   5   0  276.57   10.10
   4   5   0  300.47   11.80
  -4   5   0  277.47   11.80
   4   5   0  303.17   11.70
  -4   5   0  285.57   12.00
   4   5   0  299.17   11.70
   4   5   0  289.57   10.10
  -4   5   0  301.77   11.70
  -4   5   0  290.07   11.10
  -4   5   0  299.67   11.30
   4   5   0  279.97   12.00
  -4   5   0  294.47   12.50
   5  -5   0  407.86   16.20
   5  -5   0  433.46   15.70
  -5  -5   0  406.96   14.90
  -5  -5   0  429.76   15.70
   5  -5   0  427.36   16.80
  -5  -5   0  411.86   14.80
  -5  -5   0  404.96   15.70
  -5  -5   0  411.96   15.10
   5  -5   0  424.86   16.40
   5  -5   0  409.16   16.20
  -5  -5   0  429.36   16.70
  -5  -5   0  385.56   15.90
   5  -5   0  408.46   15.30
  -5  -5   0  402.76   14.10
  -5  -5   0  424.56   15.10
   5  -5   0  409.46   16.40
  -5  -5   0  403.56   16.00
   5   5   0  390.76   14.80
   5   5   0  408.96   16.30
  -5   5   0  415.76   16.60
   5   5   0  456.75   16.20
  -5   5   0  404.96   15.50
  -5   5   0  427.26   15.80
  -5   5   0  422.66   16.60
  -5   5   0  424.26   17.60
  -5   5   0  420.96   15.30
   5   5   0  418.36   15.80
   5   5   0  400.46   14.40
   6  -5   0  520.15   20.70
   6  -5   0  559.34   20.00
  -6  -5   0  516.35   19.20
   6  -5   0  517.65   20.00
  -6  -5   0  535.45   19.90
  -6  -5   0  537.65   19.50
   6  -5   0  526.45   19.40
   6  -5   0  539.95   20.40
  -6  -5   0  540.15   20.00
  -6  -5   0  543.65   18.60
   6  -5   0  545.25   20.40
   6  -5   0  535.55   21.10
  -6  -5   0  514.55   20.10
  -6  -5   0  542.85   19.10
   6   5   0  519.55   18.80
   6   5   0  526.45   19.10
  -6   5   0  546.35   20.90
  -6   5   0  528.55   19.50
   6   5   0  553.24   20.10
   6   5   0  544.35   20.20
  -6   5   0  501.65   20.40
  -6   5   0  557.94   20.70
   6   5   0  510.55   18.70
  -6   5   0  532.35   19.60
   6   5   0  534.45   18.70
   6   5   0  556.44   20.70
  -6   5   0  555.84   19.90
   7  -5   0   20.60    2.80
   7  -5   0   28.10    4.20
   7  -5   0   26.50    3.60
   7  -5   0   31.40    4.90
  -7  -5   0   21.50    4.10
  -7  -5   0   25.40    2.70
  -7  -5   0   27.90    3.50
  -7  -5   0   26.20    2.80
   7  -5   0   24.70    4.10
   7  -5   0   26.70    3.10
  -7  -5   0   27.70    3.70
  -7  -5   0   27.10    3.10
   7  -5   0   28.40    4.10
  -7   5   0   28.00    3.70
  -7   5   0   25.90    3.30
   7   5   0   28.50    3.90
   7   5   0   20.80    2.20
  -7   5   0   24.60    3.40
   7   5   0   26.50    3.50
   7   5   0   24.70    2.80
   7   5   0   27.90    2.80
   7   5   0   25.20    2.60
  -7   5   0   23.80    3.70
   7   5   0   30.60    4.10
  -7   5   0   29.50    3.30
   8  -5   0  574.04   22.70
   8  -5   0  522.35   20.20
   8  -5   0  532.55   20.40
  -8  -5   0  558.34   22.30
  -8  -5   0  520.15   20.30
  -8  -5   0  557.04   20.80
   8  -5   0  556.44   21.10
  -8  -5   0  519.35   20.30
   8  -5   0  519.05   21.70
  -8  -5   0  523.05   20.00
   8  -5   0  534.45   20.80
  -8  -5   0  539.15   19.50
   8   5   0  507.65   19.70
   8   5   0  519.45   19.40
  -8   5   0  569.34   20.60
   8   5   0  551.34   21.00
  -8   5   0  525.75   20.30
  -8   5   0  551.04   22.20
   8   5   0  537.55   20.00
   8   5   0  524.45   18.50
  -8   5   0  548.25   21.00
   8   5   0  518.05   21.30
   8   5   0  542.75   20.90
   9  -5   0   53.59    5.00
  -9  -5   0   63.99    5.30
   9  -5   0   65.89    5.80
   9  -5   0   53.39    5.20
  -9  -5   0   65.19    6.60
  -9  -5   0   68.59    4.70
  -9  -5   0   66.39    5.80
   9  -5   0   58.99    7.40
  -9  -5   0   67.29    4.60
  -9   5   0   68.69    6.60
  -9   5   0   62.79    6.50
  -9   5   0   66.19    5.50
  -9   5   0   69.59    5.50
   9   5   0   69.89    5.90
   9   5   0   69.99    5.20
   9   5   0   72.19    6.10
   9   5   0   57.39    4.30
 -10  -5   0 1387.46   48.60
 -10  -5   0 1370.36   49.99
  10  -5   0 1460.15   50.29
 -10  -5   0 1416.66   48.70
  10  -5   0 1493.65   52.89
 -10  -5   0 1473.25   52.39
 -10  -5   0 1496.25   50.89
 -10   5   0 1459.15   50.19
  10   5   0 1352.86   48.50
  10   5   0 1464.65   50.69
  10   5   0 1418.86   49.70
  10   5   0 1514.45   51.29
  10   5   0 1462.25   50.69
 -10   5   0 1409.36   49.90
 -10   5   0 1390.96   51.99
 -10   5   0 1444.86   49.90
  11  -5   0  291.07   16.30
 -11  -5   0  320.77   16.20
  11  -5   0  289.17   16.00
 -11  -5   0  322.07   14.90
  11  -5   0  278.87   12.10
 -11  -5   0  270.47   13.70
 -11  -5   0  291.97   12.60
 -11  -5   0  274.57   11.90
  11   5   0  269.47   12.20
  11   5   0  296.17   13.60
  11   5   0  321.07   14.60
  11   5   0  301.27   14.80
  11   5   0  318.57   14.80
 -11   5   0  308.27   14.20
 -11   5   0  272.87   13.20
 -11   5   0  299.27   15.90
  12  -5   0  281.17   12.20
  12  -5   0  284.57   13.70
 -12  -5   0  279.97   12.40
 -12  -5   0  274.37   15.70
  12  -5   0  303.47   16.70
 -12  -5   0  300.37   15.20
 -12  -5   0  284.47   11.40
 -12  -5   0  247.88   13.80
 -12   5   0  285.27   14.20
 -12   5   0  276.17   13.10
 -12   5   0  291.37   16.00
  12   5   0  296.07   14.70
  12   5   0  267.87   13.50
  12   5   0  283.57   14.70
  12   5   0  278.47   14.40
  13  -5   0  188.88    9.90
 -13  -5   0  218.38   14.00
 -13  -5   0  210.78   13.00
  13  -5   0  206.98   11.50
  13  -5   0  216.58   14.60
 -13   5   0  216.38   14.20
 -13   5   0  200.08   12.00
  13   5   0  195.18   12.10
  13   5   0  209.08   12.60
 -13   5   0  177.28   10.20
  13   5   0  204.18   12.70
  13   5   0  198.78   11.40
  14  -5   0  294.07   13.50
  14  -5   0  304.77   18.80
 -14  -5   0  315.07   17.20
 -14  -5   0  307.77   18.10
  14  -5   0  306.57   14.90
  14   5   0  319.17   16.20
 -14   5   0  280.37   13.60
 -14   5   0  274.27   17.50
 -14   5   0  281.17   15.60
  14   5   0  306.27   15.30
 -14   5   0  269.77   14.70
  14   5   0  330.97   17.10
  14   5   0  300.97   16.30
 -15  -5   0  117.09   11.10
  15  -5   0  122.39    8.90
  15  -5   0  111.19   12.20
  15  -5   0  104.89    7.70
 -15  -5   0  110.59   12.00
 -15   5   0  113.89    7.20
 -15   5   0  116.99    9.60
  15   5   0   96.79   13.30
 -15   5   0  115.69    9.20
 -15   5   0   89.89   11.30
  15   5   0  120.69   10.90
  15   5   0  123.09   10.50
   0  -6   0   25.40    3.00
   0  -6   0   40.10    2.60
   0   6   0   45.40    2.80
   0   6   0   40.70    3.00
   0   6   0   47.30    3.30
   0   6   0   36.10    2.00
   0   6   0   35.40    2.00
   1  -6   0 3487.75  113.59
   1  -6   0 3533.35  114.99
   1  -6   0 3594.44  114.29
  -1  -6   0 3598.54  113.19
   1  -6   0 3543.45  114.39
  -1  -6   0 3314.27  113.59
   1  -6   0 3587.04  113.89
   1  -6   0 3554.44  113.49
  -1  -6   0 3516.85  113.89
  -1  -6   0 3430.16  115.59
   1  -6   0 3588.24  113.99
  -1  -6   0 3561.34  114.29
  -1  -6   0 3538.25  114.69
  -1  -6   0 3521.75  113.19
  -1  -6   0 3502.45  114.39
   1  -6   0 3567.34  114.89
   1  -6   0 3464.25  115.69
   1  -6   0 3519.05  113.49
  -1  -6   0 3544.75  114.39
  -1  -6   0 3485.85  114.39
  -1  -6   0 3356.46  114.09
   1   6   0 3599.14  114.19
  -1   6   0 3555.74  114.49
  -1   6   0 3439.86  113.39
  -1   6   0 3611.24  115.89
   1   6   0 3463.65  114.39
   1   6   0 3824.92  114.59
   1   6   0 3620.24  113.99
   1   6   0 3503.05  114.49
   1   6   0 3462.35  115.69
  -1   6   0 3334.17  113.39
  -1   6   0 3672.13  114.59
  -1   6   0 3498.65  113.69
   2  -6   0   22.80    2.90
  -2  -6   0   20.50    2.30
  -2  -6   0   20.50    2.40
   2  -6   0   22.00    2.90
   2  -6   0   19.10    2.90
   2  -6   0   19.00    2.00
  -2  -6   0   18.40    2.50
  -2  -6   0   18.60    1.70
  -2  -6   0   18.10    2.40
   2  -6   0   20.10    2.40
   2  -6   0   17.80    2.70
   2  -6   0   19.50    1.80
  -2  -6   0   17.00    1.60
  -2  -6   0   25.70    2.60
  -2  -6   0   19.30    2.30
  -2  -6   0   19.80    2.80
  -2  -6   0   20.10    2.20
   2  -6   0   19.40    3.10
  -2  -6   0   23.50    3.00
   2  -6   0   18.90    2.10
   2   6   0   24.10    3.20
   2   6   0   20.90    2.70
   2   6   0   23.30    2.60
   2   6   0   20.50    2.60
  -2   6   0   21.00    1.90
  -2   6   0   23.50    2.50
  -2   6   0   19.20    2.60
   2   6   0   22.20    2.50
  -2   6   0   19.80    1.90
   2   6   0   20.80    2.50
  -2   6   0   20.80    2.30
  -2   6   0   20.70    3.40
   3  -6   0 5311.37  170.58
  -3  -6   0 5252.37  171.18
  -3  -6   0 5269.77  171.08
  -3  -6   0 4963.40  171.28
   3  -6   0 5336.87  171.48
  -3  -6   0 5094.29  170.98
   3  -6   0 5437.46  170.58
   3  -6   0 5477.05  170.38
  -3  -6   0 5359.56  171.08
  -3  -6   0 5188.48  169.68
   3  -6   0 5319.17  171.98
  -3  -6   0 5326.87  170.98
   3  -6   0 5423.96  173.28
  -3  -6   0 5138.79  171.28
   3  -6   0 5412.76  171.68
  -3  -6   0 5194.88  170.58
  -3  -6   0 5524.05  172.48
  -3  -6   0 5419.66  169.78
   3  -6   0 5141.09  172.38
   3   6   0 5393.56  171.18
   3   6   0 5311.57  171.08
  -3   6   0 5512.85  171.48
   3   6   0 5432.56  171.68
  -3   6   0 5342.37  170.48
  -3   6   0 5199.48  171.28
  -3   6   0 5467.75  172.88
   3   6   0 5249.27  171.28
  -3   6   0 5245.88  169.68
  -3   6   0 5141.49  170.98
  -3   6   0 5387.96  171.38
   3   6   0 5344.57  171.28
  -4  -6   0  331.07   12.40
   4  -6   0  339.97   12.70
   4  -6   0  340.47   14.10
  -4  -6   0  337.37   12.20
  -4  -6   0  332.17   13.20
   4  -6   0  329.77   14.00
   4  -6   0  356.76   12.50
  -4  -6   0  335.87   13.20
   4  -6   0  334.77   14.00
  -4  -6   0  341.67   13.40
   4  -6   0  330.97   14.30
   4  -6   0  335.27   13.80
  -4  -6   0  332.57   12.10
  -4  -6   0  339.67   14.10
  -4  -6   0  349.87   13.00
  -4  -6   0  342.07   13.70
  -4  -6   0  302.77   13.40
   4  -6   0  356.96   13.00
  -4  -6   0  324.17   12.80
   4   6   0  344.77   13.40
  -4   6   0  341.47   14.60
  -4   6   0  342.77   12.90
  -4   6   0  351.96   14.70
   4   6   0  336.77   13.40
   4   6   0  336.97   13.00
   4   6   0  315.67   13.40
   4   6   0  364.16   14.10
  -4   6   0  325.27   13.50
  -4   6   0  344.37   13.50
   5  -6   0 1373.26   47.60
   5  -6   0 1420.16   46.70
  -5  -6   0 1383.06   47.60
  -5  -6   0 1396.06   45.90
  -5  -6   0 1399.06   46.90
   5  -6   0 1385.36   47.70
  -5  -6   0 1282.17   47.10
  -5  -6   0 1389.06   45.40
   5  -6   0 1345.37   46.20
   5  -6   0 1372.66   47.70
  -5  -6   0 1384.46   45.80
   5  -6   0 1339.07   49.00
  -5  -6   0 1374.96   46.00
  -5  -6   0 1383.06   46.90
   5  -6   0 1426.56   48.20
  -5  -6   0 1413.96   46.30
   5   6   0 1387.86   47.20
  -5   6   0 1373.26   47.50
  -5   6   0 1408.36   47.00
  -5   6   0 1329.17   47.20
  -5   6   0 1398.96   48.20
   5   6   0 1315.27   46.10
  -5   6   0 1351.16   46.40
   5   6   0 1428.56   47.00
  -5   6   0 1366.86   46.20
   5   6   0 1554.04   48.00
   6  -6   0   22.80    3.20
   6  -6   0   23.80    3.50
  -6  -6   0   27.90    3.30
  -6  -6   0   28.00    2.90
   6  -6   0   25.20    4.00
   6  -6   0   24.90    3.50
  -6  -6   0   25.30    2.60
   6  -6   0   25.90    3.80
   6  -6   0   22.10    2.70
  -6  -6   0   25.00    2.80
   6  -6   0   22.10    3.40
  -6  -6   0   23.60    2.40
  -6  -6   0   27.50    2.80
  -6   6   0   30.00    3.80
  -6   6   0   22.70    2.80
   6   6   0   25.70    3.60
   6   6   0   24.80    2.10
  -6   6   0   23.50    3.20
   6   6   0   26.00    2.60
  -6   6   0   21.40    3.70
   6   6   0   19.30    3.10
   6   6   0   23.40    3.90
   6   6   0   25.50    2.10
  -7  -6   0  212.28    9.90
  -7  -6   0  216.88    9.50
   7  -6   0  214.38   10.50
  -7  -6   0  219.28    9.10
  -7  -6   0  206.28    8.40
   7  -6   0  203.58   10.00
   7  -6   0  218.48   10.00
   7  -6   0  215.78   10.90
  -7  -6   0  209.18    9.20
   7  -6   0  196.18    9.20
   7  -6   0  205.48   11.20
  -7   6   0  190.48    9.40
   7   6   0  204.98   10.50
  -7   6   0  202.08    9.40
  -7   6   0  212.98   10.90
  -7   6   0  222.98   10.00
   7   6   0  192.68    8.50
   7   6   0  212.68   10.30
   7   6   0  204.38    8.40
  -7   6   0  203.68   10.60
   7   6   0  219.08   10.20
  -8  -6   0  152.18   10.70
  -8  -6   0  150.18    7.20
   8  -6   0  152.18    8.70
   8  -6   0  130.29   12.80
  -8  -6   0  147.79    8.50
  -8  -6   0  146.19    8.00
   8  -6   0  130.29    7.80
  -8  -6   0  144.79    8.60
  -8   6   0  138.99    8.60
   8   6   0  157.38    8.70
   8   6   0  142.19    6.90
  -8   6   0  151.48    9.30
   8   6   0  151.48    8.40
   8   6   0  139.79    6.80
  -8   6   0  150.48    7.80
   8   6   0  140.09    6.40
   8   6   0  138.09    7.10
   9  -6   0  975.90   36.40
   9  -6   0 1034.30   39.20
   9  -6   0  951.80   36.20
  -9  -6   0 1021.60   35.60
  -9  -6   0 1011.60   36.40
  -9  -6   0 1057.19   37.00
  -9  -6   0 1062.19   36.30
  -9  -6   0 1051.19   38.90
   9  -6   0 1081.89   37.60
   9   6   0 1004.30   35.70
  -9   6   0 1017.30   37.40
   9   6   0 1017.60   37.90
   9   6   0 1069.29   37.60
  -9   6   0 1051.49   38.70
  -9   6   0 1048.70   36.90
   9   6   0 1017.50   37.20
  -9   6   0 1040.70   36.50
   9   6   0  982.90   35.50
 -10  -6   0  238.48   13.40
 -10  -6   0  227.18   11.30
  10  -6   0  230.08   12.00
 -10  -6   0  238.88   12.00
 -10  -6   0  226.78   10.50
 -10  -6   0  230.58   10.30
  10  -6   0  231.18   13.60
  10   6   0  240.88   12.60
 -10   6   0  225.58   11.70
  10   6   0  221.08   10.40
  10   6   0  231.98   12.00
  10   6   0  195.08    9.90
 -10   6   0  229.28   11.40
 -10   6   0  223.88   11.20
  10   6   0  225.28   11.90
 -10   6   0  221.68   12.90
  11  -6   0   57.39    6.00
  11  -6   0   43.60    6.80
 -11  -6   0   54.59    6.10
 -11  -6   0   41.30    4.50
 -11  -6   0   46.10    4.30
 -11  -6   0   43.10    5.50
 -11  -6   0   61.09    8.40
  11   6   0   49.99    6.70
 -11   6   0   44.60    5.30
  11   6   0   55.39    6.00
  11   6   0   55.39    6.40
 -11   6   0   39.00    5.10
 -11   6   0   54.29    6.70
 -11   6   0   53.69    5.50
 -12  -6   0   15.70    4.40
  12  -6   0   19.50    4.30
  12  -6   0   27.50    6.60
 -12  -6   0   16.50    3.80
 -12  -6   0   19.30    3.10
 -12  -6   0   25.00    5.50
  12  -6   0   23.70    3.50
 -12  -6   0   16.00    4.70
 -12   6   0   22.90    4.80
 -12   6   0   19.20    5.50
  12   6   0   21.30    4.70
 -12   6   0   22.10    4.50
  12   6   0   18.80    3.90
 -12   6   0   19.60    4.50
  12   6   0   21.40    5.20
  12   6   0   19.20    4.90
 -13  -6   0  690.53   26.30
 -13  -6   0  679.83   29.80
  13  -6   0  784.02   30.00
 -13  -6   0  781.22   27.90
 -13  -6   0  785.02   32.80
 -13  -6   0  807.82   31.30
  13  -6   0  797.02   33.70
  13  -6   0  735.63   27.30
 -13   6   0  746.73   29.80
 -13   6   0  702.93   32.10
 -13   6   0  736.23   28.90
  13   6   0  769.02   30.70
  13   6   0  770.32   31.10
  13   6   0  764.32   30.80
 -13   6   0  743.63   29.60
  14  -6   0  293.67   18.60
  14  -6   0  295.77   13.30
  14  -6   0  309.77   15.60
 -14  -6   0  281.87   16.90
 -14  -6   0  319.97   18.60
  14   6   0  300.67   16.30
  14   6   0  302.17   16.60
 -14   6   0  284.57   14.20
 -14   6   0  285.97   15.30
 -14   6   0  281.07   18.00
  14   6   0  322.67   17.00
 -14   6   0  299.47   15.70
  15  -6   0    5.00    3.20
 -15  -6   0    3.00    5.60
 -15  -6   0    8.40    5.10
  15  -6   0   12.00    6.50
  15  -6   0   11.20    4.40
 -15   6   0    8.70    5.30
  15   6   0   11.50    5.20
  15   6   0   12.80    5.20
  15   6   0   11.10    4.60
 -15   6   0    6.80    3.80
 -15   6   0   20.20    4.30
   0  -7   0   18.60    1.90
   0  -7   0   13.60    1.90
   0  -7   0    7.70    2.10
   0  -7   0   18.80    2.20
   0  -7   0   21.70    3.90
   0   7   0   17.10    2.30
   0   7   0   14.70    2.20
   0   7   0   12.50    2.20
   0   7   0   19.10    3.60
  -1  -7   0 1316.17   42.60
  -1  -7   0 1281.87   44.10
  -1  -7   0 1281.77   41.80
   1  -7   0 1215.18   43.00
  -1  -7   0 1256.67   43.20
   1  -7   0 1245.08   42.60
   1  -7   0 1185.88   43.60
  -1  -7   0 1305.57   43.60
   1  -7   0 1215.58   44.40
   1  -7   0 1268.57   42.20
   1  -7   0 1257.27   43.00
  -1  -7   0 1294.17   41.80
   1  -7   0 1255.17   41.80
   1  -7   0 1247.38   42.00
   1  -7   0 1268.77   43.70
  -1  -7   0 1314.77   44.80
  -1  -7   0 1252.77   42.90
  -1  -7   0 1232.48   42.70
   1  -7   0 1276.77   42.50
   1   7   0 1333.67   43.10
   1   7   0 1252.57   42.50
  -1   7   0 1282.47   43.30
   1   7   0 1365.56   43.40
  -1   7   0 1265.87   44.80
   1   7   0 1298.27   44.80
   1   7   0 1273.37   43.20
  -1   7   0 1203.78   41.70
  -1   7   0 1278.17   43.20
  -1   7   0 1309.47   42.40
  -2  -7   0 5745.62  179.18
  -2  -7   0 5550.94  177.18
   2  -7   0 5534.95  180.48
  -2  -7   0 5359.96  180.28
   2  -7   0 5424.36  179.58
  -2  -7   0 5486.65  178.68
   2  -7   0 5507.85  178.18
   2  -7   0 5528.65  177.58
  -2  -7   0 5633.94  178.98
   2  -7   0 5400.66  179.68
   2  -7   0 5650.63  177.78
  -2  -7   0 5505.75  177.58
   2  -7   0 5624.84  178.88
  -2  -7   0 5485.95  178.68
  -2  -7   0 5361.06  178.78
  -2  -7   0 5368.36  178.88
  -2  -7   0 5389.06  178.78
   2  -7   0 5572.14  178.68
   2  -7   0 5538.75  178.88
  -2  -7   0 5429.06  177.18
   2  -7   0 5588.94  178.88
  -2  -7   0 5568.64  178.48
  -2   7   0 5672.63  179.18
   2   7   0 5627.94  178.58
  -2   7   0 5678.13  179.08
  -2   7   0 5535.95  177.78
  -2   7   0 5469.05  178.18
   2   7   0 5663.33  178.68
   2   7   0 5545.25  178.98
  -2   7   0 5487.25  177.68
   2   7   0 5923.11  179.28
  -2   7   0 5619.94  180.78
   2   7   0 5564.94  180.38
   2   7   0 5634.84  178.98
  -2   7   0 5330.47  177.98
   3  -7   0   42.20    3.20
   3  -7   0   40.00    3.50
  -3  -7   0   38.10    3.40
  -3  -7   0   40.90    3.60
   3  -7   0   40.70    2.60
   3  -7   0   43.50    4.50
  -3  -7   0   44.90    3.40
  -3  -7   0   39.60    2.50
   3  -7   0   41.80    3.90
   3  -7   0   41.40    4.20
   3  -7   0   42.80    4.20
  -3  -7   0   37.30    4.10
  -3  -7   0   40.60    3.50
  -3  -7   0   39.40    3.60
  -3  -7   0   39.50    3.20
  -3  -7   0   42.40    3.60
  -3  -7   0   36.80    3.60
   3  -7   0   37.40    3.60
   3  -7   0   39.70    3.10
  -3  -7   0   39.30    2.50
  -3   7   0   37.70    2.60
  -3   7   0   45.40    4.90
   3   7   0   46.40    3.70
  -3   7   0   45.60    3.90
  -3   7   0   35.30    2.90
   3   7   0   42.20    3.70
  -3   7   0   45.50    3.80
   3   7   0   41.00    3.70
   3   7   0   38.20    3.60
  -3   7   0   38.60    3.70
  -3   7   0   42.00    3.40
   3   7   0   45.60    4.20
  -4  -7   0   40.80    3.80
  -4  -7   0   37.80    4.30
  -4  -7   0   33.80    3.40
  -4  -7   0   41.30    2.80
  -4  -7   0   36.20    3.40
   4  -7   0   45.00    4.50
  -4  -7   0   41.00    3.20
   4  -7   0   42.80    4.30
   4  -7   0   38.80    4.10
  -4  -7   0   37.60    3.40
   4  -7   0   37.80    3.20
   4  -7   0   43.60    2.70
  -4  -7   0   41.80    2.70
   4  -7   0   48.00    4.50
  -4  -7   0   40.00    3.70
  -4  -7   0   43.90    3.70
   4  -7   0   40.20    3.20
  -4  -7   0   40.60    3.50
  -4   7   0   42.40    3.80
  -4   7   0   42.20    3.80
  -4   7   0   42.50    4.80
  -4   7   0   45.20    3.40
  -4   7   0   43.30    4.10
   4   7   0   41.80    3.90
   4   7   0   41.40    4.10
   4   7   0   48.10    3.90
  -4   7   0   47.80    4.10
   4   7   0   46.20    3.90
  -5  -7   0  218.38   10.30
   5  -7   0  230.28   11.00
   5  -7   0  230.08   11.30
   5  -7   0  237.08   11.50
   5  -7   0  224.58    9.70
   5  -7   0  241.28    8.90
  -5  -7   0  241.88   10.00
  -5  -7   0  232.98   11.30
  -5  -7   0  234.38    9.90
  -5  -7   0  232.98    9.20
   5  -7   0  224.88   11.20
  -5  -7   0  233.88    9.20
  -5  -7   0  242.48   11.40
  -5  -7   0  224.68    9.20
   5  -7   0  246.58   10.20
  -5   7   0  253.47   10.80
  -5   7   0  229.78    9.90
   5   7   0  240.48   11.20
   5   7   0  234.38   10.60
   5   7   0  243.08   10.80
  -5   7   0  231.88   11.80
   5   7   0  247.68   10.60
   6  -7   0  159.78    8.90
  -6  -7   0  156.08    8.50
   6  -7   0  143.29    8.60
  -6  -7   0  145.39    7.80
  -6  -7   0  156.28    7.40
   6  -7   0  172.38    8.00
   6  -7   0  151.88    7.40
  -6  -7   0  145.39    7.00
   6  -7   0  154.18    9.10
  -6  -7   0  159.08    7.10
  -6  -7   0  151.78    6.30
  -6  -7   0  147.89    6.90
   6   7   0  163.78    8.30
  -6   7   0  161.18    8.20
   6   7   0  163.28    8.90
  -6   7   0  155.68    8.60
  -6   7   0  156.58    7.60
  -6   7   0  149.69    9.10
  -6   7   0  159.28    7.50
   6   7   0  129.39    8.00
  -7  -7   0  251.27   10.70
   7  -7   0  238.38   11.00
   7  -7   0  255.27   11.60
  -7  -7   0  254.57   10.80
   7  -7   0  269.67   12.70
   7  -7   0  249.97   12.60
  -7  -7   0  267.57   11.00
  -7  -7   0  253.47   10.30
  -7  -7   0  243.68   11.90
  -7   7   0  263.97   12.70
  -7   7   0  247.78   11.30
  -7   7   0  263.07   13.00
  -7   7   0  270.57   13.10
  -7   7   0  256.57   11.00
   7   7   0  259.37   11.90
   7   7   0  274.37   13.50
   7   7   0  240.38    9.30
  -8  -7   0  658.83   24.60
   8  -7   0  718.33   26.10
  -8  -7   0  691.53   25.30
  -8  -7   0  723.43   26.10
   8  -7   0  713.33   26.90
  -8  -7   0  644.14   23.80
   8  -7   0  702.03   28.00
   8  -7   0  655.23   25.20
  -8  -7   0  679.33   24.90
  -8  -7   0  735.83   28.00
  -8   7   0  688.13   25.20
   8   7   0  627.14   26.60
   8   7   0  655.33   23.60
  -8   7   0  692.93   27.10
   8   7   0  647.14   23.80
  -8   7   0  714.93   27.30
  -8   7   0  712.93   26.10
   8   7   0  688.03   26.10
   8   7   0  685.23   26.40
  -9  -7   0   77.99    7.70
  -9  -7   0   79.19    5.70
   9  -7   0   76.29    7.90
  -9  -7   0   72.19    6.10
  -9  -7   0   81.19    5.40
   9  -7   0   68.89    5.50
   9  -7   0   73.89    7.00
  -9  -7   0   69.69    5.80
   9   7   0   80.39    6.50
  -9   7   0   79.19    6.30
   9   7   0   72.99    6.60
   9   7   0   66.49    6.90
  -9   7   0   70.39    5.70
  -9   7   0   70.19    7.20
  -9   7   0   79.99    7.00
 -10  -7   0  582.14   24.80
 -10  -7   0  567.04   22.30
  10  -7   0  561.24   23.20
 -10  -7   0  531.45   21.70
 -10  -7   0  558.04   21.70
 -10  -7   0  562.44   21.00
  10  -7   0  574.34   25.10
  10   7   0  531.45   20.50
 -10   7   0  563.94   24.20
  10   7   0  565.64   23.70
  10   7   0  544.35   22.70
 -10   7   0  536.35   23.00
  10   7   0  539.05   22.90
 -10   7   0  556.84   22.40
 -10   7   0  553.24   21.90
 -11  -7   0   38.10    4.70
  11  -7   0   35.80    7.20
 -11  -7   0   35.10    5.10
  11  -7   0   42.80    6.20
 -11  -7   0   31.70    6.40
 -11  -7   0   31.70    4.80
  11  -7   0   35.50    3.20
 -11  -7   0   38.60    5.50
  11   7   0   28.80    5.00
 -11   7   0   37.40    5.00
 -11   7   0   36.40    5.70
  11   7   0   30.80    3.80
  11   7   0   34.60    5.20
 -11   7   0   32.50    4.70
 -11   7   0   36.30    6.70
  11   7   0   31.00    5.30
  12  -7   0  421.86   19.10
 -12  -7   0  437.36   21.20
 -12  -7   0  357.56   19.20
  12  -7   0  399.86   15.80
  12  -7   0  430.26   21.60
 -12  -7   0  399.16   16.60
 -12  -7   0  392.66   18.20
 -12  -7   0  435.76   19.20
 -12   7   0  409.56   18.40
 -12   7   0  408.46   18.00
  12   7   0  401.06   19.50
  12   7   0  424.16   19.10
 -12   7   0  428.36   20.60
  12   7   0  391.26   18.90
 -13  -7   0  132.29   11.60
  13  -7   0  149.29   12.40
  13  -7   0  116.99    6.90
  13  -7   0  119.79    9.60
 -13  -7   0  110.49    9.40
 -13  -7   0  105.09    6.70
 -13  -7   0  122.79   10.20
 -13   7   0  131.99   11.20
  13   7   0  133.29   10.50
 -13   7   0  131.19    9.40
  13   7   0  128.59   10.20
 -13   7   0  110.59    8.90
  13   7   0  127.69    9.80
 -13   7   0  125.69    8.70
  14  -7   0  321.27   14.60
  14  -7   0  353.66   17.60
 -14  -7   0  350.16   20.80
 -14  -7   0  360.96   18.60
  14  -7   0  345.37   20.70
 -14   7   0  348.07   16.90
  14   7   0  346.87   21.40
 -14   7   0  325.57   19.50
  14   7   0  340.87   18.00
 -14   7   0  312.27   16.10
 -14   7   0  343.67   17.00
  14   7   0  336.57   18.30
 -15  -7   0   65.29   10.40
  15  -7   0   67.89   10.80
 -15  -7   0   66.49   11.50
  15  -7   0   63.69    5.70
  15  -7   0   65.19    8.50
 -15   7   0   72.09    7.10
 -15   7   0   63.69   10.00
  15   7   0   78.79    9.40
  15   7   0   79.79    8.90
 -15   7   0   65.79    8.00
 -15   7   0   75.79    7.80
   0  -8   0  865.71   30.80
   0  -8   0  871.01   29.20
   0  -8   0  889.31   29.40
   0  -8   0  823.62   30.20
   0  -8   0  850.21   29.40
   0  -8   0  854.71   31.00
   0  -8   0  814.62   28.70
   0  -8   0  854.51   30.20
   0  -8   0  806.22   30.20
   0  -8   0  838.92   29.70
   0   8   0  891.71   30.60
   0   8   0  901.51   30.00
   0   8   0  869.41   29.40
   0   8   0  862.01   32.20
   0   8   0  866.01   30.50
   1  -8   0 1160.78   39.10
   1  -8   0 1178.18   39.30
   1  -8   0 1186.38   38.90
  -1  -8   0 1154.18   40.00
   1  -8   0 1173.58   39.90
   1  -8   0 1139.89   39.30
  -1  -8   0 1138.09   39.20
  -1  -8   0 1164.48   38.40
   1  -8   0 1110.59   38.40
  -1  -8   0 1130.09   40.00
  -1  -8   0 1178.78   40.20
  -1  -8   0 1138.79   40.40
  -1  -8   0 1174.88   38.50
  -1  -8   0 1152.78   39.80
   1  -8   0 1168.28   40.70
   1  -8   0 1131.89   40.20
   1  -8   0 1157.68   39.40
  -1  -8   0 1151.08   39.60
  -1  -8   0 1142.09   38.40
  -1   8   0 1215.18   40.30
   1   8   0 1179.98   41.90
   1   8   0 1095.49   39.70
   1   8   0 1185.18   39.40
  -1   8   0 1154.18   38.30
  -1   8   0 1188.08   40.30
   1   8   0 1216.48   40.30
   1   8   0 1186.58   40.20
  -1   8   0 1095.29   38.10
  -1   8   0 1135.49   41.90
  -1   8   0 1203.28   39.30
  -2  -8   0   99.79    6.00
  -2  -8   0  101.79    5.90
   2  -8   0  100.39    6.50
  -2  -8   0   91.59    5.60
  -2  -8   0   93.89    4.30
  -2  -8   0   97.89    6.40
  -2  -8   0   88.29    5.20
  -2  -8   0   96.29    4.30
  -2  -8   0   97.49    4.60
  -2  -8   0   97.79    5.50
  -2  -8   0   89.49    5.50
   2  -8   0   92.29    4.60
   2  -8   0   95.89    6.30
   2  -8   0   88.69    5.60
   2  -8   0   96.89    5.50
  -2  -8   0   95.89    5.80
   2  -8   0   99.09    4.80
   2  -8   0   90.69    5.00
  -2  -8   0   79.79    7.10
  -2   8   0   88.89    5.70
   2   8   0   97.79    5.90
  -2   8   0  107.79    6.10
  -2   8   0   97.09    4.90
   2   8   0   87.49    5.70
   2   8   0   93.19    5.40
   2   8   0   91.89    5.60
  -2   8   0   89.39    4.90
  -2   8   0   92.99    4.70
  -2   8   0   83.59    4.60
  -2   8   0   87.79    6.90
   2   8   0  100.59    5.90
   3  -8   0  377.56   15.20
   3  -8   0  377.46   13.70
   3  -8   0  393.46   14.30
  -3  -8   0  384.56   15.10
   3  -8   0  369.86   15.20
  -3  -8   0  367.06   16.60
   3  -8   0  380.96   14.40
  -3  -8   0  372.56   15.20
   3  -8   0  378.46   16.10
  -3  -8   0  377.96   13.30
  -3  -8   0  386.26   15.30
   3  -8   0  391.56   15.70
  -3  -8   0  381.06   13.30
  -3  -8   0  391.36   15.20
  -3  -8   0  365.16   14.80
  -3  -8   0  381.26   14.90
   3   8   0  376.26   15.00
  -3   8   0  378.46   14.80
  -3   8   0  406.96   17.30
  -3   8   0  391.46   15.50
  -3   8   0  384.76   15.40
  -3   8   0  379.16   14.10
  -3   8   0  344.97   14.40
   3   8   0  374.26   15.30
   3   8   0  380.96   15.00
   3   8   0  374.26   15.10
   3   8   0  378.06   15.60
  -3   8   0  376.86   13.80
   4  -8   0   52.89    3.80
   4  -8   0   44.30    4.30
  -4  -8   0   52.39    4.80
   4  -8   0   47.00    2.90
  -4  -8   0   50.59    2.90
  -4  -8   0   53.29    4.20
   4  -8   0   46.10    4.90
  -4  -8   0   51.39    3.80
   4  -8   0   49.40    3.60
  -4  -8   0   50.99    3.10
  -4  -8   0   45.00    3.80
  -4  -8   0   50.19    5.30
   4  -8   0   53.49    4.90
   4   8   0   55.69    4.80
  -4   8   0   50.39    4.50
  -4   8   0   43.20    5.20
   4   8   0   54.19    4.40
   4   8   0   46.70    4.40
  -4   8   0   43.90    3.50
   4   8   0   54.49    4.50
  -4   8   0   46.50    4.00
  -4   8   0   45.80    4.00
  -4   8   0   43.90    4.40
  -4   8   0   54.29    4.60
  -5  -8   0 2859.21   94.19
  -5  -8   0 2773.92   95.89
  -5  -8   0 2850.51   94.79
   5  -8   0 3002.60  101.09
  -5  -8   0 2940.41   95.69
   5  -8   0 2981.70   97.59
   5  -8   0 2898.31   95.49
  -5  -8   0 2880.31   94.19
   5  -8   0 2938.61   97.29
   5  -8   0 2708.23   97.99
  -5  -8   0 2896.51   95.59
  -5  -8   0 2896.81   99.29
   5   8   0 2976.80   96.19
  -5   8   0 2806.42   95.29
  -5   8   0 2844.42   96.59
  -5   8   0 3025.70   96.59
  -5   8   0 2997.30   97.09
   5   8   0 3009.40   97.59
   5   8   0 3018.90   97.29
   5   8   0 2970.60   96.49
  -5   8   0 2901.51   98.29
   6  -8   0   20.90    3.20
  -6  -8   0   22.00    2.70
  -6  -8   0   16.40    3.20
  -6  -8   0   16.70    2.50
   6  -8   0   18.90    2.20
  -6  -8   0   12.30    4.60
   6  -8   0   19.20    3.90
   6  -8   0   13.80    2.90
  -6  -8   0   20.00    2.60
  -6  -8   0   21.40    3.50
  -6  -8   0   17.80    2.80
   6  -8   0   14.30    3.50
   6   8   0   28.40    4.30
  -6   8   0   19.30    3.50
   6   8   0   26.60    5.00
  -6   8   0   25.20    4.80
  -6   8   0   19.80    3.30
   7  -8   0   11.30    3.20
   7  -8   0   13.10    3.00
   7  -8   0   10.00    2.40
  -7  -8   0   11.20    2.60
  -7  -8   0   17.10    2.50
   7  -8   0   13.50    4.30
   7  -8   0   18.40    4.00
  -7  -8   0   16.00    2.70
  -7  -8   0   12.50    2.60
   7  -8   0   13.70    2.10
  -7   8   0   11.10    3.90
  -7   8   0   13.70    3.40
   7   8   0   12.30    3.20
   7   8   0   18.90    4.20
   7   8   0   14.50    3.40
   8  -8   0   74.79    7.20
   8  -8   0   80.29    6.20
  -8  -8   0   72.19    5.40
  -8  -8   0   64.59    7.30
  -8  -8   0   70.19    5.00
   8  -8   0   65.19    7.30
  -8  -8   0   68.69    5.10
  -8  -8   0   67.19    4.60
   8   8   0   70.49    6.80
  -8   8   0   62.99    6.00
  -8   8   0   64.69    6.80
   8   8   0   60.69    6.20
  -8   8   0   67.59    5.40
   8   8   0   62.69    7.10
  -8   8   0   65.59    8.00
  -9  -8   0 2127.89   71.29
  -9  -8   0 2010.50   68.29
   9  -8   0 1795.72   67.29
   9  -8   0 2040.40   69.89
  -9  -8   0 1924.81   67.29
  -9  -8   0 1982.10   67.09
   9  -8   0 2053.19   71.39
   9   8   0 1960.70   69.99
   9   8   0 2048.90   68.89
  -9   8   0 2024.50   67.69
  -9   8   0 2014.60   68.69
   9   8   0 2068.09   69.49
  -9   8   0 2059.99   70.29
  -9   8   0 1988.10   70.19
 -10  -8   0  216.28   11.20
 -10  -8   0  227.88   13.80
 -10  -8   0  196.68   10.50
  10  -8   0  227.48   14.10
 -10  -8   0  207.68   10.30
  10  -8   0  223.68   12.70
  10   8   0  213.38   11.70
 -10   8   0  220.28   11.70
 -10   8   0  213.98   12.90
 -10   8   0  205.08   12.30
  10   8   0  221.88   12.30
 -10   8   0  211.98   10.80
 -11  -8   0    9.60    3.00
 -11  -8   0   15.00    5.40
  11  -8   0   11.90    4.80
 -11  -8   0   12.10    3.80
 -11  -8   0    9.90    3.20
  11  -8   0    7.00    3.80
  11  -8   0    9.90    2.10
  11   8   0    9.50    3.90
 -11   8   0   12.70    4.30
 -11   8   0   11.30    3.50
  11   8   0   17.50    4.30
 -11   8   0   12.60    4.60
 -11   8   0    8.60    3.40
  11   8   0    8.00    4.10
 -12  -8   0   36.00    5.10
 -12  -8   0   27.90    5.10
  12  -8   0   35.10    6.00
  12  -8   0   36.70    7.80
 -12  -8   0   33.70    5.60
  12  -8   0   29.40    3.30
 -12  -8   0   27.20    5.50
 -12  -8   0   33.70    7.40
 -12   8   0   34.20    5.70
  12   8   0   39.20    7.40
 -12   8   0   37.80    6.70
 -12   8   0   27.60    6.30
  12   8   0   35.30    6.00
  12   8   0   35.40    6.70
 -12   8   0   36.30    5.70
  13  -8   0  663.33   27.60
 -13  -8   0  634.34   24.50
 -13  -8   0  662.83   27.10
 -13  -8   0  664.43   30.00
  13  -8   0  661.33   30.50
  13  -8   0  581.04   22.90
  13   8   0  683.63   28.00
  13   8   0  639.54   28.30
  13   8   0  643.14   27.20
 -13   8   0  624.64   25.80
 -13   8   0  614.04   28.90
 -13   8   0  630.64   26.60
 -13   8   0  618.24   26.50
  14  -8   0  104.09    9.70
 -14  -8   0  100.79   10.10
 -14  -8   0  108.49    7.40
  14  -8   0  108.89   12.30
  14  -8   0   85.79    6.00
 -14  -8   0   99.49   11.40
  14   8   0  110.69    9.90
  14   8   0   82.89    9.80
 -14   8   0  101.49    8.40
 -14   8   0   94.49    8.70
 -14   8   0   86.19    8.80
 -14   8   0   90.99   10.70
   0  -9   0    0.90    1.40
   0  -9   0   -0.70    1.70
   0  -9   0    0.40    1.20
   0  -9   0    1.70    1.30
   0  -9   0    1.40    1.60
   0  -9   0   -0.20    1.20
   0   9   0   -1.10    1.40
   0   9   0    3.50    2.00
   0   9   0    1.30    2.00
   0   9   0   -0.70    1.90
   0   9   0    0.30    1.30
   1  -9   0   85.79    6.10
   1  -9   0   75.79    5.20
  -1  -9   0   77.19    4.20
   1  -9   0   66.89    4.60
   1  -9   0   79.29    4.10
  -1  -9   0   80.39    5.60
   1  -9   0   71.29    4.20
  -1  -9   0   75.09    5.00
  -1  -9   0   74.69    4.10
  -1  -9   0   67.59    5.10
   1  -9   0   76.39    4.70
  -1  -9   0   76.29    4.10
   1  -9   0   70.19    4.80
  -1  -9   0   72.39    4.60
   1   9   0   76.29    5.50
  -1   9   0   76.09    3.60
   1   9   0   79.99    4.80
   1   9   0   76.29    6.60
  -1   9   0   75.09    4.80
  -1   9   0   79.79    6.80
  -1   9   0   71.49    3.60
  -1   9   0   74.69    5.50
   1   9   0   75.59    5.30
  -1   9   0   78.09    5.50
   1   9   0   82.19    5.70
   2  -9   0 1785.52   60.29
  -2  -9   0 1776.52   56.99
   2  -9   0 1719.43   62.89
  -2  -9   0 1781.22   59.29
   2  -9   0 1782.12   57.59
   2  -9   0 1740.83   58.89
   2  -9   0 1705.93   57.59
  -2  -9   0 1779.42   57.39
  -2  -9   0 1700.53   58.49
  -2  -9   0 1779.62   59.49
  -2  -9   0 1710.73   58.89
   2  -9   0 1715.33   58.29
   2  -9   0 1731.13   59.19
  -2  -9   0 1712.13   56.99
   2   9   0 1783.12   58.69
  -2   9   0 1668.53   58.29
   2   9   0 1814.32   59.49
   2   9   0 1725.83   59.39
  -2   9   0 1786.72   59.49
  -2   9   0 1711.03   59.99
   2   9   0 1836.32   59.59
  -2   9   0 1727.43   57.99
  -2   9   0 1761.62   61.59
   3  -9   0   51.99    6.30
  -3  -9   0   33.80    3.50
  -3  -9   0   42.50    3.30
  -3  -9   0   43.60    4.10
   3  -9   0   42.80    3.10
  -3  -9   0   37.90    2.60
  -3  -9   0   32.90    3.80
   3  -9   0   36.90    4.00
   3  -9   0   38.20    3.90
   3  -9   0   36.40    3.20
   3  -9   0   37.30    3.90
   3  -9   0   41.10    4.50
  -3  -9   0   47.80    4.30
  -3  -9   0   40.20    2.70
  -3   9   0   35.10    3.20
  -3   9   0   40.70    4.40
   3   9   0   44.30    4.40
   3   9   0   42.60    4.00
   3   9   0   35.50    4.10
  -3   9   0   36.00    3.10
  -3   9   0   41.90    4.40
  -3   9   0   43.70    5.70
  -3   9   0   40.10    3.40
  -3   9   0   42.70    3.70
   4  -9   0  560.34   19.60
  -4  -9   0  548.05   21.40
   4  -9   0  550.34   21.80
  -4  -9   0  530.25   21.20
   4  -9   0  558.04   22.70
  -4  -9   0  569.74   21.40
   4  -9   0  578.54   20.60
   4  -9   0  573.44   22.40
  -4  -9   0  579.44   21.00
  -4  -9   0  560.54   20.20
   4  -9   0  541.75   20.50
  -4   9   0  547.35   19.50
   4   9   0  603.44   21.70
  -4   9   0  541.75   20.40
   4   9   0  579.14   22.40
  -4   9   0  496.95   25.40
  -4   9   0  601.54   27.70
   4   9   0  554.74   21.50
  -4   9   0  586.14   22.50
  -4   9   0  578.44   22.00
   4   9   0  583.64   21.90
  -5  -9   0   90.49    4.60
   5  -9   0   98.29    7.40
  -5  -9   0   92.59    5.50
  -5  -9   0   82.29    6.60
  -5  -9   0   94.49    4.80
   5  -9   0   94.89    5.50
   5  -9   0  102.19    8.60
   5  -9   0   98.59    6.90
  -5  -9   0   96.89    6.20
   5  -9   0   92.39    4.60
   5  -9   0   93.59    5.80
  -5  -9   0   96.49    6.00
   5   9   0  110.19    6.70
  -5   9   0   98.49    6.70
  -5   9   0  102.99    6.90
   5   9   0   96.69    6.70
   5   9   0   89.29    7.00
  -5   9   0  105.49    8.40
  -5   9   0   79.19    6.30
  -5   9   0   99.79    6.70
   6  -9   0  287.67   14.00
  -6  -9   0  272.77   11.90
  -6  -9   0  265.47   10.90
  -6  -9   0  275.77   10.70
   6  -9   0  256.37   11.80
   6  -9   0  249.48   12.90
   6  -9   0  262.27   13.60
  -6  -9   0  259.17   10.40
   6  -9   0  257.47   11.40
  -6  -9   0  253.57   11.60
   6  -9   0  264.37   10.10
  -6   9   0  292.27   14.60
  -6   9   0  258.57   12.90
   6   9   0  275.17   12.90
  -6   9   0  283.07   13.00
  -6   9   0  291.97   13.20
  -6   9   0  240.08   11.40
   6   9   0  282.27   12.60
   6   9   0  303.37   13.80
   7  -9   0  213.58   10.30
  -7  -9   0  197.98    9.00
  -7  -9   0  208.28    8.30
  -7  -9   0  208.18    9.80
  -7  -9   0  207.18    9.00
   7  -9   0  203.58   11.80
   7  -9   0  197.48   12.00
  -7  -9   0  199.38    9.50
   7  -9   0  196.38   11.40
   7  -9   0  186.68    9.40
  -7   9   0  196.88   11.30
  -7   9   0  203.58   10.90
   7   9   0  212.78   11.70
   7   9   0  212.78   10.80
   7   9   0  216.98   11.10
  -7   9   0  207.28   12.30
  -8  -9   0  508.65   19.70
  -8  -9   0  491.05   19.30
  -8  -9   0  532.05   23.10
   8  -9   0  465.65   19.70
   8  -9   0  538.05   23.30
  -8  -9   0  526.45   20.00
  -8  -9   0  529.75   19.70
   8  -9   0  516.55   22.40
   8   9   0  526.15   21.30
   8   9   0  542.85   21.90
  -8   9   0  527.95   22.50
   8   9   0  539.25   22.70
  -8   9   0  520.85   21.40
  -8   9   0  505.45   22.80
   9  -9   0  127.99    9.60
  -9  -9   0  128.09   10.10
   9  -9   0  110.59    7.20
  -9  -9   0  112.49    7.00
   9  -9   0  122.99   10.20
   9  -9   0  109.79    5.40
  -9  -9   0  108.39    6.40
  -9  -9   0  107.69    6.70
  -9  -9   0  115.99    7.30
   9   9   0  117.69    8.70
   9   9   0  117.19    8.30
  -9   9   0  127.29    8.60
   9   9   0  110.89    9.00
  -9   9   0  123.89    9.70
  10  -9   0  525.55   23.20
 -10  -9   0  466.55   20.20
  10  -9   0  536.15   24.70
 -10  -9   0  534.35   22.80
 -10  -9   0  529.75   21.00
 -10  -9   0  511.85   24.10
 -10   9   0  528.25   22.20
 -10   9   0  515.05   20.70
  10   9   0  523.55   23.40
  10   9   0  527.55   22.10
  10   9   0  521.25   22.70
 -10   9   0  535.15   23.50
 -11  -9   0  295.37   14.10
 -11  -9   0  252.77   12.80
 -11  -9   0  286.47   17.00
  11  -9   0  285.87   16.90
  11  -9   0  288.97   15.50
  11   9   0  288.07   14.70
  11   9   0  280.47   15.70
  11   9   0  271.07   15.00
 -11   9   0  263.57   15.20
 -11   9   0  268.17   13.10
 -11   9   0  263.87   14.20
 -12  -9   0  472.85   23.30
 -12  -9   0  393.96   19.60
  12  -9   0  452.15   23.30
 -12  -9   0  439.46   18.10
 -12  -9   0  466.75   19.90
  12  -9   0  463.05   21.50
  12   9   0  466.65   20.80
  12   9   0  408.36   21.20
 -12   9   0  428.56   21.80
  12   9   0  455.05   21.10
 -12   9   0  446.46   18.90
 -12   9   0  426.96   20.10
 -13  -9   0   88.19    6.80
  13  -9   0   73.49    8.70
 -13  -9   0   97.79    8.60
  13  -9   0   75.49   10.70
 -13  -9   0   92.29   12.30
  13   9   0   80.09    8.80
  13   9   0   91.19   14.50
 -13   9   0   89.49    7.70
 -13   9   0   85.19    8.70
  13   9   0   96.39    9.20
   0 -10   0  158.28    7.40
   0 -10   0  165.88    8.70
   0 -10   0  149.59    9.50
   0 -10   0  179.58    9.50
   0 -10   0  152.48    6.90
   0 -10   0  142.99    8.10
   0 -10   0  170.78    7.80
   0  10   0  168.38    9.10
   0  10   0  180.28    9.30
   0  10   0  169.38    8.50
   0  10   0  180.98   11.00
   1 -10   0  865.01   35.20
   1 -10   0  911.61   31.70
  -1 -10   0  906.71   30.50
   1 -10   0  840.52   31.40
   1 -10   0  866.41   31.30
  -1 -10   0  896.91   30.50
  -1 -10   0  863.81   32.20
   1 -10   0  891.31   30.40
   1 -10   0  848.12   30.90
  -1 -10   0  865.41   30.20
  -1 -10   0  924.41   33.00
   1  10   0  956.60   32.50
  -1  10   0  930.91   35.20
  -1  10   0  930.41   32.90
   1  10   0  914.11   32.70
  -1  10   0  903.81   32.80
  -1  10   0  897.71   31.60
   1  10   0  896.41   31.50
   1  10   0  926.91   32.80
  -2 -10   0   16.10    3.30
  -2 -10   0   13.20    3.20
  -2 -10   0   13.00    3.40
   2 -10   0   16.80    2.50
   2 -10   0   17.00    3.00
  -2 -10   0   19.00    2.60
   2 -10   0   11.50    3.10
   2 -10   0   15.70    3.30
  -2 -10   0   15.40    2.10
  -2 -10   0   11.40    3.40
   2 -10   0   17.30    2.40
  -2 -10   0   16.60    2.20
   2 -10   0    9.70    2.50
  -2  10   0   15.80    4.60
  -2  10   0   14.40    3.30
   2  10   0   19.40    4.00
  -2  10   0   14.40    2.20
  -2  10   0   16.40    2.80
  -2  10   0   13.10    3.50
   2  10   0   13.70    3.10
   2  10   0   16.30    3.10
  -2  10   0   16.30    2.40
   2  10   0   11.20    2.90
   3 -10   0 1059.89   38.30
   3 -10   0  997.60   34.80
   3 -10   0 1035.60   35.20
  -3 -10   0 1081.29   37.10
   3 -10   0 1013.90   36.60
  -3 -10   0 1022.60   34.80
  -3 -10   0  993.40   36.50
   3 -10   0  957.00   35.50
   3 -10   0 1048.20   37.00
  -3  10   0 1028.90   37.30
  -3  10   0 1072.79   39.70
   3  10   0 1055.19   37.20
   3  10   0 1077.89   37.10
   3  10   0 1062.19   36.60
  -3  10   0 1046.80   37.20
   3  10   0  955.30   37.00
  -3  10   0 1030.30   35.10
  -3  10   0 1013.30   35.40
   4 -10   0   40.00    5.10
  -4 -10   0   34.10    4.00
   4 -10   0   36.70    3.70
   4 -10   0   38.70    3.80
  -4 -10   0   43.50    4.40
   4 -10   0   40.60    4.50
   4 -10   0   44.70    6.50
  -4 -10   0   40.50    3.50
   4 -10   0   45.30    3.00
  -4  10   0   35.90    3.00
  -4  10   0   34.40    3.50
  -4  10   0   47.80    6.20
   4  10   0   39.20    5.30
  -4  10   0   42.30    6.60
  -4  10   0   44.00    4.10
  -4  10   0   46.30    5.90
   4  10   0   42.50    5.00
   4  10   0   40.70    4.60
   5 -10   0 1207.28   42.40
   5 -10   0 1235.68   43.10
   5 -10   0 1093.19   41.50
   5 -10   0 1122.39   38.50
  -5 -10   0 1167.18   40.80
   5 -10   0 1060.29   39.60
  -5 -10   0 1181.58   40.10
  -5 -10   0 1171.78   38.20
   5 -10   0 1150.48   39.90
   5  10   0 1176.38   41.30
   5  10   0 1213.18   42.40
  -5  10   0 1151.88   43.80
   5  10   0 1176.08   41.00
  -5  10   0 1119.09   41.40
  -5  10   0 1153.48   41.00
  -5  10   0 1092.69   39.70
  -5  10   0 1203.68   41.70
  -6 -10   0  173.98    7.20
  -6 -10   0  154.58    8.90
   6 -10   0  153.98   11.10
   6 -10   0  179.08   11.00
   6 -10   0  181.78   11.00
   6 -10   0  172.38    8.80
   6 -10   0  160.18    7.00
   6 -10   0  164.38    8.40
  -6 -10   0  177.88    7.30
  -6 -10   0  167.08    9.00
  -6  10   0  181.38   11.70
   6  10   0  185.28   10.00
  -6  10   0  170.68    9.90
  -6  10   0  159.28    9.60
   6  10   0  169.18   10.60
  -6  10   0  186.48   10.30
   6  10   0  172.58    9.80
   6  10   0  184.88   10.70
   7 -10   0  338.07   17.00
   7 -10   0  369.96   17.70
  -7 -10   0  363.66   15.40
  -7 -10   0  375.96   14.00
  -7 -10   0  345.77   13.70
   7 -10   0  385.96   18.10
  -7 -10   0  355.96   13.80
   7 -10   0  360.46   15.50
  -7  10   0  365.66   16.80
   7  10   0  362.06   16.10
   7  10   0  381.96   17.60
  -7  10   0  371.16   16.70
   7  10   0  354.76   16.40
  -7  10   0  403.96   17.20
  -7  10   0  355.96   18.30
  -8 -10   0  230.88   13.60
   8 -10   0  220.38   13.40
   8 -10   0  220.78   13.10
  -8 -10   0  234.58    9.90
  -8 -10   0  216.58   10.70
   8 -10   0  186.18    9.90
  -8 -10   0  206.88    9.30
   8  10   0  223.68   12.90
  -8  10   0  204.88   12.20
  -8  10   0  221.88   11.90
   8  10   0  215.28   11.60
  -8  10   0  221.58   13.60
  -8  10   0  209.68   12.00
   8  10   0  225.28   12.10
  -9 -10   0  739.03   27.70
   9 -10   0  663.13   28.00
   9 -10   0  807.52   32.70
  -9 -10   0  791.52   32.40
  -9 -10   0  706.33   27.60
   9 -10   0  791.32   31.70
  -9 -10   0  772.82   30.50
  -9 -10   0  803.42   28.10
   9  10   0  838.72   32.00
  -9  10   0  787.32   32.20
  -9  10   0  771.32   31.30
  -9  10   0  794.62   30.50
   9  10   0  781.72   30.70
   9  10   0  792.22   30.10
 -10 -10   0  373.66   15.60
 -10 -10   0  380.26   15.70
  10 -10   0  365.96   18.50
 -10 -10   0  330.07   14.90
  10 -10   0  395.36   19.90
 -10 -10   0  383.46   19.50
  10  10   0  358.16   17.10
  10  10   0  335.57   18.30
 -10  10   0  342.97   18.40
  10  10   0  339.17   17.30
 -10  10   0  368.06   17.40
 -10  10   0  350.66   18.60
 -11 -10   0   31.80    4.60
 -11 -10   0   32.50    6.90
 -11 -10   0   30.20    5.00
 -11 -10   0   27.90    4.00
  11 -10   0   31.90    6.60
  11 -10   0   35.30    7.30
  11  10   0   34.60    6.60
  11  10   0   27.60    5.70
 -11  10   0   32.70    6.90
 -11  10   0   32.90    6.50
  11  10   0   29.40    5.80
 -11  10   0   30.90    5.90
 -12 -10   0  244.18   11.90
 -12 -10   0  239.78   13.00
 -12 -10   0  255.37   17.00
  12 -10   0  224.48   14.60
  12 -10   0  210.48   17.70
  12  10   0  234.48   18.10
  12  10   0  246.88   14.60
 -12  10   0  252.57   15.70
  12  10   0  238.78   13.80
 -12  10   0  207.98   18.50
 -12  10   0  221.18   14.70
 -13 -10   0  334.67   19.60
 -13  10   0  268.37   15.80
  13  10   0  289.87   16.10
  13  10   0  298.57   16.80
   0 -11   0    0.50    1.80
   0 -11   0    2.60    2.60
   0 -11   0    4.60    1.90
   0 -11   0    5.10    2.30
   0  11   0    4.10    2.70
   0  11   0    6.60    3.00
   0  11   0    7.00    2.70
   0  11   0    3.10    3.50
  -1 -11   0  246.48   12.30
   1 -11   0  243.78   10.90
  -1 -11   0  238.88    9.70
   1 -11   0  239.78   12.60
   1 -11   0  220.88   10.70
   1 -11   0  226.98   10.40
  -1 -11   0  251.97   12.40
  -1 -11   0  247.18    9.90
  -1 -11   0  240.38    9.50
   1 -11   0  237.88    9.60
  -1  11   0  241.58   12.00
  -1  11   0  248.78   12.20
  -1  11   0  235.18   10.90
  -1  11   0  246.88   14.10
   1  11   0  227.58   11.80
   1  11   0  241.18   10.70
   1  11   0  219.98   11.40
   1  11   0  237.98   11.90
  -2 -11   0 1280.47   43.00
   2 -11   0 1209.28   45.10
   2 -11   0 1358.26   47.10
  -2 -11   0 1347.47   46.20
   2 -11   0 1286.07   44.00
   2 -11   0 1269.97   44.60
  -2 -11   0 1297.27   42.70
   2 -11   0 1234.68   43.40
  -2 -11   0 1306.47   45.80
   2 -11   0 1316.67   45.10
  -2 -11   0 1297.97   42.70
  -2  11   0 1308.97   44.10
  -2  11   0 1296.57   48.50
   2  11   0 1333.67   45.90
  -2  11   0 1362.96   46.10
  -2  11   0 1289.67   45.90
   2  11   0 1330.47   45.80
   2  11   0 1314.57   44.80
  -2  11   0 1223.88   42.50
  -2  11   0 1172.38   42.40
   3 -11   0   44.30    4.50
  -3 -11   0   55.69    5.10
  -3 -11   0   50.39    3.70
   3 -11   0   53.09    5.40
  -3 -11   0   51.19    5.30
   3 -11   0   44.10    3.60
   3 -11   0   51.39    6.10
   3 -11   0   43.60    4.70
  -3  11   0   49.99    4.00
  -3  11   0   53.99    5.70
  -3  11   0   57.39    5.70
   3  11   0   41.80    5.40
   3  11   0   51.99    5.60
   3  11   0   48.90    5.40
   3  11   0   47.30    5.20
  -3  11   0   55.59    7.00
  -4 -11   0   21.10    4.00
  -4 -11   0   30.30    3.50
   4 -11   0   21.80    5.20
   4 -11   0   26.50    4.80
   4 -11   0   28.00    4.70
  -4 -11   0   17.90    3.60
   4 -11   0   22.30    3.50
   4 -11   0   21.30    2.70
  -4  11   0   21.00    4.00
   4  11   0   20.30    3.90
   4  11   0   27.10    4.40
   4  11   0   28.80    4.80
  -4  11   0   22.10    5.90
   4  11   0   21.60    4.30
  -4  11   0   25.00    3.60
  -4  11   0   22.80    4.60
  -4  11   0   21.40    2.60
   5 -11   0   79.49    4.20
   5 -11   0   86.79    7.90
  -5 -11   0   87.49    5.20
   5 -11   0   80.79    6.40
   5 -11   0   69.99    5.20
   5 -11   0   81.49    7.30
  -5 -11   0   72.69    5.60
   5 -11   0   70.59    6.50
  -5 -11   0   78.79    6.30
   5  11   0   77.49    6.50
   5  11   0   82.69    6.50
  -5  11   0   86.39    7.20
  -5  11   0   89.19    6.90
  -5  11   0   77.29    6.90
  -5  11   0   93.79    8.90
   5  11   0   73.39    7.10
   5  11   0   81.39    6.80
  -5  11   0   64.49    5.00
   6 -11   0  329.97   14.70
   6 -11   0  350.56   17.30
   6 -11   0  306.27   17.20
  -6 -11   0  338.47   14.00
  -6 -11   0  355.96   15.10
   6 -11   0  352.16   16.80
   6  11   0  326.37   15.50
   6  11   0  337.27   16.60
   6  11   0  338.57   15.30
  -6  11   0  306.67   17.40
  -6  11   0  334.87   15.20
  -6  11   0  351.86   16.10
  -6  11   0  369.56   16.30
   6  11   0  335.97   15.70
   7 -11   0   84.69    5.90
   7 -11   0   88.69    8.60
   7 -11   0   88.49    8.50
  -7 -11   0   94.79    4.90
  -7 -11   0   97.69    6.80
  -7 -11   0   99.49    5.60
   7  11   0   85.29    7.40
  -7  11   0   82.89    7.80
   7  11   0   98.09    8.40
  -7  11   0   86.19    7.60
  -7  11   0   95.49    9.30
   7  11   0   97.59    7.30
  -7  11   0   97.19    7.20
  -8 -11   0   21.20    2.90
   8 -11   0   13.70    4.20
   8 -11   0   25.60    5.90
   8 -11   0   15.20    3.50
  -8 -11   0   20.30    2.80
  -8 -11   0   20.40    2.50
  -8 -11   0   23.90    4.10
  -8 -11   0   22.40    5.50
   8  11   0   17.30    4.60
  -8  11   0   20.00    5.50
   8  11   0   12.00    4.20
  -8  11   0   11.70    4.10
  -8  11   0   22.40    5.00
   8  11   0   16.70    4.20
  -8  11   0   18.50    4.30
  -9 -11   0    2.30    2.30
   9 -11   0    2.90    3.10
  -9 -11   0    5.40    1.90
   9 -11   0    2.30    4.00
   9 -11   0    1.50    3.00
  -9 -11   0   -1.80    3.90
  -9 -11   0    0.30    2.30
   9  11   0    2.30    3.10
   9  11   0    0.70    2.90
   9  11   0    2.00    3.50
  -9  11   0    2.40    3.30
  -9  11   0    6.60    4.40
  -9  11   0    3.30    3.30
  -9  11   0    2.40    3.50
  10 -11   0   77.79    8.70
 -10 -11   0   85.49    6.50
  10 -11   0  107.99   10.30
 -10 -11   0   86.89    9.60
 -10 -11   0   73.79    5.20
 -10 -11   0   92.09    6.40
 -10  11   0   89.49    9.30
 -10  11   0   88.19    8.50
 -10  11   0   83.19    8.00
 -10  11   0   76.29    8.30
  10  11   0   87.49    8.10
  10  11   0   75.09    7.90
  10  11   0   97.09    9.30
 -11 -11   0  279.37   14.90
 -11 -11   0  348.67   15.10
  11 -11   0  339.07   21.90
 -11 -11   0  329.97   19.20
  11 -11   0  328.07   18.10
 -11 -11   0  328.07   14.60
  11  11   0  330.27   16.70
 -11  11   0  350.66   17.90
  11  11   0  317.27   18.90
 -11  11   0  331.97   18.10
 -11  11   0  326.07   17.90
 -11  11   0  321.47   18.00
  11  11   0  333.27   18.00
 -12 -11   0  237.08   16.70
  12 -11   0  243.58   16.70
  12 -11   0  261.77   16.10
 -12 -11   0  247.38   12.10
 -12 -11   0  256.57   12.60
 -12  11   0  247.08   14.60
 -12  11   0  256.97   15.60
  12  11   0  231.58   14.50
  12  11   0  240.98   14.30
  12  11   0  234.88   15.30
 -12  11   0  226.18   15.10
   0 -12   0 1898.81   65.19
   0 -12   0 1971.60   65.39
   0 -12   0 2035.20   68.59
   0  12   0 1894.11   66.69
   0  12   0 2080.79   68.09
   0  12   0 1921.51   67.69
   1 -12   0   50.19    4.50
   1 -12   0   50.39    4.30
  -1 -12   0   57.39    6.30
  -1 -12   0   59.19    4.10
   1 -12   0   56.49    5.60
  -1 -12   0   56.99    6.10
  -1 -12   0   58.49    3.90
   1 -12   0   60.59    6.50
  -1  12   0   55.19    6.00
   1  12   0   58.99    6.20
  -1  12   0   52.19    5.90
   1  12   0   60.29    6.30
  -1  12   0   53.19    7.40
  -1  12   0   58.59    5.20
   1  12   0   57.69    5.60
  -2 -12   0   93.19    7.40
  -2 -12   0   88.19    7.10
   2 -12   0   81.19    7.60
   2 -12   0   91.19    6.70
   2 -12   0   80.19    6.00
   2 -12   0   80.09    5.80
   2 -12   0   80.89    5.50
   2 -12   0   84.99    4.80
   2  12   0   95.09    7.10
  -2  12   0   90.59    9.00
   2  12   0   80.49    7.10
  -2  12   0   85.59    7.10
  -2  12   0   86.39    7.10
   2  12   0   80.69    6.90
  -2  12   0   90.19    5.80
   2  12   0   90.99    6.20
  -3 -12   0  267.27   10.80
  -3 -12   0  272.07   13.10
   3 -12   0  284.97   13.30
   3 -12   0  270.07   12.70
  -3 -12   0  280.57   13.60
   3 -12   0  254.77   11.90
   3 -12   0  282.47   11.20
   3 -12   0  260.27   11.00
   3 -12   0  279.57   14.80
   3  12   0  278.67   12.80
   3  12   0  264.17   13.60
  -3  12   0  272.27   13.70
   3  12   0  289.57   13.80
  -3  12   0  257.37   10.70
  -3  12   0  280.37   11.60
   3  12   0  275.67   13.50
  -3  12   0  285.87   13.90
  -3  12   0  267.47   15.90
  -4 -12   0  720.83   31.60
  -4 -12   0  712.93   27.30
   4 -12   0  628.74   25.40
  -4 -12   0  734.53   24.70
   4 -12   0  735.33   29.20
   4 -12   0  662.53   24.30
   4 -12   0  748.93   27.90
   4 -12   0  698.93   25.10
   4 -12   0  649.93   26.70
  -4  12   0  642.74   25.20
   4  12   0  729.33   27.80
   4  12   0  693.83   28.00
  -4  12   0  711.83   27.80
  -4  12   0  675.33   24.50
  -4  12   0  726.43   27.90
  -4  12   0  741.73   30.80
   4  12   0  701.13   26.90
  -5 -12   0  475.05   17.20
   5 -12   0  444.16   21.10
   5 -12   0  417.06   19.40
   5 -12   0  397.36   17.40
   5 -12   0  468.75   20.40
  -5 -12   0  453.95   19.20
   5 -12   0  457.25   17.60
  -5 -12   0  475.95   19.90
   5  12   0  465.95   20.50
   5  12   0  466.15   19.40
  -5  12   0  463.95   22.50
  -5  12   0  426.36   18.00
  -5  12   0  456.05   20.00
  -5  12   0  472.85   20.20
   5  12   0  465.25   19.90
   6 -12   0   11.60    4.30
  -6 -12   0   10.60    2.90
   6 -12   0   15.10    4.70
   6 -12   0    6.10    2.80
   6 -12   0   12.20    3.00
  -6 -12   0    8.70    3.40
   6 -12   0    8.00    4.00
  -6 -12   0    7.20    2.80
  -6  12   0    8.70    2.90
   6  12   0    8.50    3.70
   6  12   0   10.90    4.30
   6  12   0    7.40    3.40
   6  12   0    8.40    3.50
  -6  12   0    7.90    4.20
  -6  12   0    9.90    5.10
  -6  12   0   13.20    4.30
  -7 -12   0  236.98   10.60
   7 -12   0  222.38   10.70
  -7 -12   0  252.77   12.20
   7 -12   0  244.68   14.30
   7 -12   0  234.48   14.40
   7  12   0  237.88   12.50
   7  12   0  229.48   13.70
  -7  12   0  251.87   13.50
  -7  12   0  218.58   12.20
  -7  12   0  237.28   15.30
   7  12   0  241.58   13.00
  -7  12   0  244.48   13.20
   8 -12   0  196.28   13.10
  -8 -12   0  205.28   13.30
   8 -12   0  188.18   12.90
  -8 -12   0  190.18   10.50
  -8  12   0  201.28   12.40
   8  12   0  191.98   11.20
  -8  12   0  179.28   11.50
   8  12   0  192.28   11.70
  -8  12   0  183.38   11.10
   8  12   0  209.78   13.00
  -8  12   0  192.98   13.60
  -9 -12   0  232.38   11.90
  -9 -12   0  246.08   15.20
   9 -12   0  246.28   15.10
   9 -12   0  268.07   15.70
  -9  12   0  230.18   15.20
  -9  12   0  232.38   13.90
  -9  12   0  212.58   13.10
   9  12   0  246.28   14.70
   9  12   0  222.98   13.40
  -9  12   0  232.98   13.50
   9  12   0  234.48   13.00
  10 -12   0  253.47   17.10
  10 -12   0  258.67   17.70
 -10 -12   0  211.08   11.50
 -10 -12   0  251.17   12.60
 -10 -12   0  304.07   17.30
 -10 -12   0  271.27   11.30
  10  12   0  236.58   14.90
 -10  12   0  269.47   16.60
 -10  12   0  259.67   14.60
  10  12   0  265.97   14.20
  10  12   0  253.67   15.60
 -10  12   0  228.98   14.30
   0 -13   0    8.20    4.00
   0 -13   0    2.40    3.10
   0 -13   0    3.90    2.70
   0 -13   0    3.40    1.80
   0  13   0    6.60    2.90
   0  13   0    7.70    3.10
   0  13   0    3.10    3.20
  -1 -13   0  369.96   17.30
  -1 -13   0  381.86   17.60
  -1 -13   0  368.76   13.80
   1 -13   0  366.16   15.20
   1 -13   0  369.46   17.90
  -1 -13   0  335.87   13.60
   1 -13   0  339.97   14.70
  -1  13   0  349.17   15.40
   1  13   0  346.87   16.20
   1  13   0  373.06   17.10
  -1  13   0  379.16   17.20
   1  13   0  384.66   17.20
  -1  13   0  386.76   17.30
   2 -13   0   68.39    7.20
  -2 -13   0   74.49    7.00
   2 -13   0   58.69    5.10
   2 -13   0   63.19    5.90
  -2 -13   0   73.49    6.80
   2 -13   0   64.99    4.70
  -2  13   0   71.39    7.00
   2  13   0   62.99    6.70
   2  13   0   67.79    5.50
  -2  13   0   58.19    5.00
   2  13   0   62.39    6.40
   2  13   0   65.19    6.40
  -2  13   0   79.79    7.20
   3 -13   0  243.78   13.30
   3 -13   0  274.17   13.40
   3 -13   0  305.07   16.00
  -3 -13   0  300.67   14.40
   3 -13   0  300.47   11.90
   3 -13   0  310.67   14.30
  -3 -13   0  310.87   15.00
  -3  13   0  303.27   17.30
   3  13   0  310.37   14.70
   3  13   0  312.37   15.00
  -3  13   0  295.07   12.40
  -3  13   0  281.47   14.70
   3  13   0  298.27   13.70
  -3  13   0  313.97   15.20
   3  13   0  279.57   14.50
  -4 -13   0   75.79    6.70
   4 -13   0   75.89    4.90
   4 -13   0   70.09    7.90
   4 -13   0   67.89    5.40
   4 -13   0   61.19    4.30
   4 -13   0   76.19    7.10
   4 -13   0   70.09    6.30
  -4 -13   0   85.79    7.00
   4  13   0   76.69    7.10
   4  13   0   71.49    6.40
  -4  13   0   75.49    9.30
  -4  13   0   74.09    7.20
  -4  13   0   66.49    4.40
  -4  13   0   69.09    6.90
   4  13   0   83.09    7.30
  -5 -13   0   43.40    6.10
  -5 -13   0   48.30    5.40
   5 -13   0   44.80    6.70
   5 -13   0   34.00    6.10
  -5 -13   0   44.00    4.10
   5 -13   0   52.09    7.10
   5 -13   0   38.50    4.30
   5  13   0   49.60    6.10
  -5  13   0   53.29    9.00
   5  13   0   54.79    7.00
  -5  13   0   57.59    6.80
   5  13   0   49.20    7.40
  -5  13   0   38.60    6.20
   6 -13   0  301.47   16.20
  -6 -13   0  312.07   14.70
  -6 -13   0  291.37   12.40
  -6 -13   0  277.57   14.60
   6 -13   0  298.37   16.80
  -6  13   0  311.77   15.90
  -6  13   0  290.67   15.30
   6  13   0  291.17   15.20
   6  13   0  302.17   14.80
  -6  13   0  291.47   17.80
   6  13   0  314.57   16.20
   7 -13   0  148.19   11.60
  -7 -13   0  150.38    8.20
  -7 -13   0  162.38   11.80
  -7 -13   0  151.68    8.20
  -7 -13   0  150.88   13.50
   7 -13   0  158.38   11.70
   7  13   0  142.69   10.00
   7  13   0  151.38    9.80
  -7  13   0  153.18   10.70
  -7  13   0  167.78   11.20
   7  13   0  146.79   11.20
  -7  13   0  166.28   13.00
  -8 -13   0   32.00    3.90
   8 -13   0   39.30   13.60
  -8 -13   0   37.10    4.70
  -8 -13   0   37.20    5.60
  -8 -13   0   31.30    6.80
   8 -13   0   28.90    6.90
   8  13   0   32.10    5.40
  -8  13   0   23.80    5.50
  -8  13   0   33.60    7.40
   8  13   0   29.30    5.60
  -8  13   0   29.50    5.40
   8  13   0   28.30    5.80
   9 -13   0    8.40    4.90
  -9 -13   0    7.00    3.70
   9 -13   0    0.80    3.70
  -9 -13   0   17.10    5.70
  -9  13   0    4.80    2.50
   9  13   0    7.90    4.90
  -9  13   0   14.40    5.40
  -9  13   0   15.50    5.30
   9  13   0    6.80    4.10
  -9  13   0   15.30    5.00
   9  13   0    3.50    3.60
   0 -14   0  598.14   21.70
   0 -14   0  593.84   25.50
   0 -14   0  537.25   21.30
   0 -14   0  601.34   25.50
   0  14   0  622.44   25.20
   0  14   0  566.94   23.60
   0  14   0  631.54   25.30
  -1 -14   0    2.90    3.30
   1 -14   0    3.00    3.30
   1 -14   0    1.60    2.00
  -1 -14   0   -1.80    2.80
   1 -14   0    0.70    2.20
   1  14   0    1.50    3.20
   1  14   0   -0.40    2.60
  -1  14   0    4.40    3.30
   1  14   0   -3.20    2.60
  -1  14   0   -2.80    2.20
  -1  14   0   -0.50    2.60
  -2 -14   0   12.40    4.30
   2 -14   0   19.10    3.70
   2 -14   0   22.10    4.20
   2 -14   0   14.40    4.90
  -2 -14   0   18.60    5.30
  -2  14   0   21.20    5.30
   2  14   0   17.90    4.50
  -2  14   0   21.50    3.60
   2  14   0   16.40    4.30
  -2  14   0   11.90    3.80
   2  14   0   14.10    4.00
   3 -14   0   11.60    3.60
   3 -14   0   14.00    3.70
  -3 -14   0   11.20    4.00
  -3 -14   0   11.70    3.70
   3 -14   0   15.10    5.20
   3  14   0    4.60    3.50
   3  14   0   15.20    4.50
  -3  14   0    8.10    3.80
  -3  14   0   12.00    4.40
   3  14   0   10.00    4.20
   3  14   0    9.90    3.20
  -3  14   0   13.00    3.00
  -4 -14   0  579.44   23.60
   4 -14   0  555.94   25.80
  -4 -14   0  569.54   24.00
   4 -14   0  568.44   23.90
  -4  14   0  572.64   24.60
  -4  14   0  542.65   24.30
   4  14   0  557.24   24.40
   4  14   0  602.34   24.60
   4  14   0  541.05   22.90
  -5 -14   0   49.90    5.80
   5 -14   0   43.40    7.80
   5 -14   0   47.00    7.30
  -5 -14   0   41.20    6.00
  -5  14   0   52.69    7.60
   5  14   0   49.10    7.10
   5  14   0   46.80    6.10
   5  14   0   52.09    8.80
   6 -14   0  213.48   13.50
   6 -14   0  235.68   15.90
  -6 -14   0  212.48   11.40
  -6  14   0  235.38   15.60
  -6  14   0  238.18   13.60
   6  14   0  222.38   13.20
   6  14   0  204.08   12.20
   6  14   0  213.48   13.70
  -7 -14   0   54.39    8.50
  -7 -14   0   50.39    6.40
   7 -14   0   50.79    8.00
   7 -14   0   59.59    8.60
  -7 -14   0   57.59    5.80
  -7  14   0   50.69    7.40
   7  14   0   53.29    7.30
  -7  14   0   48.60    7.90
   0 -15   0   -3.10    3.00
   0 -15   0   -1.10    3.50
   0 -15   0    1.70    2.10
   0  15   0    1.50    2.80
   0  15   0   -1.10    3.20
  -1 -15   0  233.68   14.10
   1 -15   0  265.87   15.00
   1 -15   0  221.98   10.70
   1 -15   0  249.97   11.30
   1 -15   0  252.57   14.90
  -1 -15   0  252.67   14.60
  -1  15   0  230.48   12.00
   1  15   0  248.28   13.90
   1  15   0  237.68   13.00
  -1  15   0  263.17   14.30
   1  15   0  247.68   19.30
   2 -15   0   18.30    3.80
  -2 -15   0   18.20    4.40
  -2 -15   0   10.70    4.40
   2 -15   0    9.90    5.20
   2  15   0    9.70    4.00
  -2  15   0   18.20    5.50
   2  15   0    7.80    3.80
   2  15   0    8.60    4.00
  -2  15   0   15.70    3.50
  -2  15   0   18.80    6.20
  -3 -15   0  561.64   24.20
   3 -15   0  567.44   23.80
  -3 -15   0  558.04   24.50
   3  15   0  551.54   24.60
   3  15   0  557.24   24.30
  -3  15   0  574.04   24.80
   3  15   0  559.34   24.40
  -3  15   0  582.44   25.30
  -4 -15   0   -1.40    2.80
   4 -15   0    0.30    2.70
   4 -15   0   -2.10    3.30
  -4 -15   0   -1.50    3.00
   4  15   0    2.00    2.90
   4  15   0   -0.10    3.50
  -4  15   0    3.30    3.50
  -4  15   0    4.40    3.60
   4  15   0    3.40    3.40
   5 -15   0   14.30    5.30
  -5  15   0   16.90    5.10
   5  15   0   18.30    4.90
   5  15   0   31.40    6.90
  -5  15   0   18.50    5.40
 -17   0   1  240.88   17.30
  17   0  -1  239.18   13.90
 -17   0   1  222.48   15.60
  17   0  -1  248.48   16.90
  17   0  -1  216.38   15.40
  16   0  -1  120.09   10.90
  16   0  -1  123.09   11.70
 -16   0   1  125.19   11.00
 -16   0   1  100.79   11.40
  16   0  -1  115.49    9.20
 -15   0   1   53.79    8.50
  15   0  -1   36.50    6.00
  15   0  -1   34.20    6.80
 -15   0   1   46.50    8.10
  14   0  -1    0.70    2.70
  14   0  -1    1.40    3.40
 -14   0   1   -0.20    1.70
 -14   0   1    1.50    3.40
 -14   0   1    1.50    3.30
  13   0  -1  439.36   15.90
 -13   0   1  413.56   15.90
  13   0  -1  446.56   18.50
 -13   0   1  447.56   20.20
 -13   0   1  467.45   21.40
  13   0  -1  400.66   15.20
  12   0  -1   -1.80    3.00
  12   0  -1   -0.20    2.20
  12   0  -1   -0.10    1.40
 -12   0   1    2.60    3.00
 -12   0   1    1.60    1.70
  12   0  -1    0.50    2.40
 -12   0   1   -0.40    3.60
  12   0  -1    1.80    1.20
 -11   0   1  102.39    8.10
  11   0  -1  109.39    6.70
  11   0  -1  101.59    6.40
 -11   0   1  102.49    5.30
  11   0  -1  103.29    8.10
 -11   0   1  109.69    7.80
 -11   0   1  101.39    6.00
  11   0  -1   97.49    4.80
  11   0  -1  107.19    5.30
  10   0  -1   22.80    2.00
  10   0  -1   20.20    2.40
  10   0  -1   17.00    2.70
  10   0  -1   14.90    2.60
 -10   0   1   18.20    2.70
 -10   0   1   19.00    3.70
 -10   0   1   15.00    3.40
 -10   0   1   22.50    4.10
  10   0  -1   15.90    2.70
 -10   0   1   19.40    2.50
  10   0  -1   14.70    3.60
  -9   0   1   64.09    5.80
  -9   0   1   62.69    5.70
   9   0  -1   69.69    4.50
   9   0  -1   61.59    5.20
   9   0  -1   67.09    5.70
  -9   0   1   67.39    3.90
  -9   0   1   66.89    4.20
  -9   0   1   66.99    5.30
  -8   0   1   -1.10    1.60
  -8   0   1    0.60    1.40
   8   0  -1    0.80    1.60
   8   0  -1    0.70    1.10
  -8   0   1    0.00    1.40
   8   0  -1    1.70    1.90
  -8   0   1    7.10    1.80
  -8   0   1    0.90    1.60
  -8   0   1    1.80    1.00
   8   0  -1   -0.70    1.00
  -7   0   1  562.04   21.50
   7   0  -1  588.14   20.50
   7   0  -1  543.55   21.40
   7   0  -1  591.14   21.90
  -7   0   1  576.84   20.30
  -7   0   1  576.44   21.00
  -7   0   1  614.34   22.10
   7   0  -1  590.74   20.60
  -7   0   1  583.44   21.50
  -7   0   1  586.84   20.10
   6   0  -1    9.00    1.70
  -6   0   1    5.40    1.70
  -6   0   1    3.60    1.80
  -6   0   1    8.80    2.00
   6   0  -1    6.50    1.80
   6   0  -1    6.30    1.50
  -6   0   1    6.60    1.40
  -6   0   1    5.10    1.50
   6   0  -1    6.50    1.80
  -5   0   1 4803.32  155.08
   5   0  -1 4801.42  155.28
  -5   0   1 4752.42  154.68
  -5   0   1 4843.92  154.18
   5   0  -1 4882.61  154.38
   5   0  -1 4785.02  154.88
   5   0  -1 4821.62  155.08
   4   0  -1    2.00    0.90
   4   0  -1    0.70    1.10
  -4   0   1    1.60    1.60
  -4   0   1    1.60    1.00
  -4   0   1    0.80    0.90
  -4   0   1    0.10    0.80
   4   0  -1    0.80    1.10
   4   0  -1    1.60    1.00
   4   0  -1    1.20    0.80
  -4   0   1    2.00    1.00
  -4   0   1    0.60    1.10
  -2   0   1    5.20    0.80
   2   0  -1    3.40    0.80
   2   0  -1    2.50    0.60
  -2   0   1    5.60    1.00
   2   0  -1    5.60    0.80
  -2   0   1    4.30    0.70
   2   0  -1    3.30    0.80
   2   0  -1    3.60    0.60
  -2   0   1    3.60    0.70
  -2   0   1    3.40    0.50
  -2   0   1    3.40    0.70
  -2   0  -1    0.30    0.80
  -2   0  -1    0.60    0.90
  -2   0  -1    0.20    0.60
  -2   0  -1    0.00    0.50
  -2   0  -1    0.00    0.70
   2   0   1   -0.60    0.50
   2   0   1    2.30    0.80
   2   0   1   -0.70    0.90
  -2   0  -1   -0.30    0.80
   2   0   1    0.60    0.90
   3   0   1  529.45   18.20
  -3   0  -1  516.35   18.20
  -3   0  -1  504.25   17.70
   3   0   1  529.65   17.30
   3   0   1  519.35   18.30
  -3   0  -1  511.95   18.20
  -3   0  -1  531.45   18.30
   3   0   1  520.15   17.20
   3   0   1  537.35   17.80
   3   0   1  492.35   18.10
   4   0   1  211.58    8.30
   4   0   1  218.58    9.00
  -4   0  -1  213.98    8.40
  -4   0  -1  223.28    9.20
   4   0   1  212.78    8.00
   4   0   1  221.88    9.00
   4   0   1  228.58    9.20
   4   0   1  209.88    8.40
  -4   0  -1  236.28    9.20
  -4   0  -1  235.88    9.20
   4   0   1  209.48    7.90
  -5   0  -1 6737.03  216.08
   5   0   1 6749.62  215.08
  -5   0  -1 6726.33  216.48
   5   0   1 6664.43  216.58
   5   0   1 6727.33  216.38
  -5   0  -1 6781.72  215.58
   6   0   1  113.69    6.20
  -6   0  -1  113.39    5.40
   6   0   1  120.89    5.70
   6   0   1  114.59    6.20
   6   0   1  110.89    4.80
  -6   0  -1  100.99    4.30
  -6   0  -1  122.19    6.70
   6   0   1  124.99    6.70
  -6   0  -1  118.79    6.50
   6   0   1  109.59    5.50
   6   0   1  107.29    5.10
  -7   0  -1  976.50   34.20
  -7   0  -1  894.91   33.60
   7   0   1  948.41   31.70
   7   0   1  968.50   32.70
   7   0   1  950.10   32.10
   7   0   1  922.01   33.60
   7   0   1  966.90   34.10
  -7   0  -1  970.60   33.90
  -7   0  -1  926.21   33.20
  -7   0  -1  947.91   32.50
   7   0   1  975.40   32.70
   8   0   1   34.20    4.20
  -8   0  -1   31.80    4.00
  -8   0  -1   17.80    3.30
   8   0   1   23.70    2.60
  -8   0  -1   43.10    4.60
  -8   0  -1   27.70    2.90
   8   0   1   29.40    3.00
   8   0   1   28.30    2.20
   9   0   1  341.07   12.80
  -9   0  -1  363.96   16.10
  -9   0  -1  351.66   15.60
  -9   0  -1  332.17   15.30
  -9   0  -1  371.96   15.00
   9   0   1  343.07   14.20
   9   0   1  348.47   13.60
   9   0   1  359.26   16.00
  10   0   1   -1.20    2.40
 -10   0  -1   -4.40    2.10
  10   0   1    2.00    1.20
 -10   0  -1    3.80    2.80
 -10   0  -1    2.60    1.90
  10   0   1    3.20    2.30
  10   0   1    1.00    1.70
 -11   0  -1  121.09    9.10
  11   0   1  123.29    6.90
 -11   0  -1  122.99    9.60
  11   0   1  128.89    9.50
  11   0   1  123.09    5.70
  12   0   1    3.80    2.60
  12   0   1    0.70    2.80
 -12   0  -1    7.30    3.80
 -12   0  -1   -0.10    3.40
  13   0   1   79.69    8.00
 -13   0  -1   93.69    9.30
  13   0   1   87.29    7.00
 -13   0  -1   92.99    8.80
  13   0   1   87.19    8.70
  14   0   1    5.30    4.00
  14   0   1    4.30    4.20
 -14   0  -1    0.40    3.30
 -14   0  -1    3.00    3.70
  14   0   1    0.50    1.90
  14   0   1    0.90    2.60
  14   0   1    1.40    1.60
  15   0   1  468.85   21.10
  15   0   1  479.25   23.30
  15   0   1  491.35   24.20
 -15   0  -1  483.85   24.50
 -15   0  -1  490.15   23.80
  16   0   1  118.89   11.70
 -16   0  -1   96.89   12.00
  16   0   1  122.89    9.40
  16   0   1  119.59   11.90
 -16   0  -1  134.39   13.70
  17  -1  -1   98.59   11.30
 -17  -1   1   61.99    9.80
  17  -1  -1   78.59    7.70
  17   1  -1   77.49    9.70
  17   1  -1   46.70    8.70
  17   1  -1   88.79   11.00
 -17   1   1   89.79   10.40
 -17   1   1   57.39   10.30
 -16  -1   1  162.18   13.10
 -16  -1   1  167.88   13.70
  16  -1  -1  176.28   13.90
  16  -1  -1  166.88   11.10
 -16   1   1  171.88   12.70
  16   1  -1  171.28   13.00
  16   1  -1  167.98   12.50
  16   1  -1  170.78   11.10
 -16   1   1  183.68   14.40
  15  -1  -1   52.19    6.90
  15  -1  -1   40.10    3.70
  15  -1  -1   33.00    6.90
 -15  -1   1   32.60    6.90
 -15  -1   1   34.60    6.60
 -15   1   1   51.29    8.60
  15   1  -1   33.30    7.30
  15   1  -1   38.20    6.90
  15   1  -1   50.59    7.00
 -15   1   1   38.70    6.70
  14  -1  -1  380.66   15.20
 -14  -1   1  386.56   19.40
 -14  -1   1  405.56   20.10
  14  -1  -1  409.16   17.40
  14  -1  -1  349.37   14.40
  14  -1  -1  395.06   20.00
 -14   1   1  410.86   20.60
  14   1  -1  400.66   19.60
  14   1  -1  382.16   18.90
  14   1  -1  397.36   17.60
 -14   1   1  364.86   14.70
 -14   1   1  412.76   19.20
  14   1  -1  390.56   17.30
  13  -1  -1   29.20    3.00
 -13  -1   1   28.40    5.70
  13  -1  -1   32.00    3.60
 -13  -1   1   23.90    5.90
  13  -1  -1   23.20    5.50
 -13  -1   1   23.90    2.80
  13  -1  -1   23.70    4.20
  13   1  -1   20.30    4.70
 -13   1   1   29.00    5.70
 -13   1   1   29.80    3.20
 -13   1   1   23.70    5.90
  13   1  -1   22.10    5.40
  13   1  -1   23.40    4.20
 -12  -1   1  145.89   10.30
  12  -1  -1  136.39    6.90
 -12  -1   1  130.99    9.60
  12  -1  -1  121.39    6.20
  12  -1  -1  131.29    7.90
 -12  -1   1  115.99    6.10
  12  -1  -1  138.69   10.10
 -12   1   1  118.19    6.70
 -12   1   1  131.09   10.10
 -12   1   1  136.39    9.30
  12   1  -1  123.49    8.10
  12   1  -1  143.79    8.50
  12   1  -1  135.09    9.70
  11  -1  -1   93.09    5.40
 -11  -1   1   91.99    4.80
  11  -1  -1   90.19    5.70
  11  -1  -1   87.99    5.90
 -11  -1   1  102.89    9.10
  11  -1  -1   87.19    4.80
 -11  -1   1  104.19    8.10
  11  -1  -1   97.39    8.00
 -11   1   1   86.69    5.20
 -11   1   1   83.09    5.10
  11   1  -1  102.29    7.80
 -11   1   1   95.99    8.10
 -11   1   1   92.19    7.10
  11   1  -1   96.09    6.30
  10  -1  -1  521.75   18.80
  10  -1  -1  518.35   19.00
  10  -1  -1  518.05   18.30
  10  -1  -1  543.15   21.80
 -10  -1   1  503.05   18.20
  10  -1  -1  498.55   19.30
 -10  -1   1  512.05   21.30
 -10  -1   1  506.25   21.00
 -10  -1   1  495.85   19.30
 -10  -1   1  495.35   20.70
  10   1  -1  508.85   19.80
  10   1  -1  522.15   21.20
  10   1  -1  506.65   17.30
 -10   1   1  525.25   20.70
  10   1  -1  504.25   19.20
 -10   1   1  515.75   18.70
 -10   1   1  529.65   18.70
  10   1  -1  521.55   19.90
  10   1  -1  502.25   17.30
 -10   1   1  528.45   21.70
  -9  -1   1  417.56   17.10
  -9  -1   1  403.56   16.70
   9  -1  -1  398.86   15.10
  -9  -1   1  422.06   17.30
   9  -1  -1  404.16   17.40
  -9  -1   1  396.26   15.40
   9  -1  -1  396.36   15.40
   9  -1  -1  390.06   14.60
   9   1  -1  379.96   15.70
   9   1  -1  392.46   14.10
  -9   1   1  429.96   16.80
  -9   1   1  433.56   17.60
   9   1  -1  413.16   15.90
  -9   1   1  388.06   14.80
  -9   1   1  391.96   14.90
  -9   1   1  379.56   16.60
   9   1  -1  403.86   17.00
   9   1  -1  403.06   15.30
   8  -1  -1   74.39    5.70
  -8  -1   1   73.19    4.50
   8  -1  -1   71.39    4.10
   8  -1  -1   69.09    4.30
  -8  -1   1   72.89    4.70
  -8  -1   1   76.99    4.50
  -8  -1   1   69.19    5.40
  -8  -1   1   69.29    5.00
  -8  -1   1   78.49    5.40
   8  -1  -1   68.89    5.20
  -8   1   1   80.09    5.10
   8   1  -1   68.29    4.20
   8   1  -1   68.29    4.50
   8   1  -1   74.29    4.60
   8   1  -1   64.19    4.90
  -8   1   1   70.79    4.70
  -8   1   1   67.79    5.50
  -8   1   1   78.59    4.20
   8   1  -1   64.09    5.20
  -8   1   1   71.69    5.30
  -8   1   1   68.99    3.90
  -7  -1   1  159.18    7.90
  -7  -1   1  149.19    7.40
   7  -1  -1  160.78    7.10
   7  -1  -1  142.39    7.60
  -7  -1   1  175.38    8.30
  -7  -1   1  159.58    7.20
   7  -1  -1  162.78    8.20
  -7  -1   1  173.18    8.40
   7  -1  -1  145.69    6.70
  -7  -1   1  159.18    7.20
  -7   1   1  168.28    8.20
   7   1  -1  178.38    7.20
  -7   1   1  157.68    6.60
   7   1  -1  155.78    7.80
   7   1  -1  155.08    7.30
  -7   1   1  168.58    8.60
  -7   1   1  167.38    7.00
  -7   1   1  177.48    7.90
  -7   1   1  160.68    7.60
  -5  -1   1 2544.85   82.19
   5  -1  -1 2563.34   82.19
   5  -1  -1 2527.35   81.59
  -5  -1   1 2510.65   82.29
   5  -1  -1 2519.15   82.89
  -5  -1   1 2513.65   82.59
   5  -1  -1 2480.85   82.49
  -5  -1   1 2549.94   82.79
  -5  -1   1 2625.34   82.09
   5  -1  -1 2577.74   83.19
  -5   1   1 2481.95   82.39
   5   1  -1 2601.24   81.99
   5   1  -1 2549.84   83.69
   5   1  -1 2473.65   82.49
  -5   1   1 2437.96   82.79
   5   1  -1 2527.25   82.29
  -5   1   1 2559.94   82.09
  -5   1   1 2562.34   81.49
  -5   1   1 2567.74   83.19
  -5   1   1 2538.65   82.39
   4  -1  -1 1327.37   43.00
   4  -1  -1 1308.67   42.70
  -4  -1   1 1304.87   43.30
   4  -1  -1 1316.77   43.20
  -4  -1   1 1303.07   43.30
  -4  -1   1 1317.17   43.60
   4  -1  -1 1310.67   43.90
  -4  -1   1 1339.57   43.70
  -4  -1   1 1319.77   43.70
  -4   1   1 1284.77   43.40
  -4   1   1 1336.27   43.20
  -4   1   1 1328.77   43.30
  -4   1   1 1324.37   42.60
   4   1  -1 1319.07   43.70
  -4   1   1 1330.67   44.00
   4   1  -1 1288.57   43.50
   4   1  -1 1325.97   43.20
   4   1  -1 1371.96   43.40
   3  -1  -1 1355.36   43.30
  -3  -1   1 1322.17   44.10
   3  -1  -1 1320.07   44.30
  -3  -1   1 1388.26   43.90
  -3  -1   1 1377.96   44.00
   3  -1  -1 1327.97   43.70
   3  -1  -1 1348.47   44.00
   3  -1  -1 1323.17   44.40
   3  -1  -1 1362.26   44.10
  -3  -1   1 1360.76   44.20
  -3  -1   1 1357.06   43.90
  -3   1   1 1352.86   44.10
   3   1  -1 1344.87   44.10
   3   1  -1 1425.46   44.00
   3   1  -1 1355.66   43.30
   3   1  -1 1347.37   43.90
   3   1  -1 1344.47   44.10
  -3   1   1 1324.37   44.40
  -3   1   1 1334.57   43.30
   3   1  -1 1347.07   43.80
  -3   1   1 1295.77   44.20
  -3   1   1 1351.06   43.80
  -3   1   1 1378.36   44.00
  -1  -1   1  597.24   19.90
  -1  -1   1  600.34   20.00
  -1  -1   1  617.64   20.00
   1  -1  -1  600.24   20.00
   1  -1  -1  618.74   20.00
  -1  -1   1  605.14   19.60
  -1  -1   1  615.94   20.00
  -1  -1   1  634.84   20.00
  -1  -1   1  616.14   19.70
   1  -1  -1  612.64   20.20
   1  -1  -1  644.54   20.10
   1  -1  -1  618.74   20.00
  -1  -1   1  615.74   20.00
  -1  -1   1  606.24   20.10
  -1   1   1  616.04   20.00
   1   1  -1  614.44   20.00
   1   1  -1  612.34   20.10
   1   1  -1  603.34   20.00
  -1   1   1  614.84   20.00
   1   1  -1  624.94   20.00
   1   1  -1  598.94   20.00
  -1   1   1  600.04   20.20
  -1   1   1  607.14   20.10
   1   1  -1  603.84   20.00
  -1  -1  -1  484.75   15.30
  -1  -1  -1  457.05   15.30
  -1  -1  -1  479.95   15.60
  -1  -1  -1  455.25   15.40
  -1  -1  -1  463.45   15.60
   1  -1   1  464.75   15.80
   1  -1   1  471.75   15.60
  -1  -1  -1  457.25   15.40
   1  -1   1  463.25   15.60
   1  -1   1  467.75   15.50
  -1  -1  -1  464.85   15.50
   1  -1   1  461.55   15.80
   1  -1   1  467.05   15.00
  -1  -1  -1  469.25   15.70
  -1   1  -1  471.55   15.80
   1   1   1  468.85   15.50
   1   1   1  415.16   15.20
  -1   1  -1  466.25   15.50
   1   1   1  459.15   15.60
  -1   1  -1  464.45   15.30
   1   1   1  474.95   15.40
   1   1   1  454.55   15.30
  -1   1  -1  478.25   15.50
  -1   1  -1  460.25   15.60
  -4  -1  -1 4868.91  151.18
   4  -1   1 4792.02  150.88
   4  -1   1 4652.13  151.48
   4  -1   1 4721.83  149.79
  -4  -1  -1 4540.55  150.88
   4  -1   1 4802.12  150.18
   4  -1   1 4754.22  151.08
   4  -1   1 4672.83  151.38
  -4  -1  -1 4596.34  150.68
  -4   1  -1 4629.74  149.88
   4   1   1 4561.94  150.78
   4   1   1 4534.05  151.08
  -4   1  -1 4834.52  151.58
  -4   1  -1 4848.51  150.78
  -4   1  -1 4683.43  151.38
  -4   1  -1 4606.34  150.78
   4   1   1 4621.04  150.98
   4   1   1 4714.53  149.88
  -5  -1  -1  190.18    8.20
   5  -1   1  177.78    8.60
  -5  -1  -1  199.98    7.90
   5  -1   1  183.58    7.30
   5  -1   1  183.88    7.30
  -5  -1  -1  198.68    8.50
   5  -1   1  175.28    8.30
  -5  -1  -1  184.98    8.50
   5  -1   1  175.68    8.00
  -5   1  -1  172.48    6.80
  -5   1  -1  175.58    8.60
   5   1   1  191.58    7.90
  -5   1  -1  165.18    8.20
   5   1   1  194.78    7.10
   5   1   1  183.78    8.00
  -5   1  -1  178.38    8.20
   5   1   1  186.88    7.70
  -5   1  -1  176.78    7.90
   5   1   1  184.98    8.30
  -5   1  -1  181.18    7.30
  -6  -1  -1 5146.98  169.78
  -6  -1  -1 5214.38  170.18
   6  -1   1 5261.47  168.98
   6  -1   1 5218.68  170.78
  -6  -1  -1 5145.99  169.48
   6  -1   1 5435.66  169.08
   6  -1   1 5149.48  170.38
   6  -1   1 5212.68  170.08
   6  -1   1 5220.58  168.88
  -6  -1  -1 5329.37  170.58
  -6  -1  -1 5442.86  170.48
  -6   1  -1 5216.78  169.78
   6   1   1 5134.39  169.88
   6   1   1 5320.27  169.68
   6   1   1 5178.48  170.28
  -6   1  -1 5354.36  170.28
  -6   1  -1 5346.17  170.88
  -6   1  -1 5178.08  170.48
  -6   1  -1 5175.18  168.28
  -6   1  -1 5268.97  168.98
   6   1   1 5522.55  169.58
   6   1   1 5304.57  168.68
   7  -1   1   22.30    2.90
  -7  -1  -1   19.10    3.10
   7  -1   1   29.10    2.60
  -7  -1  -1   16.80    3.00
   7  -1   1   20.30    3.10
  -7  -1  -1   22.80    2.60
   7  -1   1   24.00    2.30
   7  -1   1   22.10    2.40
  -7  -1  -1   20.10    3.00
   7  -1   1   15.90    2.80
   7   1   1   18.60    3.00
   7   1   1   21.00    3.50
  -7   1  -1   24.70    2.30
  -7   1  -1   20.30    3.30
  -7   1  -1   16.70    2.80
  -7   1  -1   24.20    3.30
   7   1   1   18.10    2.50
   7   1   1   20.20    2.10
  -7   1  -1   23.50    1.90
  -7   1  -1   17.00    3.20
   7   1   1   17.10    2.80
  -8  -1  -1 1446.76   49.00
   8  -1   1 1417.56   46.50
  -8  -1  -1 1362.16   48.30
   8  -1   1 1405.36   47.00
   8  -1   1 1343.07   48.20
   8  -1   1 1357.96   46.70
  -8  -1  -1 1485.15   49.10
   8  -1   1 1433.26   49.30
  -8   1  -1 1403.76   46.80
  -8   1  -1 1337.57   48.60
  -8   1  -1 1417.26   48.60
   8   1   1 1436.56   47.70
  -8   1  -1 1385.86   45.70
   8   1   1 1441.16   46.60
  -8   1  -1 1379.76   49.10
   8   1   1 1256.77   49.60
   8   1   1 1398.86   47.50
   8   1   1 1428.56   48.70
   9  -1   1   29.80    2.90
  -9  -1  -1   41.00    4.90
   9  -1   1   32.30    3.60
   9  -1   1   27.50    4.50
  -9  -1  -1   31.30    4.60
   9  -1   1   36.70    3.50
  -9  -1  -1   37.70    3.50
   9   1   1   41.10    3.30
  -9   1  -1   36.50    4.60
   9   1   1   36.40    3.90
   9   1   1   38.10    4.70
  -9   1  -1   29.00    4.40
   9   1   1   37.20    3.90
  -9   1  -1   31.40    4.90
  -9   1  -1   28.90    3.10
  -9   1  -1   32.80    2.40
  10  -1   1  317.97   15.40
 -10  -1  -1  305.07   15.00
 -10  -1  -1  284.67   14.20
  10  -1   1  290.87   12.50
  10  -1   1  295.87   12.90
  10  -1   1  302.67   12.00
 -10   1  -1  302.37   15.20
  10   1   1  317.27   14.50
  10   1   1  322.37   15.00
  10   1   1  308.47   13.40
 -10   1  -1  288.87   12.50
 -10   1  -1  330.77   14.90
  11  -1   1    4.80    2.10
 -11  -1  -1    1.00    3.20
  11  -1   1    6.60    3.10
  11  -1   1    8.00    3.80
 -11  -1  -1    2.70    3.60
  11   1   1    5.50    3.50
  11   1   1    6.30    3.20
  11   1   1    0.50    2.00
  11   1   1    4.20    1.60
 -11   1  -1    5.40    3.50
 -11   1  -1    7.40    2.50
  11   1   1    2.70    3.30
 -11   1  -1    0.80    3.40
 -12  -1  -1  668.33   28.00
  12  -1   1  639.94   27.90
  12  -1   1  642.44   23.40
  12  -1   1  647.04   25.10
 -12  -1  -1  660.13   27.70
  12   1   1  672.43   25.70
  12   1   1  638.64   27.30
 -12   1  -1  684.43   27.40
  12   1   1  670.23   27.20
 -12   1  -1  667.23   28.30
  12   1   1  624.34   22.80
  13  -1   1  204.38   11.00
 -13  -1  -1  210.28   13.50
  13  -1   1  206.08   13.50
 -13  -1  -1  212.38   13.70
  13  -1   1  206.28    9.20
  13   1   1  206.48   12.90
  13   1   1  199.98    8.50
 -13   1  -1  218.68   14.00
  13   1   1  201.98   13.00
  13   1   1  226.48   11.70
 -13   1  -1  233.88   13.40
 -14  -1  -1   93.99    9.70
  14  -1   1   73.49    6.80
 -14  -1  -1   77.99    9.10
  14  -1   1   84.79    9.60
  14  -1   1   73.89    6.30
  14  -1   1   83.09    4.80
  14   1   1   78.89    8.50
  14   1   1   74.29    4.20
 -14   1  -1   94.49    9.10
  14   1   1   91.89    9.00
  14   1   1   80.79    7.30
 -14   1  -1   86.89    9.70
  15  -1   1   29.70    6.50
 -15  -1  -1   31.70    7.60
  15  -1   1   25.30    6.40
  15  -1   1   26.60    5.10
 -15  -1  -1   24.60    6.70
  15   1   1   26.50    5.40
 -15   1  -1   28.70    7.50
 -15   1  -1   28.50    6.80
  15   1   1   40.40    8.20
  15   1   1   29.90    6.50
 -16  -1  -1  510.45   31.70
 -16  -1  -1  437.76   24.10
  16  -1   1  478.65   24.10
  16  -1   1  474.15   25.00
  16  -1   1  466.75   23.10
  16   1   1  474.35   23.80
 -16   1  -1  502.55   24.30
  16   1   1  447.76   21.40
 -16   1  -1  463.15   24.90
  16   1   1  469.55   23.90
 -17  -2   1  380.86   21.80
  17  -2  -1  394.76   22.70
 -17  -2   1  372.76   21.10
  17  -2  -1  398.16   22.20
  17   2  -1  376.36   20.50
  17   2  -1  361.56   18.70
 -17   2   1  362.46   21.80
 -17   2   1  347.87   19.80
  17   2  -1  365.96   20.30
  16  -2  -1   24.00    3.90
  16  -2  -1   23.50    6.20
  16  -2  -1   24.20    4.90
 -16  -2   1   23.80    7.10
 -16  -2   1   27.00    7.30
 -16   2   1   24.50    7.20
 -16   2   1   21.30    6.10
  16   2  -1   25.00    5.30
  16   2  -1   24.30    6.30
  16   2  -1   30.70    6.70
  15  -2  -1   17.60    3.20
 -15  -2   1    3.90    4.40
  15  -2  -1   15.00    4.00
  15  -2  -1   18.90    6.00
 -15  -2   1    9.90    5.00
  15   2  -1   18.70    5.60
  15   2  -1   18.80    5.40
 -15   2   1   14.70    5.10
 -15   2   1   16.00    5.70
  15   2  -1   16.70    4.70
  15   2  -1   16.60    4.50
 -15   2   1   18.00    2.80
  14  -2  -1  234.58   14.70
  14  -2  -1  190.38   11.50
  14  -2  -1  213.38   11.60
 -14  -2   1  234.28   14.30
 -14  -2   1  248.98   14.60
  14  -2  -1  213.68   10.40
 -14   2   1  231.18   14.70
 -14   2   1  229.78   13.20
 -14   2   1  221.28   10.00
  14   2  -1  222.58   13.60
 -14   2   1  202.08   10.10
  14   2  -1  226.88   12.30
  14   2  -1  223.98   13.40
  14   2  -1  239.98   12.60
 -13  -2   1  452.25   21.20
  13  -2  -1  461.65   17.70
  13  -2  -1  457.65   21.60
  13  -2  -1  417.26   16.80
 -13  -2   1  417.86   15.90
 -13  -2   1  444.26   21.00
  13  -2  -1  446.56   18.40
 -13   2   1  478.95   22.00
 -13   2   1  450.55   20.20
  13   2  -1  443.76   20.40
  13   2  -1  466.85   20.50
 -13   2   1  459.25   17.30
  13   2  -1  454.65   19.30
 -13   2   1  374.26   16.50
  13   2  -1  446.16   19.20
 -12  -2   1  205.98   12.50
  12  -2  -1  211.38    9.90
 -12  -2   1  206.78   12.30
  12  -2  -1  201.68    9.10
  12  -2  -1  188.08   11.00
  12  -2  -1  201.28   12.80
 -12  -2   1  190.78    8.40
  12   2  -1  214.18   11.20
 -12   2   1  196.98    9.90
  12   2  -1  224.48   12.10
 -12   2   1  220.98   13.10
  12   2  -1  203.68   12.00
 -12   2   1  181.08    8.70
  12   2  -1  210.18   11.20
 -11  -2   1  138.69    9.50
  11  -2  -1  141.69    9.90
 -11  -2   1  140.99    9.50
 -11  -2   1  136.09    8.70
  11  -2  -1  140.89    7.40
  11  -2  -1  133.79    6.80
  11   2  -1  132.59    7.40
  11   2  -1  135.29    8.90
 -11   2   1  143.09    8.90
 -11   2   1  143.39    6.70
 -11   2   1  144.19    9.90
 -11   2   1  138.09    7.20
  11   2  -1  151.48    8.50
  11   2  -1  138.39    8.30
  11   2  -1  153.48    9.30
 -10  -2   1  132.39   10.00
 -10  -2   1  112.79    6.60
  10  -2  -1  119.89    6.50
  10  -2  -1  120.49    6.10
 -10  -2   1  112.39    8.00
 -10  -2   1  116.49    8.10
  10  -2  -1  124.89    8.70
  10   2  -1  104.59    6.20
 -10   2   1  111.99    6.20
 -10   2   1  119.29    8.60
  10   2  -1  119.79    7.90
 -10   2   1  111.39    5.60
  10   2  -1  112.89    7.10
 -10   2   1  120.39    7.60
  10   2  -1  120.09    7.20
   9  -2  -1  858.81   30.10
  -9  -2   1  846.12   31.70
  -9  -2   1  884.31   32.50
  -9  -2   1  883.21   30.90
  -9  -2   1  896.61   32.40
   9  -2  -1  829.02   30.60
  -9  -2   1  877.91   30.60
   9  -2  -1  866.81   32.80
  -9   2   1  861.11   30.40
  -9   2   1  874.11   29.60
   9   2  -1  899.91   31.50
   9   2  -1  901.01   31.40
   9   2  -1  867.61   30.40
  -9   2   1  896.21   31.70
  -9   2   1  848.72   32.90
   9   2  -1  896.81   32.10
  -9   2   1  903.41   32.90
  -8  -2   1  324.97   12.70
  -8  -2   1  309.47   13.00
  -8  -2   1  351.16   14.20
   8  -2  -1  332.77   12.50
   8  -2  -1  330.17   14.60
  -8  -2   1  332.57   13.70
  -8  -2   1  343.27   14.30
  -8  -2   1  312.37   13.10
   8   2  -1  330.37   13.40
  -8   2   1  343.57   13.60
  -8   2   1  344.47   14.70
  -8   2   1  310.67   13.90
   8   2  -1  323.37   13.80
  -8   2   1  325.97   12.80
   8   2  -1  313.97   12.50
  -8   2   1  319.87   11.80
   8   2  -1  313.77   13.40
  -8   2   1  307.57   13.20
   7  -2  -1 1291.07   44.70
  -7  -2   1 1319.97   43.70
  -7  -2   1 1298.97   43.30
   7  -2  -1 1333.57   45.10
  -7  -2   1 1292.17   44.40
  -7  -2   1 1323.57   44.80
   7  -2  -1 1297.07   43.20
  -7  -2   1 1270.67   43.80
  -7  -2   1 1260.17   44.10
   7  -2  -1 1294.57   44.20
   7  -2  -1 1273.27   43.50
  -7   2   1 1312.67   43.90
   7   2  -1 1292.27   43.20
  -7   2   1 1324.97   45.10
  -7   2   1 1301.97   43.40
  -7   2   1 1250.97   44.50
   7   2  -1 1288.57   44.30
   7   2  -1 1263.67   43.90
   7   2  -1 1337.37   43.90
  -7   2   1 1290.07   43.90
   7   2  -1 1293.37   43.90
  -6  -2   1 1758.82   57.19
   6  -2  -1 1703.03   57.39
   6  -2  -1 1768.32   58.69
  -6  -2   1 1734.03   57.59
  -6  -2   1 1721.93   57.79
   6  -2  -1 1736.03   58.39
  -6  -2   1 1754.62   58.09
   6  -2  -1 1758.42   56.39
  -6  -2   1 1724.43   57.49
   6  -2  -1 1779.52   57.99
   6  -2  -1 1725.83   57.09
   6  -2  -1 1701.83   57.39
  -6   2   1 1752.62   58.59
  -6   2   1 1713.63   56.19
  -6   2   1 1704.13   57.59
   6   2  -1 1793.92   57.69
  -6   2   1 1748.23   57.39
   6   2  -1 1735.53   57.89
  -6   2   1 1682.13   58.19
   6   2  -1 1707.13   57.69
  -6   2   1 1761.02   57.59
   6   2  -1 1732.43   56.99
   6   2  -1 1860.31   57.89
   5  -2  -1 5724.43  179.58
   5  -2  -1 5679.93  179.98
  -5  -2   1 5657.43  180.08
  -5  -2   1 5675.93  179.68
   5  -2  -1 5587.44  180.58
  -5  -2   1 5730.93  179.88
   5  -2  -1 5736.23  178.58
  -5  -2   1 5444.76  179.78
   5  -2  -1 5548.74  179.48
   5  -2  -1 5492.45  180.38
   5  -2  -1 5669.03  179.58
   5   2  -1 5473.25  179.78
  -5   2   1 5512.95  180.28
  -5   2   1 5515.15  180.58
  -5   2   1 5524.05  179.78
  -5   2   1 5621.04  178.48
   5   2  -1 5605.24  179.98
   4  -2  -1   67.59    3.50
  -4  -2   1   56.59    3.40
  -4  -2   1   62.39    3.20
   4  -2  -1   62.79    3.40
  -4  -2   1   60.19    3.20
  -4  -2   1   58.09    3.30
   4  -2  -1   69.09    4.10
   4  -2  -1   66.69    3.20
  -4  -2   1   57.79    3.40
   4  -2  -1   58.99    3.50
  -4  -2   1   55.79    3.50
   4  -2  -1   68.69    3.90
  -4   2   1   68.49    3.30
   4   2  -1   57.89    3.10
  -4   2   1   62.29    3.90
  -4   2   1   68.79    3.60
   4   2  -1   65.69    3.40
   4   2  -1   52.59    3.40
   4   2  -1   52.29    3.30
  -4   2   1   55.29    3.30
   4   2  -1   59.09    2.50
   4   2  -1   58.69    3.50
   4   2  -1   59.09    3.30
  -4   2   1   66.09    3.90
   3  -2  -1   10.60    1.50
   3  -2  -1    8.30    1.40
  -3  -2   1    5.70    1.30
  -3  -2   1    8.90    1.20
  -3  -2   1   11.50    1.40
   3  -2  -1    5.70    1.40
   3  -2  -1   10.20    1.20
  -3  -2   1    5.60    1.30
   3  -2  -1    7.10    1.50
  -3  -2   1    9.50    0.90
  -3  -2   1    8.70    1.60
   3  -2  -1    6.40    1.30
  -3  -2   1    7.70    0.90
  -3   2   1    5.80    1.10
  -3   2   1    9.60    1.20
   3   2  -1    6.50    1.30
   3   2  -1    6.80    1.20
   3   2  -1   11.50    1.40
   3   2  -1    6.80    1.10
  -3   2   1    7.50    1.50
   3   2  -1   10.60    1.00
   3   2  -1    9.60    1.50
  -3   2   1    8.30    1.60
  -3   2   1    7.80    1.50
  -2  -2   1   14.90    1.50
   2  -2  -1   16.60    1.60
   2  -2  -1   18.70    1.80
  -2  -2   1   20.90    1.40
  -2  -2   1   19.50    1.30
   2  -2  -1   22.40    1.90
   2  -2  -1   21.60    1.20
  -2  -2   1   18.70    1.60
  -2  -2   1   17.30    1.40
  -2  -2   1   17.90    1.40
  -2  -2   1   15.80    1.60
  -2  -2   1   16.50    1.50
  -2  -2   1   12.60    1.60
   2  -2  -1   22.40    1.90
  -2  -2   1   18.10    1.60
  -2   2   1   17.70    1.10
  -2   2   1   23.80    1.90
  -2   2   1   19.50    1.80
   2   2  -1   16.40    1.50
  -2   2   1   19.10    1.60
   2   2  -1   16.60    1.50
  -2   2   1   16.60    1.80
   2   2  -1   21.90    1.40
   2   2  -1   19.80    1.40
   2   2  -1   18.40    1.70
  -2   2   1   20.30    2.00
   2   2  -1   17.40    1.70
   2   2  -1   19.30    1.50
   2   2  -1   17.40    1.60
   2  -2   1  125.59    5.40
  -2  -2  -1  124.49    5.00
  -2  -2  -1  135.69    5.20
   2  -2   1  129.49    5.70
  -2  -2  -1  145.79    5.10
  -2  -2  -1  122.89    5.60
  -2  -2  -1  122.79    5.40
  -2  -2  -1  133.49    5.00
   2  -2   1  131.69    5.40
  -2  -2  -1  126.79    4.70
  -2  -2  -1  129.59    5.50
  -2  -2  -1  127.29    5.00
  -2  -2  -1  133.09    5.60
   2  -2   1  127.49    5.80
  -2   2  -1  123.39    5.70
   2   2   1  128.19    4.80
   2   2   1  118.29    5.40
   2   2   1  134.59    5.20
  -2   2  -1  138.69    5.80
  -2   2  -1  131.09    5.10
  -2   2  -1  124.89    5.10
  -2   2  -1  123.69    5.40
   2   2   1  130.19    5.50
   2   2   1  127.99    5.10
  -2   2  -1  124.69    5.70
   2   2   1  120.79    4.70
  -2   2  -1  128.19    5.50
   3  -2   1 3540.75  116.09
   3  -2   1 3588.64  116.39
   3  -2   1 3606.44  116.89
  -3  -2  -1 3730.13  115.79
  -3  -2  -1 3621.54  116.09
   3  -2   1 3573.54  116.99
  -3  -2  -1 3682.73  116.19
  -3  -2  -1 3620.44  116.29
   3  -2   1 3604.84  116.29
  -3  -2  -1 3573.04  116.69
  -3  -2  -1 3654.13  116.49
   3   2   1 3701.03  115.49
  -3   2  -1 3607.34  116.19
  -3   2  -1 3513.85  116.79
  -3   2  -1 3569.14  116.89
  -3   2  -1 3620.64  116.19
   3   2   1 3623.04  115.89
   3   2   1 3594.14  115.99
  -4  -2  -1 2422.96   77.99
   4  -2   1 2329.07   77.19
  -4  -2  -1 2368.26   77.19
   4  -2   1 2337.67   77.39
  -4  -2  -1 2445.46   77.39
  -4  -2  -1 2287.87   77.39
  -4  -2  -1 2392.76   77.29
  -4  -2  -1 2422.26   76.39
   4  -2   1 2384.86   76.79
  -4  -2  -1 2363.06   76.39
   4  -2   1 2357.16   78.19
  -4   2  -1 2368.06   76.99
   4   2   1 2398.46   76.39
   4   2   1 2405.06   77.59
  -4   2  -1 2369.16   76.49
   4   2   1 2441.16   77.59
  -4   2  -1 2343.87   77.19
   4   2   1 2420.26   76.49
   4   2   1 2366.86   77.29
   4   2   1 2321.87   77.19
   4   2   1 2360.46   77.09
  -4   2  -1 2387.56   77.49
  -4   2  -1 2316.87   77.89
   6  -2   1 1209.08   41.20
   6  -2   1 1152.88   38.80
  -6  -2  -1 1187.58   38.80
  -6  -2  -1 1208.28   38.30
   6  -2   1 1150.18   39.40
   6  -2   1 1150.38   38.90
  -6  -2  -1 1129.89   39.80
  -6  -2  -1 1125.99   40.00
  -6  -2  -1 1223.38   40.40
  -6  -2  -1 1192.18   40.80
   6  -2   1 1168.68   40.10
   6  -2   1 1143.89   40.70
   6   2   1 1225.48   40.40
   6   2   1 1165.28   38.70
   6   2   1 1223.98   39.90
  -6   2  -1 1165.18   38.80
   6   2   1 1103.79   39.90
  -6   2  -1 1168.18   40.80
   6   2   1 1174.68   40.10
  -6   2  -1 1226.18   41.20
  -6   2  -1 1240.18   40.40
   6   2   1 1144.99   39.80
  -6   2  -1 1131.09   39.80
  -6   2  -1 1128.19   39.60
  -7  -2  -1  360.76   13.40
   7  -2   1  365.96   13.50
   7  -2   1  334.27   15.10
  -7  -2  -1  360.86   15.40
  -7  -2  -1  371.76   14.80
  -7  -2  -1  348.77   14.40
   7  -2   1  340.77   14.60
  -7  -2  -1  382.56   15.20
   7  -2   1  367.76   15.70
  -7  -2  -1  376.06   12.60
   7  -2   1  365.56   13.90
   7  -2   1  357.76   13.80
  -7  -2  -1  362.56   14.70
   7   2   1  370.96   13.30
  -7   2  -1  352.56   13.30
   7   2   1  388.96   15.10
   7   2   1  354.46   14.40
  -7   2  -1  374.26   13.40
   7   2   1  361.56   14.80
   7   2   1  392.16   14.60
   7   2   1  357.36   12.90
   7   2   1  376.36   14.70
  -7   2  -1  355.16   16.40
  -7   2  -1  330.47   14.30
  -7   2  -1  373.16   15.00
  -8  -2  -1  595.04   21.90
   8  -2   1  563.34   20.10
   8  -2   1  515.85   20.90
  -8  -2  -1  543.05   21.20
   8  -2   1  571.44   22.50
  -8  -2  -1  506.45   20.30
   8  -2   1  530.65   20.80
   8  -2   1  538.95   19.80
   8   2   1  548.25   21.30
   8   2   1  539.65   18.90
   8   2   1  525.75   22.10
   8   2   1  583.84   21.50
  -8   2  -1  543.45   21.70
  -8   2  -1  554.34   19.50
   8   2   1  541.35   20.60
  -8   2  -1  526.85   19.30
  -8   2  -1  575.94   21.50
  -8   2  -1  563.84   22.30
   8   2   1  533.65   19.40
   8   2   1  569.24   21.00
  -9  -2  -1 1293.97   44.70
  -9  -2  -1 1190.28   43.80
   9  -2   1 1225.88   42.30
   9  -2   1 1266.07   45.30
  -9  -2  -1 1261.27   44.80
   9  -2   1 1261.77   42.40
   9  -2   1 1201.58   42.40
   9   2   1 1248.98   44.20
   9   2   1 1297.97   43.70
   9   2   1 1238.68   41.20
   9   2   1 1232.68   44.10
  -9   2  -1 1228.58   41.60
   9   2   1 1221.88   41.80
  -9   2  -1 1252.17   45.20
  -9   2  -1 1224.68   41.90
  -9   2  -1 1237.98   44.10
   9   2   1 1287.27   43.40
 -10  -2  -1   51.99    5.30
  10  -2   1   50.89    4.30
 -10  -2  -1   49.99    6.10
  10  -2   1   47.70    7.10
  10  -2   1   48.30    4.40
 -10  -2  -1   52.99    6.40
  10   2   1   52.99    3.40
 -10   2  -1   47.00    3.80
  10   2   1   45.20    3.90
  10   2   1   51.49    5.30
  10   2   1   56.29    5.90
  10   2   1   55.29    5.80
 -10   2  -1   66.99    6.20
 -10   2  -1   49.40    3.60
  10   2   1   39.00    6.40
 -10   2  -1   53.79    6.50
 -11  -2  -1   58.59    6.90
 -11  -2  -1   54.69    6.90
  11  -2   1   52.49    4.60
  11  -2   1   54.19    5.00
 -11   2  -1   49.99    4.20
  11   2   1   89.19   11.80
  11   2   1   56.49    6.40
 -11   2  -1   53.69    6.50
  11   2   1   50.69    4.30
 -11   2  -1   51.09    3.60
  11   2   1   50.99    6.30
  11   2   1   61.89    5.70
  11   2   1   54.79    3.50
 -11   2  -1   60.89    7.30
  12  -2   1   11.40    4.40
  12  -2   1    5.90    3.40
  12  -2   1    9.50    2.80
 -12  -2  -1    7.40    4.20
 -12  -2  -1   10.50    4.30
  12   2   1   11.20    1.90
 -12   2  -1    9.00    4.10
  12   2   1    9.80    3.30
  12   2   1    9.60    4.10
 -12   2  -1    5.00    3.90
  12   2   1    8.90    3.70
 -12   2  -1    6.80    2.50
  13  -2   1  469.85   23.90
  13  -2   1  572.14   22.70
 -13  -2  -1  573.94   25.70
 -13  -2  -1  613.04   26.20
  13  -2   1  598.14   26.50
  13  -2   1  554.94   21.60
 -13   2  -1  583.94   26.40
  13   2   1  547.55   19.70
 -13   2  -1  633.04   25.60
  13   2   1  602.24   25.40
  13   2   1  619.84   24.10
  13   2   1  571.84   25.10
 -14  -2  -1  134.49   11.20
  14  -2   1  121.89   11.20
  14  -2   1  124.39    7.10
  14  -2   1  134.59    8.60
 -14  -2  -1  133.69   11.30
  14   2   1  134.49   12.00
  14   2   1  124.99   10.30
  14   2   1  122.39    9.10
 -14   2  -1  136.49   10.70
 -14   2  -1  120.79   11.20
  15  -2   1  257.77   11.80
  15  -2   1  275.37   17.60
 -15  -2  -1  276.57   17.10
 -15  -2  -1  273.37   17.00
  15  -2   1  267.67   17.50
 -15   2  -1  304.97   16.80
  15   2   1  273.67   14.80
 -15   2  -1  258.57   17.20
  15   2   1  276.17   16.30
  15   2   1  275.47   16.40
  16  -2   1    6.00    5.50
 -16  -2  -1   28.30    7.60
 -16  -2  -1   24.90    6.90
  16  -2   1   19.60    4.70
 -16   2  -1   16.70    6.70
  16   2   1   12.30    5.10
 -16   2  -1   13.70    5.50
  16   2   1   17.20    5.60
  16   2   1   14.30    5.70
 -16  -3   1  191.18   15.70
  16  -3  -1  168.58    9.70
  16  -3  -1  199.68   14.90
  16  -3  -1  183.08   14.80
 -16  -3   1  202.28   14.40
 -16   3   1  176.88   12.70
 -16   3   1  185.78   14.80
 -16   3   1  166.78    8.40
  16   3  -1  190.88   13.50
  16   3  -1  199.38   12.40
  16   3  -1  181.98   12.70
  15  -3  -1  301.47   18.10
 -15  -3   1  284.57   17.30
 -15  -3   1  299.37   17.40
  15  -3  -1  284.87   13.60
  15  -3  -1  290.77   14.20
  15   3  -1  284.67   15.30
 -15   3   1  285.87   15.90
  15   3  -1  285.57   16.40
 -15   3   1  274.67   12.30
  15   3  -1  288.97   16.00
 -15   3   1  282.87   17.70
  15   3  -1  292.57   15.30
  14  -3  -1  424.66   17.90
  14  -3  -1  429.66   21.80
 -14  -3   1  443.66   21.30
  14  -3  -1  427.46   17.50
 -14  -3   1  448.56   21.20
  14  -3  -1  363.26   17.90
 -14   3   1  450.15   22.00
 -14   3   1  425.56   19.50
  14   3  -1  422.46   19.90
 -14   3   1  343.57   15.50
  14   3  -1  433.66   20.10
 -14   3   1  405.46   16.60
  14   3  -1  425.46   19.30
  14   3  -1  408.06   18.90
  13  -3  -1   12.60    3.50
  13  -3  -1   19.30    5.40
  13  -3  -1   14.20    3.10
 -13  -3   1   10.10    2.20
 -13  -3   1   11.60    4.90
 -13  -3   1   18.00    5.30
  13  -3  -1   13.00    3.50
 -13  -3   1   12.50    2.20
  13   3  -1   14.70    4.10
  13   3  -1    9.80    4.00
 -13   3   1    9.10    4.50
  13   3  -1    8.70    4.20
  13   3  -1   15.60    4.60
 -13   3   1   10.00    2.90
 -13   3   1   16.50    2.90
 -13   3   1   16.30    4.90
 -12  -3   1  205.58   12.70
  12  -3  -1  208.48   10.30
  12  -3  -1  195.18   10.10
 -12  -3   1  199.48    9.00
  12  -3  -1  215.98   13.40
  12  -3  -1  194.18    9.50
 -12  -3   1  204.38   12.60
  12   3  -1  203.68   11.80
  12   3  -1  211.08   11.90
 -12   3   1  210.68   10.10
 -12   3   1  195.68    8.50
  12   3  -1  218.98   11.50
 -12   3   1  211.48   13.20
 -12   3   1  213.08   11.90
  12   3  -1  218.68   11.60
 -11  -3   1   67.89    7.00
 -11  -3   1   68.09    7.00
  11  -3  -1   69.29    5.40
  11  -3  -1   64.49    7.60
 -11  -3   1   56.99    5.90
 -11  -3   1   64.59    5.10
  11   3  -1   61.99    6.20
 -11   3   1   61.59    5.00
  11   3  -1   56.99    4.70
  11   3  -1   54.89    6.20
  11   3  -1   62.89    5.90
 -11   3   1   59.59    3.60
  11   3  -1   68.39    6.00
 -11   3   1   65.19    6.10
 -11   3   1   46.40    7.00
 -10  -3   1 1254.57   43.30
  10  -3  -1 1132.49   40.80
  10  -3  -1 1195.98   43.90
 -10  -3   1 1149.89   44.10
 -10  -3   1 1208.48   43.60
  10  -3  -1 1209.68   41.50
 -10  -3   1 1189.08   41.10
 -10   3   1 1173.88   41.20
  10   3  -1 1162.78   40.80
  10   3  -1 1256.77   42.50
  10   3  -1 1188.18   42.50
 -10   3   1 1141.19   39.50
 -10   3   1 1190.68   43.80
  10   3  -1 1272.87   42.80
 -10   3   1 1201.08   42.20
  -9  -3   1 1901.01   63.19
  -9  -3   1 1860.21   63.69
   9  -3  -1 1843.42   61.89
  -9  -3   1 1782.12   62.49
  -9  -3   1 1840.72   61.49
   9  -3  -1 1905.21   64.19
   9  -3  -1 1853.11   61.59
  -9   3   1 1897.71   64.19
   9   3  -1 1932.21   62.79
   9   3  -1 1790.92   61.29
  -9   3   1 1758.92   61.69
  -9   3   1 1775.02   59.99
   9   3  -1 1772.82   62.49
  -9   3   1 1863.11   62.39
   9   3  -1 1884.51   62.49
   9   3  -1 1908.51   62.79
   8  -3  -1   38.00    4.00
  -8  -3   1   34.70    3.20
  -8  -3   1   44.50    4.00
  -8  -3   1   34.50    3.40
  -8  -3   1   37.70    4.30
  -8  -3   1   38.70    3.40
   8  -3  -1   34.90    5.00
   8  -3  -1   43.90    3.50
   8  -3  -1   37.70    4.30
  -8  -3   1   34.10    3.20
   8  -3  -1   33.40    3.30
  -8  -3   1   37.30    4.50
   8   3  -1   39.10    3.20
   8   3  -1   32.90    3.60
   8   3  -1   36.50    3.90
  -8   3   1   39.20    3.60
  -8   3   1   40.20    4.70
   8   3  -1   35.50    3.60
  -8   3   1   42.70    3.80
   8   3  -1   37.10    4.00
  -8   3   1   37.50    4.30
   8   3  -1   38.00    3.80
  -8   3   1   33.20    3.40
  -7  -3   1  225.68    9.60
   7  -3  -1  234.98   11.00
   7  -3  -1  225.08    9.40
   7  -3  -1  221.88    9.90
   7  -3  -1  217.48    9.30
  -7  -3   1  200.48    9.50
   7  -3  -1  222.78   10.40
  -7  -3   1  209.48    9.70
  -7  -3   1  214.48   10.00
  -7  -3   1  224.38    9.10
  -7  -3   1  217.18    9.40
  -7   3   1  234.78   10.90
  -7   3   1  218.78   10.40
   7   3  -1  229.28    9.90
   7   3  -1  216.18    9.80
   7   3  -1  227.68    9.80
  -7   3   1  235.28    9.80
   7   3  -1  214.88    9.60
  -7   3   1  205.98   11.90
   7   3  -1  225.68   10.00
   7   3  -1  204.48    8.90
  -7   3   1  231.98    9.60
   6  -3  -1 4126.79  132.39
   6  -3  -1 3987.00  131.69
  -6  -3   1 4213.28  131.69
   6  -3  -1 4126.39  133.29
  -6  -3   1 4132.49  131.99
   6  -3  -1 4009.70  132.89
  -6  -3   1 3932.61  132.19
  -6  -3   1 4193.28  132.09
   6  -3  -1 4140.09  131.99
  -6  -3   1 4257.87  132.49
   6  -3  -1 4145.79  131.99
   6   3  -1 4090.99  132.19
   6   3  -1 4047.59  132.09
   6   3  -1 3989.90  131.89
  -6   3   1 4136.09  133.19
  -6   3   1 3954.50  132.79
   6   3  -1 4050.89  132.49
   6   3  -1 4138.29  132.29
   6   3  -1 3948.60  130.29
  -6   3   1 4085.59  131.79
  -6   3   1 3988.20  132.09
   6   3  -1 4015.90  131.49
  -6   3   1 4199.48  132.39
  -5  -3   1  690.63   23.60
   5  -3  -1  663.23   24.20
  -5  -3   1  695.63   23.50
  -5  -3   1  686.73   23.50
   5  -3  -1  663.13   24.00
   5  -3  -1  696.73   23.50
   5  -3  -1  673.83   23.50
  -5  -3   1  668.93   22.00
   5  -3  -1  695.93   23.60
   5  -3  -1  662.13   22.90
  -5  -3   1  699.23   23.10
  -5  -3   1  653.73   23.10
  -5  -3   1  655.33   23.30
   5   3  -1  663.13   22.10
   5   3  -1  644.94   22.90
   5   3  -1  667.63   23.80
  -5   3   1  647.14   23.90
   5   3  -1  651.63   23.10
   5   3  -1  670.83   23.40
  -5   3   1  669.33   23.00
  -5   3   1  696.73   23.50
  -5   3   1  652.83   24.10
   5   3  -1  688.93   23.60
  -5   3   1  689.13   23.80
   5   3  -1  663.83   23.30
  -4  -3   1  138.39    5.80
  -4  -3   1  125.09    6.10
  -4  -3   1  138.29    6.10
   4  -3  -1  151.48    6.80
  -4  -3   1  141.59    5.20
   4  -3  -1  148.79    6.40
  -4  -3   1  135.59    5.80
   4  -3  -1  152.78    6.40
   4  -3  -1  147.59    5.70
   4  -3  -1  123.09    6.00
  -4  -3   1  128.39    6.00
  -4  -3   1  121.39    5.20
  -4  -3   1  135.19    6.00
   4  -3  -1  149.79    6.70
  -4   3   1  119.89    5.90
   4   3  -1  135.59    5.90
   4   3  -1  141.19    5.20
   4   3  -1  129.59    6.30
  -4   3   1  148.29    5.70
  -4   3   1  151.28    6.70
   4   3  -1  132.39    5.80
  -4   3   1  156.28    6.80
   4   3  -1  147.49    6.00
   4   3  -1  139.89    5.80
  -4   3   1  151.48    6.60
   3  -3  -1  478.65   16.30
  -3  -3   1  491.75   16.40
  -3  -3   1  493.35   16.90
   3  -3  -1  479.45   17.30
   3  -3  -1  491.75   17.30
   3  -3  -1  474.25   17.40
  -3  -3   1  483.75   16.70
  -3  -3   1  502.55   16.50
   3  -3  -1  498.35   17.30
  -3  -3   1  481.45   16.70
   3  -3  -1  492.05   17.00
  -3  -3   1  507.75   17.20
  -3  -3   1  490.45   16.80
  -3  -3   1  494.95   17.00
  -3  -3   1  506.15   16.90
  -3   3   1  486.15   16.30
   3   3  -1  486.35   17.30
   3   3  -1  481.25   16.60
   3   3  -1  497.95   16.40
   3   3  -1  476.25   16.90
  -3   3   1  462.05   17.10
   3   3  -1  479.85   16.60
   3   3  -1  484.15   17.00
  -3   3   1  503.15   17.30
  -3   3   1  474.95   17.50
  -3   3   1  492.05   17.00
   3   3  -1  480.25   16.80
  -3   3   1  482.45   16.90
  -2  -3   1 3240.78  102.59
  -2  -3   1 3143.39  102.99
   2  -3  -1 3269.87  102.19
   2  -3  -1 3133.89  102.89
   2  -3  -1 3178.18  102.89
  -2  -3   1 3254.37  102.89
  -2  -3   1 3038.70  102.59
   2  -3  -1 3307.17  102.79
   2  -3  -1 3257.17  103.29
  -2  -3   1 3207.68  102.59
   2  -3  -1 3166.38  103.39
  -2  -3   1 3228.48  103.59
  -2  -3   1 3139.19  102.49
  -2  -3   1 3263.27  102.99
   2  -3  -1 3244.08  102.79
   2   3  -1 3140.09  102.59
   2   3  -1 3208.18  102.59
  -2   3   1 3190.98  102.09
  -2   3   1 3145.79  102.79
  -2   3   1 3235.28  102.79
  -2   3   1 3178.58  102.89
   2   3  -1 3197.28  102.39
   1  -3  -1  506.75   17.50
  -1  -3   1  512.85   17.40
   1  -3  -1  504.05   17.30
  -1  -3   1  497.85   18.20
   1  -3  -1  509.05   17.90
  -1  -3   1  515.65   17.80
   1  -3  -1  498.95   17.50
  -1  -3   1  533.15   18.50
   1  -3  -1  501.85   17.30
  -1  -3   1  518.45   17.30
  -1  -3   1  534.95   18.10
  -1  -3   1  523.75   17.50
  -1  -3   1  527.85   17.40
   1  -3  -1  482.65   17.20
   1  -3  -1  512.05   18.30
   1  -3  -1  534.05   17.50
  -1  -3   1  533.95   18.20
   1  -3  -1  511.95   18.00
  -1   3   1  504.15   17.20
  -1   3   1  542.25   18.10
  -1   3   1  527.45   17.30
   1   3  -1  535.65   17.70
  -1   3   1  555.14   18.50
   1   3  -1  521.95   17.30
  -1   3   1  509.15   17.70
  -1   3   1  498.25   17.50
   1   3  -1  513.65   17.40
   1   3  -1  542.55   17.80
   1   3  -1  562.34   17.90
   1   3  -1  527.55   17.80
   1   3  -1  520.95   17.40
   0  -3   1 2243.08   72.39
   0  -3   1 2325.67   73.89
   0  -3  -1 2277.37   73.69
   0  -3  -1 2300.37   72.79
   0  -3  -1 2318.87   73.19
   0  -3   1 2307.57   73.09
   0  -3   1 2260.27   73.39
   0  -3  -1 2341.67   72.99
   0  -3  -1 2283.37   72.99
   0  -3  -1 2311.87   72.99
   0  -3   1 2290.37   73.09
   0  -3  -1 2078.59   73.19
   0  -3  -1 2273.47   72.99
   0   3  -1 2242.18   72.99
   0   3  -1 2300.87   73.09
   0   3   1 2325.97   73.09
   0   3  -1 2263.37   72.99
   0   3  -1 2293.67   73.79
   0   3  -1 2197.38   72.79
   0   3  -1 2219.58   73.19
   0   3   1 2020.50   73.89
   0   3  -1 2320.77   72.49
   0   3   1 2250.17   72.99
  -2  -3  -1 1495.85   47.80
   2  -3   1 1495.05   48.50
  -2  -3  -1 1425.86   47.20
  -2  -3  -1 1477.85   47.50
   2  -3   1 1486.45   47.70
   2  -3   1 1483.95   48.50
  -2  -3  -1 1485.55   48.00
   2  -3   1 1487.45   47.90
   2  -3   1 1443.56   48.50
  -2  -3  -1 1445.86   48.20
  -2  -3  -1 1429.66   48.00
  -2  -3  -1 1447.56   47.20
  -2  -3  -1 1465.95   48.20
  -2  -3  -1 1457.95   48.20
   2   3   1 1442.06   48.20
  -2   3  -1 1405.06   48.30
  -2   3  -1 1487.25   48.60
   2   3   1 1507.05   48.30
   2   3   1 1479.45   48.30
  -2   3  -1 1462.25   47.60
   2   3   1 1354.86   48.20
  -2   3  -1 1513.65   48.00
  -2   3  -1 1429.36   48.30
   2   3   1 1448.26   47.90
   2   3   1 1567.94   48.20
  -3  -3  -1 2075.09   67.69
   3  -3   1 2082.19   68.39
  -3  -3  -1 2124.59   67.29
   3  -3   1 2086.39   68.59
  -3  -3  -1 2060.39   67.59
   3  -3   1 2063.09   67.59
  -3  -3  -1 2086.79   67.79
  -3  -3  -1 2071.09   67.19
   3  -3   1 2087.09   67.79
   3  -3   1 2009.90   67.99
  -3  -3  -1 2138.69   67.49
  -3  -3  -1 2065.59   67.89
   3  -3   1 2110.69   67.99
  -3  -3  -1 2002.30   67.89
  -3  -3  -1 2087.09   66.99
  -3   3  -1 2098.09   68.09
   3   3   1 2062.79   66.89
  -3   3  -1 2037.30   68.29
   3   3   1 2117.99   67.79
  -3   3  -1 2024.90   67.69
   3   3   1 2058.09   68.09
  -3   3  -1 2070.09   67.49
  -3   3  -1 2078.49   67.49
   3   3   1 2053.09   66.99
  -3   3  -1 2121.59   68.39
   3   3   1 2119.79   67.99
   3   3   1 2114.69   67.89
  -4  -3  -1 3308.37  109.09
  -4  -3  -1 3472.15  108.09
   4  -3   1 3325.47  109.19
   4  -3   1 3379.56  109.49
  -4  -3  -1 3447.56  108.19
  -4  -3  -1 3289.27  108.09
   4  -3   1 3332.67  108.59
   4  -3   1 3361.06  108.49
  -4  -3  -1 3295.97  108.59
  -4  -3  -1 3386.06  108.69
   4  -3   1 3346.17  108.39
  -4  -3  -1 3307.57  108.39
  -4  -3  -1 3389.76  108.39
  -4  -3  -1 3375.76  107.59
   4   3   1 3339.97  108.69
   4   3   1 3301.97  107.79
  -4   3  -1 3414.56  109.39
  -4   3  -1 3379.46  108.59
   4   3   1 3420.96  108.59
   4   3   1 3313.97  107.89
   4   3   1 3301.97  107.79
   4   3   1 3385.36  108.89
  -4   3  -1 3358.46  108.49
  -4   3  -1 3289.97  108.09
  -4   3  -1 3201.88  108.99
  -4   3  -1 3367.36  108.29
  -5  -3  -1  179.18    7.00
   5  -3   1  164.18    7.30
  -5  -3  -1  175.78    8.40
   5  -3   1  182.28    7.80
  -5  -3  -1  180.58    7.60
  -5  -3  -1  178.08    7.70
   5  -3   1  169.28    8.60
  -5  -3  -1  172.48    7.50
   5  -3   1  161.18    7.60
  -5  -3  -1  171.78    6.80
  -5  -3  -1  170.88    7.60
  -5  -3  -1  172.08    7.80
   5  -3   1  161.38    8.30
   5   3   1  174.68    6.70
  -5   3  -1  172.58    6.50
  -5   3  -1  172.38    7.80
   5   3   1  171.28    7.40
  -5   3  -1  164.88    7.50
   5   3   1  159.68    7.20
   5   3   1  163.48    7.90
   5   3   1  181.48    7.90
  -5   3  -1  166.58    8.40
   5   3   1  183.98    8.10
   5   3   1  170.88    7.20
  -5   3  -1  156.88    8.10
  -5   3  -1  170.58    7.50
  -6  -3  -1 1011.30   35.40
   6  -3   1 1026.20   36.50
  -6  -3  -1 1025.60   34.30
   6  -3   1 1027.30   35.60
  -6  -3  -1 1022.80   34.30
   6  -3   1 1048.10   35.40
  -6  -3  -1  957.30   35.50
  -6  -3  -1 1071.19   36.70
   6  -3   1 1033.70   34.80
  -6  -3  -1 1050.69   35.70
  -6   3  -1 1100.99   37.00
  -6   3  -1 1045.20   34.10
   6   3   1 1002.20   34.10
  -6   3  -1 1047.40   35.20
   6   3   1 1002.00   34.20
   6   3   1 1046.10   35.90
  -6   3  -1 1053.99   35.70
   6   3   1 1052.29   36.00
  -6   3  -1 1065.09   35.50
   6   3   1  990.70   35.00
   6   3   1  977.00   35.20
  -6   3  -1 1017.90   37.70
   6   3   1 1035.70   35.60
   7  -3   1 3881.31  124.19
  -7  -3  -1 3806.02  125.49
  -7  -3  -1 3901.41  123.89
   7  -3   1 3690.63  126.49
   7  -3   1 3748.22  125.59
  -7  -3  -1 3787.22  124.09
  -7  -3  -1 3772.82  125.49
  -7  -3  -1 4008.80  126.89
  -7  -3  -1 4024.70  125.99
   7  -3   1 3897.21  127.19
   7  -3   1 3962.60  125.29
   7  -3   1 3818.02  124.39
   7   3   1 4001.80  126.09
   7   3   1 3662.73  124.99
  -7   3  -1 3803.32  124.79
  -7   3  -1 3729.13  126.49
   7   3   1 3830.52  123.79
  -7   3  -1 3910.61  125.79
   7   3   1 3779.62  125.89
   7   3   1 3902.71  125.59
  -7   3  -1 3942.51  127.09
   7   3   1 3875.81  124.09
  -7   3  -1 3855.91  123.89
  -7   3  -1 3724.23  125.39
   7   3   1 3961.90  125.69
  -8  -3  -1 1994.40   67.99
  -8  -3  -1 2027.90   67.29
   8  -3   1 1961.90   65.19
  -8  -3  -1 1997.10   64.49
  -8  -3  -1 1949.70   66.69
   8  -3   1 1917.91   66.69
  -8  -3  -1 2005.60   65.09
   8  -3   1 1952.30   66.09
   8   3   1 2062.39   67.09
  -8   3  -1 1960.20   64.79
   8   3   1 1881.21   66.29
  -8   3  -1 2005.40   66.99
  -8   3  -1 1969.00   65.59
  -8   3  -1 2004.30   68.29
   8   3   1 1999.70   64.49
   8   3   1 1979.90   64.99
   8   3   1 2012.30   66.69
   8   3   1 2013.40   67.19
   8   3   1 1988.00   66.79
  -9  -3  -1   68.49    6.70
  -9  -3  -1   77.29    6.50
   9  -3   1   71.99    5.30
  -9  -3  -1   79.39    6.90
  -9  -3  -1   71.49    3.60
   9  -3   1   67.29    4.60
   9  -3   1   83.29    7.20
  -9   3  -1   72.39    4.80
  -9   3  -1   80.79    7.20
   9   3   1   75.19    4.50
   9   3   1   61.89    5.70
   9   3   1   85.09    6.40
  -9   3  -1   73.19    4.20
   9   3   1   68.89    3.90
   9   3   1   60.99    5.40
  -9   3  -1   84.09    6.40
   9   3   1   70.79    5.80
 -10  -3  -1  358.86   16.40
  10  -3   1  373.16   14.90
  10  -3   1  372.96   15.40
 -10  -3  -1  382.06   17.20
  10  -3   1  384.26   19.60
 -10  -3  -1  399.56   17.90
  10   3   1  381.96   16.70
 -10   3  -1  376.86   14.60
  10   3   1  377.86   16.20
 -10   3  -1  371.66   16.70
  10   3   1  358.06   14.40
  10   3   1  381.76   16.90
 -10   3  -1  372.86   14.20
 -10   3  -1  363.66   17.80
  10   3   1  378.66   16.60
  10   3   1  375.66   13.50
  11  -3   1  650.73   26.80
  11  -3   1  616.74   23.10
 -11  -3  -1  650.13   26.20
 -11  -3  -1  626.84   25.40
 -11  -3  -1  558.94   24.30
  11  -3   1  632.24   22.80
  11   3   1  589.84   24.60
  11   3   1  617.14   24.30
 -11   3  -1  620.44   25.00
  11   3   1  598.04   20.80
  11   3   1  564.04   22.00
 -11   3  -1  595.24   21.90
  11   3   1  635.84   24.70
 -11   3  -1  619.54   26.30
  11   3   1  623.84   25.20
 -11   3  -1  558.84   21.60
  12  -3   1  291.27   13.10
  12  -3   1  314.17   17.00
 -12  -3  -1  306.77   15.90
 -12  -3  -1  300.57   16.20
  12  -3   1  291.97   13.00
  12   3   1  319.67   15.70
  12   3   1  261.07   12.30
  12   3   1  280.17   10.70
 -12   3  -1  300.77   15.30
  12   3   1  305.47   14.80
 -12   3  -1  296.07   16.50
 -12   3  -1  281.67   11.70
  12   3   1  283.67   14.70
  12   3   1  296.87   14.50
  13  -3   1  219.68   14.20
 -13  -3  -1  225.58   13.60
 -13  -3  -1  201.58   13.80
  13  -3   1  212.88   10.50
  13  -3   1  204.48   10.60
  13   3   1  208.88   12.50
 -13   3  -1  191.58    9.40
  13   3   1  206.28   11.90
  13   3   1  222.08   13.20
 -13   3  -1  209.08   14.00
 -13   3  -1  210.38   12.70
 -14  -3  -1   60.39    9.60
 -14  -3  -1   55.39    8.20
  14  -3   1   46.50    5.30
  14  -3   1   66.39   10.20
 -14   3  -1   53.89    8.40
  14   3   1   67.09    7.20
 -14   3  -1   56.99    8.40
  14   3   1   67.19    8.10
  14   3   1   57.89    7.30
 -15  -3  -1  160.18   13.00
  15  -3   1  151.58    9.00
  15  -3   1  137.69    9.20
 -15  -3  -1  153.28   12.90
  15  -3   1  157.38   13.40
  15   3   1  161.68   10.90
  15   3   1  145.89   12.00
 -15   3  -1  154.78   13.10
 -15   3  -1  155.18   11.90
 -16  -3  -1  171.68   13.80
 -16  -3  -1  179.68   14.40
  16  -3   1  159.58   10.20
  16  -3   1  189.98   14.70
 -16   3  -1  154.68   14.00
 -16   3  -1  172.18   13.10
  16   3   1  172.68   13.40
  16   3   1  174.78   12.00
  16   3   1  163.98   12.50
  16  -4  -1  142.19    9.00
 -16  -4   1   92.39   15.80
  16  -4  -1  126.79   13.00
  16  -4  -1  122.09    8.70
 -16   4   1  131.89   12.90
  16   4  -1  131.09   11.20
 -16   4   1  124.39    7.40
  16   4  -1  132.39   10.80
  16   4  -1  119.99   10.30
  16   4  -1  115.09   11.30
 -16   4   1  136.29   10.60
 -15  -4   1  169.38   13.00
  15  -4  -1  152.48   13.50
 -15  -4   1  168.58   12.80
  15  -4  -1  140.39    9.20
  15  -4  -1  143.79    9.50
  15   4  -1  172.68   11.40
 -15   4   1  171.08   13.80
 -15   4   1  139.29    8.70
  15   4  -1  168.18   11.30
  15   4  -1  150.88   11.20
 -15   4   1  158.48   11.40
  15   4  -1  169.18   12.10
 -14  -4   1  410.56   20.30
  14  -4  -1  408.66   21.20
  14  -4  -1  387.96   16.80
 -14  -4   1  416.16   20.80
 -14  -4   1  357.36   14.50
  14  -4  -1  381.36   17.10
 -14   4   1  385.66   18.40
  14   4  -1  403.46   18.70
  14   4  -1  380.86   18.70
 -14   4   1  374.76   16.40
 -14   4   1  375.16   20.60
  14   4  -1  392.06   19.20
  14   4  -1  401.36   18.80
 -13  -4   1  204.68   13.20
  13  -4  -1  206.58   10.00
 -13  -4   1  203.58   12.70
  13  -4  -1  182.98   11.90
  13  -4  -1  200.68   13.50
 -13  -4   1  182.88    8.60
 -13   4   1  197.08   11.50
 -13   4   1  184.98   10.00
  13   4  -1  188.68   11.50
 -13   4   1  189.08   13.20
  13   4  -1  195.98   12.10
  13   4  -1  190.48   11.30
  13   4  -1  191.48   11.60
  12  -4  -1  350.46   17.90
 -12  -4   1  302.77   15.50
 -12  -4   1  334.37   16.60
 -12  -4   1  339.47   17.30
 -12  -4   1  328.67   13.40
 -12  -4   1  310.17   14.20
  12  -4  -1  353.16   15.10
  12   4  -1  315.57   15.50
 -12   4   1  331.97   15.50
 -12   4   1  355.86   17.80
 -12   4   1  327.17   14.60
  12   4  -1  357.46   16.30
  12   4  -1  344.77   16.10
  12   4  -1  345.47   15.80
 -11  -4   1  402.96   18.00
  11  -4  -1  400.06   19.10
 -11  -4   1  357.96   17.10
  11  -4  -1  411.56   16.80
 -11  -4   1  380.06   15.30
 -11  -4   1  406.86   16.00
 -11  -4   1  410.26   18.80
  11  -4  -1  371.36   15.90
  11   4  -1  383.86   17.00
 -11   4   1  380.26   18.60
  11   4  -1  414.26   17.60
  11   4  -1  420.16   17.70
 -11   4   1  400.66   17.00
  11   4  -1  396.86   17.30
 -11   4   1  364.56   16.20
 -10  -4   1    3.20    3.40
  10  -4  -1    4.80    2.10
 -10  -4   1    2.40    3.40
 -10  -4   1    4.70    2.00
 -10  -4   1    3.70    2.10
  10  -4  -1    1.70    2.50
 -10  -4   1    3.80    2.50
 -10   4   1    3.90    2.40
  10   4  -1    2.20    2.50
  10   4  -1    2.30    2.40
  10   4  -1   -1.60    1.90
  10   4  -1    2.00    1.80
 -10   4   1    2.50    2.30
 -10   4   1    2.30    3.10
  10   4  -1    0.40    2.40
   9  -4  -1  103.69    7.10
  -9  -4   1  106.59    7.40
  -9  -4   1  105.09    6.80
   9  -4  -1   97.69    6.60
  -9  -4   1  115.59    6.20
  -9  -4   1  113.09    6.10
   9  -4  -1  110.59    6.50
   9  -4  -1  106.69    8.10
  -9  -4   1  102.89    7.80
   9   4  -1  106.29    7.00
  -9   4   1  110.19    6.60
   9   4  -1  107.49    7.20
   9   4  -1  113.69    7.00
   9   4  -1  108.09    7.50
  -9   4   1  101.29    6.50
   9   4  -1  102.09    6.70
  -9   4   1  105.39    7.90
   8  -4  -1  880.61   31.40
  -8  -4   1  832.72   33.90
  -8  -4   1  862.41   31.70
   8  -4  -1  937.31   32.40
   8  -4  -1  875.31   31.60
   8  -4  -1  882.61   31.40
   8  -4  -1  929.61   33.60
  -8  -4   1  952.30   33.20
  -8  -4   1  920.71   31.50
  -8  -4   1  960.80   32.40
   8  -4  -1  841.52   32.70
  -8  -4   1  880.31   31.60
  -8  -4   1  897.21   31.10
   8   4  -1  931.81   32.10
  -8   4   1  892.51   31.50
  -8   4   1  908.91   32.10
  -8   4   1  946.41   33.50
   8   4  -1  872.81   31.00
  -8   4   1  873.41   31.80
   8   4  -1  851.31   31.40
   8   4  -1  927.41   32.20
   8   4  -1  877.71   31.70
   8   4  -1  943.11   32.60
  -7  -4   1 1330.07   45.00
  -7  -4   1 1349.77   45.50
  -7  -4   1 1372.26   45.40
   7  -4  -1 1324.07   46.30
   7  -4  -1 1395.46   45.80
   7  -4  -1 1341.77   45.30
   7  -4  -1 1299.97   44.70
   7  -4  -1 1305.57   45.10
   7  -4  -1 1385.76   46.80
  -7  -4   1 1304.57   45.50
  -7  -4   1 1359.26   44.70
  -7  -4   1 1305.67   45.10
   7   4  -1 1299.17   45.00
   7   4  -1 1324.47   44.60
   7   4  -1 1309.77   44.90
   7   4  -1 1312.27   45.50
  -7   4   1 1289.17   45.20
   7   4  -1 1293.47   45.80
  -7   4   1 1352.26   44.90
   7   4  -1 1380.86   45.50
  -7   4   1 1378.46   45.80
  -7   4   1 1356.36   46.60
  -7   4   1 1301.07   46.00
  -6  -4   1  268.07   10.90
   6  -4  -1  255.67   10.90
   6  -4  -1  256.97   10.90
  -6  -4   1  264.87   10.70
  -6  -4   1  276.77   10.50
  -6  -4   1  277.87   11.00
  -6  -4   1  267.37   10.90
  -6  -4   1  258.37   10.50
   6  -4  -1  258.47   10.30
   6  -4  -1  256.77   11.50
   6  -4  -1  274.87   12.00
  -6  -4   1  271.07    9.40
  -6  -4   1  262.37   11.10
   6  -4  -1  282.47   11.20
  -6   4   1  265.57   12.50
   6   4  -1  255.37   10.30
   6   4  -1  260.87   10.50
  -6   4   1  263.17   10.40
   6   4  -1  266.77   10.50
  -6   4   1  263.37   11.70
   6   4  -1  251.17   11.20
  -6   4   1  264.27   10.80
   6   4  -1  273.97   10.90
   6   4  -1  245.68   10.90
  -6   4   1  275.57   11.40
  -5  -4   1 1364.76   44.90
   5  -4  -1 1362.26   45.60
   5  -4  -1 1341.67   45.70
   5  -4  -1 1301.67   44.60
  -5  -4   1 1349.07   44.20
  -5  -4   1 1403.26   45.30
  -5  -4   1 1368.86   45.00
   5  -4  -1 1391.06   45.50
  -5  -4   1 1324.57   45.00
  -5  -4   1 1442.76   45.90
  -5  -4   1 1380.16   45.50
   5  -4  -1 1333.47   46.00
  -5  -4   1 1320.67   45.60
  -5  -4   1 1336.87   43.90
  -5  -4   1 1393.66   45.20
   5  -4  -1 1357.46   46.30
  -5   4   1 1368.86   45.30
  -5   4   1 1280.27   45.70
   5   4  -1 1339.97   44.80
   5   4  -1 1357.66   45.20
   5   4  -1 1354.76   44.80
   5   4  -1 1330.17   45.00
   5   4  -1 1360.36   45.90
  -5   4   1 1328.97   44.70
   5   4  -1 1412.46   45.60
  -5   4   1 1361.16   46.10
  -5   4   1 1350.16   45.30
  -5   4   1 1357.96   46.10
  -4  -4   1 3042.90   96.39
   4  -4  -1 2952.60   96.79
   4  -4  -1 3012.20   96.99
  -4  -4   1 2722.53   96.39
  -4  -4   1 2950.60   95.99
   4  -4  -1 3009.90   96.99
  -4  -4   1 2949.60   96.09
  -4  -4   1 2944.51   95.69
   4  -4  -1 2958.50   95.59
  -4  -4   1 2958.00   96.49
   4  -4  -1 3036.70   96.79
  -4  -4   1 2975.50   95.89
   4  -4  -1 2984.40   96.29
  -4  -4   1 3078.39   96.19
  -4  -4   1 3035.90   96.99
  -4  -4   1 3014.30   95.39
   4   4  -1 2862.21   96.69
  -4   4   1 2971.90   96.89
  -4   4   1 3009.00   97.29
   4   4  -1 2922.81   95.39
   4   4  -1 3050.89   96.49
  -4   4   1 2963.20   95.59
   4   4  -1 2950.30   95.69
  -4   4   1 2981.10   96.39
   4   4  -1 3040.00   96.19
  -4   4   1 3006.40   96.29
   4   4  -1 2916.11   96.09
   4   4  -1 2939.11   95.59
  -4   4   1 2901.71   96.59
   3  -4  -1  327.27   12.20
   3  -4  -1  314.77   11.00
   3  -4  -1  344.87   12.10
  -3  -4   1  293.97   11.80
  -3  -4   1  316.87   11.80
   3  -4  -1  346.97   12.20
  -3  -4   1  364.36   12.70
  -3  -4   1  300.47   11.20
  -3  -4   1  326.37   11.30
  -3  -4   1  298.97   11.40
  -3  -4   1  295.67   11.20
   3  -4  -1  278.57   11.50
  -3  -4   1  276.37   11.70
  -3  -4   1  303.87   11.60
   3  -4  -1  331.37   12.50
  -3  -4   1  288.87   11.70
  -3   4   1  338.37   11.90
  -3   4   1  353.46   12.90
   3   4  -1  307.67   11.00
   3   4  -1  267.17   11.50
  -3   4   1  343.27   12.00
  -3   4   1  308.77   11.70
   3   4  -1  316.07   11.70
   3   4  -1  328.27   11.80
   3   4  -1  324.07   11.50
   3   4  -1  308.57   12.00
  -3   4   1  286.87   11.50
   2  -4  -1  275.27   10.40
   2  -4  -1  284.57    9.80
  -2  -4   1  281.77   10.30
  -2  -4   1  289.37   10.70
  -2  -4   1  288.37   10.10
   2  -4  -1  280.47    9.70
   2  -4  -1  283.67   10.10
  -2  -4   1  287.67   10.20
   2  -4  -1  285.67   10.30
   2  -4  -1  266.87   11.10
  -2  -4   1  283.77   10.60
   2  -4  -1  283.97   10.50
  -2  -4   1  269.77   10.50
   2  -4  -1  282.47   11.00
  -2  -4   1  276.17   10.50
  -2  -4   1  281.37   11.30
  -2  -4   1  285.57   10.00
  -2  -4   1  294.67   10.40
  -2  -4   1  278.27   10.60
   2   4  -1  270.27   10.30
  -2   4   1  279.47   10.30
  -2   4   1  296.27   10.60
   2   4  -1  283.57   10.40
  -2   4   1  282.07    9.70
  -2   4   1  289.97   10.60
   2   4  -1  277.97   10.60
  -2   4   1  287.57   10.30
   2   4  -1  278.67   10.60
  -2   4   1  286.47   11.10
   2   4  -1  264.37   10.60
  -2   4   1  273.07   10.20
  -1  -4   1  354.86   12.30
  -1  -4   1  320.97   11.90
   1  -4  -1  316.47   11.90
   1  -4  -1  335.57   11.60
  -1  -4   1  352.76   13.10
  -1  -4   1  329.77   11.70
  -1  -4   1  338.67   12.30
   1  -4  -1  325.77   11.50
  -1  -4   1  315.17   12.10
   1  -4  -1  346.97   11.80
  -1  -4   1  329.97   11.70
   1  -4  -1  311.77   11.90
   1  -4  -1  310.97   11.60
   1  -4  -1  337.97   12.20
   1  -4  -1  330.37   12.40
   1  -4  -1  314.77   11.50
  -1  -4   1  337.97   11.70
   1  -4  -1  341.37   12.90
  -1  -4   1  349.57   11.70
   1   4  -1  329.47   12.00
  -1   4   1  320.77   11.60
   1   4  -1  348.27   12.20
  -1   4   1  331.47   12.10
  -1   4   1  346.17   12.60
   1   4  -1  332.07   11.80
   1   4  -1  324.57   12.00
   1   4  -1  343.77   11.70
  -1   4   1  325.67   11.50
  -1   4   1  340.37   13.00
   1   4  -1  324.57   12.10
  -1   4   1  310.77   11.70
  -1   4   1  317.67   11.90
   0  -4  -1  106.79    3.80
   0  -4   1   99.39    4.60
   0  -4   1  104.39    4.00
   0  -4  -1   90.89    4.70
   0  -4   1   96.29    4.60
   0  -4  -1  105.99    4.50
   0  -4   1   87.99    4.50
   0  -4  -1  103.79    3.80
   0  -4   1   88.59    4.30
   0  -4   1   96.59    4.40
   0  -4  -1  103.29    4.60
   0  -4   1  105.09    4.70
   0  -4   1  117.29    5.10
   0  -4  -1   92.49    4.50
   0  -4  -1  103.69    4.50
   0  -4  -1  109.79    5.40
   0  -4   1  110.29    5.50
   0  -4  -1   93.39    4.70
   0  -4  -1   91.29    4.30
   0   4   1   98.69    5.00
   0   4   1   95.29    4.60
   0   4   1   93.19    4.70
   0   4   1  101.79    4.50
   0   4  -1   99.39    4.40
   0   4  -1   96.89    4.40
   0   4  -1  115.29    5.70
   0   4   1  104.79    4.60
   0   4  -1   98.29    4.00
   0   4  -1   91.59    4.70
   0   4  -1   89.29    4.60
   0   4   1   84.69    4.50
   0   4   1  113.89    5.50
   2  -4   1 1562.14   51.29
  -2  -4  -1 1560.44   51.49
  -2  -4  -1 1582.44   51.29
  -2  -4  -1 1548.95   50.19
   2  -4   1 1601.94   50.99
   2  -4   1 1557.24   51.99
   2  -4   1 1565.74   51.39
  -2  -4  -1 1593.54   51.69
  -2  -4  -1 1568.04   50.99
  -2  -4  -1 1621.64   51.99
  -2  -4  -1 1495.55   51.19
  -2  -4  -1 1525.15   51.59
   2  -4   1 1531.75   51.89
  -2  -4  -1 1550.74   51.39
   2  -4   1 1557.94   51.89
   2  -4   1 1610.64   52.39
  -2   4  -1 1560.04   51.89
   2   4   1 1552.94   51.19
   2   4   1 1531.15   51.99
   2   4   1 1606.54   51.49
  -2   4  -1 1560.04   51.29
   2   4   1 1677.83   51.69
  -2   4  -1 1550.24   50.89
  -2   4  -1 1583.94   51.49
  -2   4  -1 1528.75   52.19
   2   4   1 1596.04   51.69
  -2   4  -1 1564.54   50.59
   2   4   1 1511.05   51.39
  -2   4  -1 1506.95   51.69
  -3  -4  -1  176.28    7.80
  -3  -4  -1  179.48    7.60
   3  -4   1  194.38    8.50
  -3  -4  -1  189.28    7.00
  -3  -4  -1  188.78    8.00
   3  -4   1  194.98    8.30
  -3  -4  -1  185.68    7.00
   3  -4   1  203.28    8.80
  -3  -4  -1  185.78    7.50
   3  -4   1  191.18    8.40
  -3  -4  -1  185.58    7.10
  -3  -4  -1  181.88    7.20
  -3  -4  -1  198.68    8.20
  -3  -4  -1  187.68    8.10
   3  -4   1  178.58    7.70
  -3  -4  -1  195.08    7.90
   3  -4   1  188.18    7.60
  -3   4  -1  187.38    8.50
   3   4   1  199.38    8.20
  -3   4  -1  174.18    7.40
  -3   4  -1  200.88    8.50
  -3   4  -1  190.98    8.30
  -3   4  -1  194.78    7.90
  -3   4  -1  186.78    7.80
   3   4   1  179.38    8.10
   3   4   1  168.88    7.70
   3   4   1  201.68    7.70
   3   4   1  197.58    8.20
   3   4   1  185.38    8.00
   4  -4   1  729.43   26.00
  -4  -4  -1  758.02   25.20
  -4  -4  -1  746.53   25.50
  -4  -4  -1  747.03   26.30
   4  -4   1  747.43   27.10
   4  -4   1  758.12   26.50
  -4  -4  -1  778.02   26.20
  -4  -4  -1  727.93   25.30
  -4  -4  -1  774.02   25.90
  -4  -4  -1  811.72   26.20
  -4  -4  -1  717.33   26.10
  -4  -4  -1  742.33   25.40
   4  -4   1  756.62   26.50
  -4  -4  -1  749.13   26.40
   4  -4   1  741.63   26.90
   4  -4   1  754.22   25.90
   4   4   1  773.82   26.40
   4   4   1  765.32   26.70
  -4   4  -1  775.22   26.70
  -4   4  -1  719.13   26.70
   4   4   1  737.73   25.50
   4   4   1  726.03   25.00
  -4   4  -1  746.03   26.00
   4   4   1  744.83   26.40
  -4   4  -1  764.92   26.00
  -4   4  -1  762.82   25.80
  -4   4  -1  748.93   26.90
  -5  -4  -1 1201.28   39.30
  -5  -4  -1 1214.28   40.30
  -5  -4  -1 1158.98   40.50
  -5  -4  -1 1216.88   39.90
  -5  -4  -1 1161.38   40.20
   5  -4   1 1195.08   40.30
  -5  -4  -1 1219.68   41.30
   5  -4   1 1177.08   41.20
  -5  -4  -1 1237.38   40.00
  -5  -4  -1 1166.78   39.20
  -5  -4  -1 1171.38   39.70
   5  -4   1 1189.08   40.60
   5  -4   1 1178.18   40.20
  -5  -4  -1 1217.78   39.90
   5   4   1 1161.58   39.30
   5   4   1 1178.18   39.20
  -5   4  -1 1212.08   40.10
  -5   4  -1 1125.99   41.00
  -5   4  -1 1167.58   40.00
   5   4   1 1206.58   40.90
  -5   4  -1 1153.88   40.20
  -5   4  -1 1192.08   40.60
   5   4   1 1210.78   40.60
  -5   4  -1 1182.78   41.30
   5   4   1 1202.58   39.40
   5   4   1 1147.29   39.40
   5   4   1 1209.68   40.70
   6  -4   1 3445.56  113.89
  -6  -4  -1 3539.45  114.19
  -6  -4  -1 3512.25  115.39
  -6  -4  -1 3564.34  113.79
  -6  -4  -1 3567.04  113.49
   6  -4   1 3559.44  114.59
  -6  -4  -1 3704.13  114.19
   6  -4   1 3453.55  114.29
  -6  -4  -1 3435.76  114.49
   6  -4   1 3578.34  115.89
  -6  -4  -1 3423.56  113.79
   6  -4   1 3417.96  115.29
  -6  -4  -1 3507.65  112.99
   6   4   1 3418.46  112.89
  -6   4  -1 3416.86  115.19
  -6   4  -1 3702.43  115.79
   6   4   1 3375.46  113.29
  -6   4  -1 3522.15  114.39
   6   4   1 3443.26  113.59
   6   4   1 3533.15  114.59
  -6   4  -1 3569.44  113.99
   6   4   1 3413.96  112.99
   6   4   1 3508.75  114.59
   6   4   1 3584.84  114.99
  -6   4  -1 3456.05  113.99
  -6   4  -1 3483.15  114.29
  -6   4  -1 3494.85  112.39
  -7  -4  -1  126.89    6.00
  -7  -4  -1  125.79    7.90
  -7  -4  -1  136.09    7.30
   7  -4   1  121.49    7.70
   7  -4   1  133.89    7.10
  -7  -4  -1  128.19    7.90
   7  -4   1  122.69    6.40
  -7  -4  -1  127.29    6.90
   7  -4   1  126.79    8.20
  -7  -4  -1  122.49    5.90
   7  -4   1  123.19    6.90
  -7  -4  -1  121.49    6.70
   7   4   1  123.89    7.30
  -7   4  -1  127.29    6.80
   7   4   1  115.39    6.50
   7   4   1  137.39    7.30
  -7   4  -1  134.89    6.10
   7   4   1  126.59    7.40
  -7   4  -1  134.09    8.20
   7   4   1  124.89    5.60
   7   4   1  125.99    6.40
  -7   4  -1  124.89    7.10
  -7   4  -1  120.99    6.70
   7   4   1  121.49    5.70
  -8  -4  -1 1398.56   46.00
   8  -4   1 1382.66   46.60
  -8  -4  -1 1410.26   48.00
  -8  -4  -1 1351.66   47.40
   8  -4   1 1318.27   47.60
   8  -4   1 1386.96   47.60
  -8  -4  -1 1383.16   49.10
  -8  -4  -1 1410.36   46.20
   8  -4   1 1360.16   45.90
   8  -4   1 1396.16   49.70
  -8   4  -1 1391.76   47.90
   8   4   1 1298.77   46.80
  -8   4  -1 1375.06   47.20
   8   4   1 1451.95   48.50
   8   4   1 1396.86   51.69
  -8   4  -1 1369.16   45.40
   8   4   1 1359.36   46.00
   8   4   1 1418.76   48.00
   8   4   1 1372.56   48.10
   8   4   1 1390.56   45.60
  -8   4  -1 1441.36   49.50
   9  -4   1  354.46   17.00
  -9  -4  -1  376.06   15.90
  -9  -4  -1  376.36   17.00
  -9  -4  -1  364.06   13.10
   9  -4   1  350.86   14.90
   9  -4   1  346.37   13.50
  -9  -4  -1  353.86   13.60
  -9  -4  -1  345.87   15.00
   9   4   1  356.96   15.40
  -9   4  -1  337.67   12.70
   9   4   1  349.77   15.90
  -9   4  -1  348.17   14.40
   9   4   1  333.87   12.70
   9   4   1  352.26   15.70
  -9   4  -1  349.47   15.40
   9   4   1  331.67   13.30
  -9   4  -1  364.86   16.90
   9   4   1  340.87   14.90
  10  -4   1 1433.16   49.40
 -10  -4  -1 1439.26   51.69
 -10  -4  -1 1496.15   50.89
  10  -4   1 1430.36   48.10
 -10  -4  -1 1345.67   49.80
 -10  -4  -1 1436.56   48.00
  10  -4   1 1476.55   52.49
  10   4   1 1540.75   50.39
  10   4   1 1408.56   49.70
  10   4   1 1379.76   46.80
 -10   4  -1 1396.46   48.60
 -10   4  -1 1350.46   47.00
  10   4   1 1345.67   47.70
 -10   4  -1 1412.66   50.19
  10   4   1 1446.26   50.59
  10   4   1 1473.15   50.69
 -10   4  -1 1417.16   51.89
 -11  -4  -1  624.04   24.80
  11  -4   1  608.34   23.10
  11  -4   1  584.44   21.80
  11  -4   1  622.24   26.40
 -11  -4  -1  562.04   23.90
 -11  -4  -1  615.34   25.70
  11   4   1  609.44   24.40
 -11   4  -1  613.24   24.40
  11   4   1  572.04   20.10
  11   4   1  621.84   24.70
  11   4   1  561.14   21.50
  11   4   1  598.84   24.00
 -11   4  -1  545.25   20.70
 -11   4  -1  603.44   25.90
 -11   4  -1  540.45   22.10
  11   4   1  587.94   23.70
  12  -4   1   80.39    5.60
 -12  -4  -1   77.99    8.00
  12  -4   1   78.49    8.90
 -12  -4  -1   69.79    9.80
 -12  -4  -1   76.89    8.30
  12  -4   1   69.79    6.00
 -12   4  -1   64.09    4.40
  12   4   1   62.29    5.10
 -12   4  -1   70.19    5.20
  12   4   1   74.39    7.00
 -12   4  -1   83.39    8.60
  12   4   1   70.59    6.40
 -12   4  -1   82.29    7.70
  12   4   1   79.99    7.80
  12   4   1   74.49    7.30
  13  -4   1   76.39    6.10
  13  -4   1   74.39    6.70
 -13  -4  -1   83.89    8.80
 -13  -4  -1   84.69    9.50
  13  -4   1   86.69    9.90
 -13   4  -1   73.59    4.90
  13   4   1   98.59    8.10
  13   4   1   79.29    7.80
  13   4   1   93.49    8.90
  13   4   1   71.99    7.80
 -13   4  -1   95.79    9.80
 -13   4  -1   78.59    7.90
 -14  -4  -1  354.36   18.40
  14  -4   1  335.17   15.10
  14  -4   1  303.27   14.30
 -14  -4  -1  343.57   19.00
  14  -4   1  308.77   18.90
 -14   4  -1  315.87   17.00
 -14   4  -1  309.27   18.70
  14   4   1  322.77   16.40
  14   4   1  310.27   16.30
  14   4   1  318.57   17.40
  15  -4   1  401.26   17.90
 -15  -4  -1  400.56   26.80
  15  -4   1  421.86   18.30
 -15  -4  -1  444.36   22.80
  15  -4   1  438.46   23.50
 -15   4  -1  428.76   23.00
 -15   4  -1  427.86   21.20
  15   4   1  423.86   22.10
  15   4   1  432.16   20.50
  16  -5  -1  104.89    7.90
  16  -5  -1  107.79    8.50
  16  -5  -1  113.09   13.40
 -16  -5   1  102.79   11.00
 -16  -5   1  117.29   12.10
  16   5  -1   94.79    9.60
  16   5  -1  108.49   11.80
 -16   5   1  100.49    7.20
  16   5  -1  107.09   10.10
 -16   5   1  105.49   11.90
 -16   5   1   98.09    9.30
 -15  -5   1  477.75   24.20
  15  -5  -1  443.16   19.40
  15  -5  -1  476.25   20.70
  15  -5  -1  471.25   24.70
 -15  -5   1  516.25   23.80
  15   5  -1  473.45   22.60
 -15   5   1  465.75   24.40
  15   5  -1  506.55   22.60
 -15   5   1  448.86   19.50
  15   5  -1  468.85   21.90
 -15   5   1  473.55   21.50
 -14  -5   1  353.26   15.10
 -14  -5   1  421.86   20.40
  14  -5  -1  426.66   22.20
  14  -5  -1  392.16   16.80
 -14  -5   1  404.86   21.00
  14  -5  -1  414.76   18.30
  14   5  -1  395.96   19.10
  14   5  -1  407.66   19.40
 -14   5   1  409.86   21.30
 -14   5   1  414.56   18.90
 -14   5   1  385.56   17.30
  14   5  -1  381.86   18.30
  14   5  -1  406.46   19.50
  13  -5  -1   70.99    6.80
 -13  -5   1   72.69    8.70
 -13  -5   1   68.89    5.10
 -13  -5   1   68.59    8.00
  13  -5  -1   71.49    8.80
 -13  -5   1   65.89    6.90
 -13   5   1   64.39    6.30
 -13   5   1   46.60    7.40
 -13   5   1   66.39    6.90
  13   5  -1   73.99    7.60
  13   5  -1   69.69    7.30
  13   5  -1   67.49    6.50
  13   5  -1   69.39    7.70
  12  -5  -1   94.09    7.10
 -12  -5   1  106.89    8.60
 -12  -5   1   93.09    5.90
 -12  -5   1   84.19    7.40
  12  -5  -1   84.49    8.80
 -12  -5   1   89.69    6.30
 -12  -5   1   86.19    8.60
  12   5  -1   80.99    7.60
  12   5  -1   88.79    7.50
  12   5  -1   82.59    7.30
 -12   5   1   92.39    8.90
 -12   5   1   95.79    7.30
  12   5  -1   88.89    6.90
 -12   5   1   76.49    6.50
 -11  -5   1   40.70    4.00
 -11  -5   1   41.10    5.90
  11  -5  -1   44.80    5.80
 -11  -5   1   31.20    5.60
 -11  -5   1   43.00    4.50
  11  -5  -1   40.80    6.20
 -11  -5   1   43.70    5.90
  11   5  -1   48.40    6.20
 -11   5   1   38.40    4.80
 -11   5   1   41.20    5.20
 -11   5   1   46.90    6.70
  11   5  -1   33.80    5.50
  11   5  -1   39.90    4.70
  11   5  -1   44.10    6.10
 -10  -5   1  744.23   27.50
 -10  -5   1  768.92   27.30
  10  -5  -1  778.82   28.60
 -10  -5   1  722.13   28.20
 -10  -5   1  757.32   29.20
  10  -5  -1  760.62   30.50
 -10  -5   1  764.52   30.20
  10   5  -1  715.53   27.00
 -10   5   1  735.03   28.40
  10   5  -1  789.32   28.80
  10   5  -1  726.13   27.80
  10   5  -1  820.52   29.50
 -10   5   1  739.23   27.90
 -10   5   1  779.12   30.30
   9  -5  -1  947.51   34.40
   9  -5  -1  958.20   36.20
  -9  -5   1  911.11   33.60
   9  -5  -1  907.61   33.20
   9  -5  -1  924.51   33.80
   9  -5  -1  983.90   34.40
   9  -5  -1  885.31   33.30
  -9  -5   1  954.90   33.00
  -9  -5   1  983.60   34.30
  -9  -5   1  911.21   37.90
  -9  -5   1  921.21   36.00
   9   5  -1  879.91   32.70
   9   5  -1  984.60   34.50
  -9   5   1  980.90   35.70
   9   5  -1  970.00   34.10
  -9   5   1  965.50   34.40
   9   5  -1  981.10   34.90
  -9   5   1  945.01   33.40
   8  -5  -1  122.29    8.10
   8  -5  -1  120.19    7.10
  -8  -5   1  118.39    6.50
  -8  -5   1  101.99    6.10
  -8  -5   1  110.19    6.80
   8  -5  -1  118.09    7.00
  -8  -5   1  111.49    6.00
  -8  -5   1  106.99    6.40
   8  -5  -1   98.79    7.00
   8  -5  -1  107.69    6.00
   8   5  -1  103.19    5.80
  -8   5   1  130.99    8.10
  -8   5   1  114.59    6.30
   8   5  -1  111.09    6.20
  -8   5   1  126.59    6.80
   8   5  -1  114.79    6.80
   8   5  -1  104.89    6.00
   8   5  -1  112.79    7.20
  -8   5   1  112.29    7.20
  -7  -5   1 2159.08   71.69
  -7  -5   1 2182.28   71.19
   7  -5  -1 2108.79   71.09
   7  -5  -1 2122.99   72.89
   7  -5  -1 2234.18   72.19
  -7  -5   1 2111.59   71.29
  -7  -5   1 2194.38   72.09
   7  -5  -1 2119.99   71.99
   7  -5  -1 2179.18   73.39
  -7  -5   1 2142.69   71.59
  -7  -5   1 2144.99   71.99
   7  -5  -1 2143.59   72.09
  -7  -5   1 2189.68   71.79
   7   5  -1 2249.47   72.29
   7   5  -1 2085.79   70.99
   7   5  -1 2221.98   71.99
   7   5  -1 2050.69   71.09
   7   5  -1 2176.38   71.19
  -7   5   1 2220.78   73.19
  -7   5   1 2241.18   72.89
  -7   5   1 2170.28   71.89
  -7   5   1 2160.68   71.19
  -7   5   1 2097.39   71.79
   7   5  -1 2198.28   72.69
   6  -5  -1  824.92   28.40
  -6  -5   1  751.52   26.90
  -6  -5   1  724.73   27.50
  -6  -5   1  820.52   28.00
   6  -5  -1  764.62   27.80
  -6  -5   1  797.72   27.00
  -6  -5   1  760.02   26.00
  -6  -5   1  787.92   27.60
   6  -5  -1  752.52   28.10
   6  -5  -1  769.62   26.60
   6  -5  -1  795.12   27.60
   6  -5  -1  794.32   28.60
  -6  -5   1  758.52   26.90
  -6  -5   1  795.12   27.20
  -6   5   1  767.22   28.40
  -6   5   1  788.52   28.40
   6   5  -1  771.02   26.50
  -6   5   1  750.62   27.20
  -6   5   1  742.53   27.80
   6   5  -1  742.23   26.90
   6   5  -1  756.22   28.00
   6   5  -1  808.62   27.80
  -6   5   1  783.02   27.40
  -6   5   1  772.72   26.60
   6   5  -1  806.32   27.40
   6   5  -1  761.42   26.50
  -5  -5   1 4601.24  147.89
   5  -5  -1 4522.25  149.69
   5  -5  -1 4683.33  148.29
   5  -5  -1 4696.33  149.19
   5  -5  -1 4568.84  149.59
  -5  -5   1 4525.35  148.49
  -5  -5   1 4687.63  148.59
  -5  -5   1 4732.73  149.88
   5  -5  -1 4499.25  149.69
  -5  -5   1 4560.24  148.79
  -5  -5   1 4809.62  150.68
  -5  -5   1 4630.14  149.09
  -5  -5   1 4662.83  148.79
   5  -5  -1 4623.64  149.99
  -5  -5   1 4703.53  149.29
  -5  -5   1 4642.74  148.09
  -5   5   1 4543.05  148.89
   5   5  -1 4660.73  148.99
   5   5  -1 4582.44  149.29
  -5   5   1 4648.83  149.19
   5   5  -1 4523.45  147.99
  -5   5   1 4732.53  150.38
  -5   5   1 4607.64  148.19
   5   5  -1 4592.94  149.79
   5   5  -1 4520.15  148.69
  -5   5   1 4622.14  149.79
  -5   5   1 4418.96  149.39
   5   5  -1 4589.14  149.09
  -4  -5   1  645.24   22.10
  -4  -5   1  626.84   22.30
   4  -5  -1  626.64   23.40
  -4  -5   1  638.54   22.70
  -4  -5   1  669.13   22.90
   4  -5  -1  617.94   23.20
   4  -5  -1  643.14   23.20
  -4  -5   1  651.33   21.90
  -4  -5   1  646.84   22.50
  -4  -5   1  641.04   22.90
  -4  -5   1  658.83   22.20
   4  -5  -1  668.13   22.60
  -4  -5   1  675.43   23.70
   4  -5  -1  633.04   23.00
  -4  -5   1  638.44   22.00
   4  -5  -1  641.14   21.80
   4   5  -1  651.43   22.80
   4   5  -1  675.93   23.30
   4   5  -1  651.13   22.50
   4   5  -1  624.64   21.50
  -4   5   1  570.84   25.30
  -4   5   1  618.44   22.70
  -4   5   1  656.53   23.90
  -4   5   1  640.64   21.80
  -4   5   1  653.63   22.80
   4   5  -1  643.14   22.70
  -4   5   1  626.94   22.40
   3  -5  -1 2016.20   69.39
  -3  -5   1 2111.39   68.59
  -3  -5   1 2055.39   68.59
   3  -5  -1 2142.99   67.69
   3  -5  -1 2136.89   68.19
   3  -5  -1 2070.89   67.59
   3  -5  -1 2075.29   68.69
  -3  -5   1 2258.37   68.39
  -3  -5   1 2114.09   69.59
  -3  -5   1 2066.99   68.09
  -3  -5   1 2074.39   68.49
  -3  -5   1 2066.19   67.69
   3  -5  -1 2077.49   68.59
  -3  -5   1 2066.79   68.69
  -3  -5   1 2153.48   67.79
  -3  -5   1 2060.79   68.09
   3  -5  -1 2112.89   68.49
   3  -5  -1 2076.39   69.09
   3   5  -1 2067.99   68.09
  -3   5   1 2082.89   67.09
  -3   5   1 2052.69   68.39
   3   5  -1 2129.39   68.39
   3   5  -1 2143.89   68.49
   3   5  -1 2128.99   68.59
  -3   5   1 2137.39   68.69
   3   5  -1 2056.49   67.29
   3   5  -1 2090.49   68.89
  -3   5   1 2053.79   68.09
  -3   5   1 2112.49   68.49
  -3   5   1 1979.00   68.19
  -3   5   1 2060.09   69.69
   3   5  -1 2033.40   67.19
  -2  -5   1 4597.24  149.79
  -2  -5   1 4675.03  150.28
   2  -5  -1 4606.94  149.88
  -2  -5   1 4820.92  151.48
  -2  -5   1 4599.14  149.39
   2  -5  -1 4672.73  149.99
   2  -5  -1 4684.23  151.28
  -2  -5   1 4677.03  150.28
   2  -5  -1 4964.40  149.69
  -2  -5   1 4595.34  150.18
  -2  -5   1 4727.63  149.79
   2  -5  -1 4687.53  150.78
   2  -5  -1 4780.22  149.29
  -2  -5   1 4550.54  150.18
  -2  -5   1 4614.14  150.08
   2  -5  -1 4727.63  149.79
   2  -5  -1 4645.64  149.29
   2  -5  -1 4744.03  150.18
   2   5  -1 4745.43  149.79
   2   5  -1 4645.54  149.88
   2   5  -1 4651.83  148.99
  -2   5   1 4517.45  149.49
  -2   5   1 4692.33  149.69
   2   5  -1 4569.94  148.99
   2   5  -1 4682.03  150.38
  -2   5   1 4612.14  149.29
  -2   5   1 4668.53  149.69
  -2   5   1 4494.55  151.28
  -1  -5   1 1515.85   49.10
   1  -5  -1 1450.95   49.20
   1  -5  -1 1490.05   48.70
   1  -5  -1 1492.65   48.30
   1  -5  -1 1476.15   48.80
  -1  -5   1 1470.45   48.90
   1  -5  -1 1506.95   48.20
  -1  -5   1 1429.96   48.10
   1  -5  -1 1487.15   48.30
   1  -5  -1 1457.75   48.10
   1  -5  -1 1502.05   49.00
  -1  -5   1 1451.15   48.60
  -1  -5   1 1476.65   48.40
  -1  -5   1 1505.35   49.00
  -1  -5   1 1439.06   49.90
  -1  -5   1 1506.55   48.30
   1  -5  -1 1475.55   49.80
  -1  -5   1 1440.46   48.20
   1  -5  -1 1430.36   48.20
  -1   5   1 1460.05   49.30
   1   5  -1 1490.05   48.80
  -1   5   1 1455.85   47.70
  -1   5   1 1452.65   49.90
  -1   5   1 1460.55   48.80
   1   5  -1 1556.74   48.80
   1   5  -1 1510.85   49.00
  -1   5   1 1460.95   48.30
  -1   5   1 1465.45   48.70
   1   5  -1 1498.45   48.30
   1   5  -1 1452.05   49.90
   1   5  -1 1444.56   47.90
   0  -5  -1  109.59    5.20
   0  -5   1  112.89    4.60
   0  -5  -1  110.19    4.80
   0  -5  -1  103.99    4.90
   0  -5   1  108.19    5.00
   0  -5  -1  108.29    5.50
   0  -5   1  108.69    5.60
   0  -5  -1  105.59    5.90
   0  -5   1  110.79    4.90
   0  -5   1  107.39    5.10
   0  -5   1  104.19    5.10
   0  -5  -1  108.69    5.30
   0  -5   1  107.59    6.10
   0  -5   1  109.49    5.30
   0  -5  -1  117.29    5.10
   0  -5  -1  111.59    4.30
   0  -5  -1  113.69    4.30
   0  -5   1  105.59    4.20
   0  -5  -1  114.79    5.30
   0   5  -1  106.39    4.80
   0   5   1  119.39    5.40
   0   5   1  101.19    5.50
   0   5  -1  109.89    5.40
   0   5   1  109.79    5.00
   0   5   1  109.89    5.30
   0   5  -1  105.09    5.00
   0   5  -1  108.29    4.90
   0   5   1  118.49    6.20
   0   5  -1  108.59    5.30
   0   5  -1  106.99    4.80
   0   5   1  109.09    5.40
   0   5  -1  105.09    6.10
   0   5   1  111.59    5.10
  -1  -5  -1  539.65   19.00
   1  -5   1  542.55   18.10
  -1  -5  -1  539.75   19.00
   1  -5   1  564.54   20.30
  -1  -5  -1  530.15   18.90
   1  -5   1  516.35   19.40
  -1  -5  -1  551.64   19.00
   1  -5   1  546.65   19.70
   1  -5   1  543.95   19.20
  -1  -5  -1  490.75   19.10
   1  -5   1  538.85   19.00
   1  -5   1  537.75   18.90
  -1  -5  -1  529.55   19.10
   1  -5   1  553.34   19.10
  -1  -5  -1  551.14   19.90
   1  -5   1  545.35   18.00
   1   5   1  559.34   19.20
  -1   5  -1  519.95   19.10
  -1   5  -1  523.45   18.80
  -1   5  -1  525.95   18.90
  -1   5  -1  541.65   20.20
   1   5   1  534.65   19.10
   1   5   1  554.34   19.10
   1   5   1  532.55   19.00
   1   5   1  531.05   19.00
  -1   5  -1  565.74   18.50
   1   5   1  509.95   19.90
   1   5   1  538.35   19.40
  -1   5  -1  544.85   19.20
  -1   5  -1  542.35   18.00
   2  -5   1 2474.35   82.29
  -2  -5  -1 2466.45   80.59
  -2  -5  -1 2507.35   80.89
   2  -5   1 2510.05   81.49
  -2  -5  -1 2478.05   81.09
  -2  -5  -1 2501.25   80.49
   2  -5   1 2469.05   80.69
  -2  -5  -1 2394.26   80.79
  -2  -5  -1 2482.25   80.89
  -2  -5  -1 2495.85   81.09
  -2  -5  -1 2509.05   80.99
   2  -5   1 2479.25   81.99
   2  -5   1 2499.15   80.19
   2  -5   1 2498.35   80.89
   2  -5   1 2510.05   81.59
   2  -5   1 2479.85   79.49
  -2  -5  -1 2290.37   81.49
   2   5   1 2561.24   81.89
   2   5   1 2473.45   80.99
  -2   5  -1 2364.16   80.89
  -2   5  -1 2557.64   81.09
  -2   5  -1 2561.74   82.19
   2   5   1 2438.96   80.89
   2   5   1 2440.86   80.79
   2   5   1 2478.95   81.09
   2   5   1 2494.35   80.99
  -2   5  -1 2467.65   80.19
  -2   5  -1 2463.95   79.99
  -2   5  -1 2409.26   81.19
   2   5   1 2696.83   81.49
  -3  -5  -1 3054.49   99.59
  -3  -5  -1 3178.48  100.89
   3  -5   1 3167.88  100.49
   3  -5   1 3089.89  100.89
  -3  -5  -1 3119.99  101.09
  -3  -5  -1 3063.29  101.39
  -3  -5  -1 3126.09  101.09
   3  -5   1 3091.09  101.69
  -3  -5  -1 3349.56  101.79
   3  -5   1 3038.30  101.59
   3  -5   1 3098.79  101.79
  -3  -5  -1 3157.78  100.99
  -3  -5  -1 2995.50  100.19
  -3  -5  -1 3065.79  101.19
   3  -5   1 3144.69  101.99
  -3  -5  -1 3120.59  100.49
  -3  -5  -1 3087.29   99.69
   3   5   1 3048.90  101.59
  -3   5  -1 3031.60  101.39
  -3   5  -1 3160.18  101.09
   3   5   1 3040.40  100.99
  -3   5  -1 3082.89  102.09
  -3   5  -1 3125.19  100.89
  -3   5  -1 3092.59   99.69
   3   5   1 3145.29  100.89
  -3   5  -1 3086.09  100.39
   3   5   1 3148.89  101.29
   3   5   1 3232.68  101.69
  -3   5  -1 3038.40  101.69
   3   5   1 3111.99  101.29
  -4  -5  -1  198.08    9.10
  -4  -5  -1  206.58    8.70
  -4  -5  -1  199.78    7.90
  -4  -5  -1  213.18    9.00
   4  -5   1  209.78    9.50
  -4  -5  -1  215.18    9.10
  -4  -5  -1  203.48    8.20
  -4  -5  -1  205.98    9.00
  -4  -5  -1  197.18    8.40
   4  -5   1  212.08    8.60
   4  -5   1  201.58    9.40
   4  -5   1  203.08    8.70
   4  -5   1  215.48    9.70
   4  -5   1  223.18   10.00
  -4  -5  -1  203.78    7.70
  -4  -5  -1  195.08    9.10
  -4  -5  -1  204.78    8.00
  -4   5  -1  211.98    8.80
  -4   5  -1  208.28    9.50
   4   5   1  208.48    9.20
  -4   5  -1  200.18    9.70
  -4   5  -1  212.08    8.90
   4   5   1  220.08    9.30
   4   5   1  199.88    8.50
  -4   5  -1  201.98    9.40
   4   5   1  218.78    9.60
  -4   5  -1  205.18    7.40
  -4   5  -1  232.08    8.70
  -5  -5  -1  203.08    8.90
   5  -5   1  199.48   10.00
   5  -5   1  198.78    9.40
  -5  -5  -1  189.38    8.00
  -5  -5  -1  199.58    9.80
  -5  -5  -1  200.98    8.70
   5  -5   1  186.68    9.10
  -5  -5  -1  192.78    8.80
  -5  -5  -1  196.08    9.00
  -5  -5  -1  195.28    7.90
  -5  -5  -1  190.88    9.10
  -5  -5  -1  196.48    8.90
   5  -5   1  201.28    9.70
  -5  -5  -1  212.98    8.40
   5  -5   1  193.28    8.70
  -5  -5  -1  197.48    8.10
   5  -5   1  203.68    8.80
   5   5   1  196.08    7.60
   5   5   1  211.48    9.30
   5   5   1  215.58    9.40
  -5   5  -1  200.08    8.60
   5   5   1  199.98    8.30
  -5   5  -1  199.28    9.50
  -5   5  -1  191.08    8.70
  -5   5  -1  207.08    9.70
  -5   5  -1  194.78    9.50
   5   5   1  196.68    7.50
  -5   5  -1  201.18    8.80
   5   5   1  184.08    9.30
   6  -5   1  751.92   26.80
  -6  -5  -1  732.43   25.00
   6  -5   1  740.33   27.80
   6  -5   1  715.43   26.10
  -6  -5  -1  672.63   25.70
  -6  -5  -1  761.02   27.60
  -6  -5  -1  724.93   25.50
  -6  -5  -1  750.12   25.80
   6  -5   1  727.53   26.30
   6  -5   1  735.33   27.40
  -6  -5  -1  732.33   25.00
  -6  -5  -1  725.53   27.70
  -6  -5  -1  735.23   26.30
  -6  -5  -1  743.43   26.00
   6   5   1  708.13   25.10
   6   5   1  723.23   25.10
  -6   5  -1  760.82   27.50
  -6   5  -1  753.02   26.90
   6   5   1  699.43   25.00
  -6   5  -1  699.13   28.20
  -6   5  -1  746.43   26.20
  -6   5  -1  730.73   26.00
   6   5   1  733.73   26.60
  -6   5  -1  740.73   26.10
   6   5   1  760.12   26.70
   6   5   1  698.03   26.80
   6   5   1  679.43   24.80
  -7  -5  -1 1592.74   52.59
   7  -5   1 1520.95   54.59
   7  -5   1 1640.64   53.89
   7  -5   1 1519.55   53.09
  -7  -5  -1 1500.55   52.59
  -7  -5  -1 1589.94   54.79
  -7  -5  -1 1544.25   51.89
   7  -5   1 1529.55   52.99
  -7  -5  -1 1605.84   53.09
  -7  -5  -1 1587.34   52.89
   7  -5   1 1603.64   55.29
  -7   5  -1 1583.94   53.29
  -7   5  -1 1607.84   53.09
   7   5   1 1618.34   53.89
   7   5   1 1598.84   53.89
  -7   5  -1 1567.94   53.59
   7   5   1 1533.15   51.89
  -7   5  -1 1617.14   54.89
  -7   5  -1 1485.45   52.89
   7   5   1 1555.14   52.29
   7   5   1 1546.95   51.69
   8  -5   1  363.06   15.80
  -8  -5  -1  395.56   15.10
  -8  -5  -1  390.36   14.60
  -8  -5  -1  376.36   15.60
   8  -5   1  362.46   15.30
  -8  -5  -1  419.06   16.30
   8  -5   1  395.06   16.40
   8  -5   1  404.86   18.00
  -8  -5  -1  408.56   17.70
   8   5   1  369.56   14.90
   8   5   1  369.46   14.50
   8   5   1  401.76   16.70
  -8   5  -1  385.06   16.10
   8   5   1  375.96   14.20
  -8   5  -1  401.76   16.20
  -8   5  -1  402.46   17.60
   8   5   1  386.66   15.30
  -8   5  -1  401.96   15.80
  -9  -5  -1  240.38   10.00
  -9  -5  -1  250.07   13.10
  -9  -5  -1  240.48   11.30
   9  -5   1  270.77   13.90
   9  -5   1  223.68   10.50
   9  -5   1  236.78   11.60
  -9  -5  -1  221.38    9.90
   9  -5   1  233.98    9.60
  -9  -5  -1  256.27   11.90
  -9   5  -1  231.98   11.30
   9   5   1  229.28   12.10
   9   5   1  238.48   12.20
   9   5   1  257.47   12.10
   9   5   1  216.98    9.70
   9   5   1  235.48   10.90
  -9   5  -1  231.78   11.00
  -9   5  -1  229.58   11.60
  -9   5  -1  247.98   13.20
   9   5   1  236.08    9.30
 -10  -5  -1   17.40    3.60
 -10  -5  -1   23.00    2.70
 -10  -5  -1   28.40    4.80
  10  -5   1   19.60    4.10
  10  -5   1   20.70    2.90
 -10  -5  -1   18.70    3.10
  10  -5   1   16.50    4.90
 -10  -5  -1   23.00    5.40
  10   5   1   26.60    4.50
 -10   5  -1   19.50    3.80
  10   5   1   22.10    3.70
  10   5   1   17.40    2.90
  10   5   1   16.80    4.40
 -10   5  -1   21.80    4.60
  10   5   1   18.30    2.30
 -10   5  -1   23.30    5.20
 -10   5  -1   20.40    3.40
  10   5   1   16.70    4.30
  11  -5   1  227.98   14.30
 -11  -5  -1  247.18   11.00
  11  -5   1  225.68   10.30
 -11  -5  -1  241.08   12.40
 -11  -5  -1  256.57   14.20
 -11  -5  -1  238.98    9.40
  11  -5   1  252.77   12.50
 -11  -5  -1  259.77   13.20
 -11   5  -1  238.08   11.70
  11   5   1  238.38   11.80
 -11   5  -1  235.68   15.00
 -11   5  -1  243.58   14.10
 -11   5  -1  234.98   12.50
  11   5   1  245.48   12.80
  11   5   1  219.68    9.00
  11   5   1  222.98   10.30
  11   5   1  246.98   13.10
  11   5   1  234.58   13.00
 -12  -5  -1  119.79    9.00
 -12  -5  -1  142.69   10.00
  12  -5   1  129.19    7.10
  12  -5   1  141.09   11.40
  12  -5   1  129.09    8.70
 -12  -5  -1  137.49   10.70
  12   5   1  134.89    8.60
  12   5   1  120.69    9.20
  12   5   1  139.99    9.90
 -12   5  -1  126.69    8.30
 -12   5  -1  128.39   10.70
 -12   5  -1  134.69    9.40
  12   5   1  110.79    7.00
 -12   5  -1  126.79    7.70
  12   5   1  134.69   10.00
  13  -5   1  396.56   16.70
  13  -5   1  421.16   22.20
 -13  -5  -1  417.76   20.30
 -13  -5  -1  448.86   22.10
  13  -5   1  436.56   18.70
 -13   5  -1  411.26   21.60
  13   5   1  427.56   19.70
  13   5   1  392.56   18.50
 -13   5  -1  399.06   18.30
 -13   5  -1  424.86   19.70
  13   5   1  451.05   20.70
  13   5   1  415.86   20.00
 -13   5  -1  406.56   17.10
  14  -5   1   91.99    6.80
 -14  -5  -1  110.49   10.60
  14  -5   1  103.69    8.50
  14  -5   1   83.69   12.10
 -14  -5  -1   99.69   11.00
 -14   5  -1  121.19   11.80
 -14   5  -1  115.39    9.80
 -14   5  -1   97.19    8.30
  14   5   1  115.39   10.40
  14   5   1  101.79    9.20
 -15  -5  -1  396.56   21.70
  15  -5   1  373.26   21.80
  15  -5   1  380.46   17.20
  15  -5   1  329.87   15.60
 -15   5  -1  360.26   19.00
 -15   5  -1  379.06   21.40
  15   5   1  434.76   28.40
  15   5   1  355.46   18.60
 -15   5  -1  352.76   17.50
 -15  -6   1  126.49   14.00
  15  -6  -1   83.29    6.80
  15  -6  -1   98.19    8.60
  15  -6  -1   75.29   11.80
 -15  -6   1   91.09   10.20
  15   6  -1   92.29    9.40
 -15   6   1   82.69    8.40
  15   6  -1   88.09    9.20
 -15   6   1   95.49    8.50
 -15   6   1   96.59   11.10
 -14  -6   1  158.78    9.40
  14  -6  -1  162.38   13.50
  14  -6  -1  159.98   10.60
  14  -6  -1  153.78    8.60
 -14  -6   1  157.58   12.80
 -14  -6   1  154.98   12.10
 -14  -6   1  139.79    7.90
 -14   6   1  144.89   12.50
  14   6  -1  156.98   11.30
  14   6  -1  164.18   11.50
 -14   6   1  151.78   10.20
  14   6  -1  159.58   11.40
 -14   6   1  169.98   10.70
 -14   6   1  154.08   11.20
 -13  -6   1   55.69    5.00
  13  -6  -1   56.89    5.00
  13  -6  -1   75.49    9.10
 -13  -6   1   63.69    7.80
 -13  -6   1   68.19    8.70
  13  -6  -1   60.29    6.80
 -13  -6   1   47.00    6.80
  13   6  -1   64.89    7.00
 -13   6   1   58.69    6.30
  13   6  -1   64.39    7.20
  13   6  -1   59.19    6.80
 -13   6   1   50.39    6.00
  13   6  -1   59.99    6.00
 -13   6   1   60.19    8.60
 -13   6   1   76.19    6.70
  12  -6  -1   30.70    5.40
 -12  -6   1   29.70    6.40
 -12  -6   1   21.50    5.00
 -12  -6   1   26.20    4.70
  12  -6  -1   22.80    6.10
 -12  -6   1   27.00    4.70
 -12  -6   1   29.30    5.30
  12   6  -1   26.90    4.40
  12   6  -1   29.90    5.50
 -12   6   1   26.60    4.80
  12   6  -1   18.00    4.60
  12   6  -1   33.20    5.90
 -12   6   1   21.80    5.00
 -12   6   1   24.90    5.10
 -12   6   1   25.90    4.70
  11  -6  -1  116.99    8.30
 -11  -6   1  118.99    7.20
 -11  -6   1  110.99    7.90
  11  -6  -1  123.59    9.90
 -11  -6   1  131.39    8.70
 -11  -6   1  102.09    8.90
 -11  -6   1  122.39    9.80
 -11   6   1  121.09    8.30
  11   6  -1  113.99    7.30
  11   6  -1  116.59    8.80
 -11   6   1  127.09    7.70
 -11   6   1  114.39    9.20
  11   6  -1  122.49    8.40
  11   6  -1  115.79    8.30
 -11   6   1  109.39    7.80
 -10  -6   1   41.10    4.70
 -10  -6   1   39.80    5.50
  10  -6  -1   35.90    5.10
  10  -6  -1   34.00    4.10
  10  -6  -1   34.90    5.50
 -10  -6   1   40.00    6.20
 -10  -6   1   41.70    5.90
 -10  -6   1   39.00    4.40
  10   6  -1   38.30    4.20
 -10   6   1   39.90    5.20
 -10   6   1   43.10    4.60
 -10   6   1   37.00    4.80
  10   6  -1   40.80    5.90
 -10   6   1   52.39    7.40
  10   6  -1   45.70    6.60
   9  -6  -1  389.16   16.70
  -9  -6   1  394.26   17.80
  -9  -6   1  387.36   16.10
   9  -6  -1  348.77   15.00
   9  -6  -1  400.66   16.60
  -9  -6   1  387.46   15.20
   9  -6  -1  394.46   18.00
  -9  -6   1  372.96   15.90
  -9  -6   1  379.06   15.60
   9   6  -1  375.26   15.00
   9   6  -1  375.86   16.10
   9   6  -1  384.86   16.50
  -9   6   1  391.16   17.60
   9   6  -1  352.66   15.00
  -9   6   1  376.46   15.30
   9   6  -1  381.16   17.00
  -9   6   1  375.96   16.00
  -9   6   1  376.46   16.70
  -8  -6   1 1381.16   45.00
  -8  -6   1 1402.16   48.00
   8  -6  -1 1394.06   49.20
   8  -6  -1 1411.06   47.70
  -8  -6   1 1305.37   46.60
   8  -6  -1 1318.47   47.50
   8  -6  -1 1307.37   48.30
  -8  -6   1 1341.87   47.50
   8  -6  -1 1446.36   48.30
  -8  -6   1 1412.66   47.20
  -8  -6   1 1379.96   46.50
   8  -6  -1 1308.37   47.40
  -8   6   1 1419.06   48.00
   8   6  -1 1361.66   46.10
   8   6  -1 1395.36   47.40
   8   6  -1 1321.17   46.50
   8   6  -1 1305.57   46.00
   8   6  -1 1430.06   48.40
  -8   6   1 1379.26   48.40
  -8   6   1 1398.16   48.80
  -8   6   1 1389.16   46.50
   8   6  -1 1346.97   49.40
  -7  -6   1    3.90    1.30
  -7  -6   1    4.10    2.00
   7  -6  -1    5.50    2.50
  -7  -6   1    7.20    2.20
   7  -6  -1    1.70    2.10
  -7  -6   1    2.70    1.80
   7  -6  -1    4.40    1.60
   7  -6  -1    3.50    3.30
  -7  -6   1    5.00    1.80
  -7  -6   1    5.80    2.00
   7  -6  -1    2.80    1.90
   7  -6  -1    4.70    2.20
   7  -6  -1    2.70    2.50
   7   6  -1    7.60    2.30
   7   6  -1    8.00    2.20
  -7   6   1    4.80    2.20
   7   6  -1    5.40    2.50
  -7   6   1    3.30    2.10
   7   6  -1    4.10    1.40
  -7   6   1    1.60    2.00
   7   6  -1    7.30    1.80
  -7   6   1    2.60    1.70
   7   6  -1    3.20    2.60
  -7   6   1    2.80    2.50
   6  -6  -1  267.27   11.80
  -6  -6   1  251.97   11.70
  -6  -6   1  260.37   10.70
   6  -6  -1  253.87   10.20
   6  -6  -1  264.07   11.20
  -6  -6   1  249.18   11.00
  -6  -6   1  246.88   10.50
  -6  -6   1  258.47   11.30
   6  -6  -1  257.57   11.70
  -6  -6   1  257.57    9.50
  -6  -6   1  260.87   10.10
   6  -6  -1  256.87   11.80
  -6  -6   1  274.77   10.80
   6  -6  -1  260.37   12.20
  -6   6   1  247.38   11.30
  -6   6   1  264.67   12.40
  -6   6   1  260.67   11.90
  -6   6   1  257.97   11.80
   6   6  -1  256.17    9.80
   6   6  -1  253.47   11.00
  -6   6   1  261.17   10.30
   6   6  -1  275.17   12.00
   6   6  -1  268.47   11.50
  -6   6   1  263.07   11.30
  -5  -6   1  610.34   22.70
  -5  -6   1  597.34   21.40
   5  -6  -1  592.84   22.20
  -5  -6   1  568.64   21.80
   5  -6  -1  607.34   22.40
  -5  -6   1  587.84   20.50
  -5  -6   1  598.54   20.90
  -5  -6   1  583.64   22.00
   5  -6  -1  596.44   21.60
   5  -6  -1  600.54   20.70
  -5  -6   1  582.44   20.90
  -5  -6   1  610.94   20.90
  -5  -6   1  601.94   21.40
   5  -6  -1  615.94   22.70
  -5  -6   1  592.04   21.70
   5  -6  -1  589.64   22.50
   5   6  -1  582.74   20.10
   5   6  -1  591.14   21.80
  -5   6   1  578.94   21.40
   5   6  -1  617.54   21.50
  -5   6   1  601.94   21.80
  -5   6   1  577.74   21.80
   5   6  -1  592.84   22.30
   5   6  -1  587.74   21.80
   5   6  -1  578.74   20.10
  -5   6   1  597.84   22.20
  -5   6   1  612.74   23.20
   4  -6  -1 4256.77  134.89
   4  -6  -1 4119.39  136.19
   4  -6  -1 4073.79  136.69
  -4  -6   1 4110.19  135.49
   4  -6  -1 4292.87  135.69
   4  -6  -1 4074.79  134.79
   4  -6  -1 4264.47  136.49
  -4  -6   1 4278.07  134.99
   4  -6  -1 4317.87  138.89
  -4  -6   1 4223.08  135.19
  -4  -6   1 4344.17  137.29
  -4  -6   1 4295.27  137.09
  -4  -6   1 4070.29  135.49
  -4  -6   1 4025.60  134.89
  -4  -6   1 4801.52  141.19
  -4  -6   1 4156.58  135.79
  -4   6   1 3999.80  135.69
  -4   6   1 4392.56  137.59
   4   6  -1 4187.38  135.59
   4   6  -1 4245.58  136.59
   4   6  -1 4225.48  135.99
  -4   6   1 4200.18  136.09
  -4   6   1 4101.59  135.49
   4   6  -1 4010.10  134.09
   4   6  -1 4012.90  134.09
   4   6  -1 4156.68  135.99
  -4   6   1 4107.99  136.99
   3  -6  -1  208.08    8.90
  -3  -6   1  221.88    9.10
   3  -6  -1  237.38    9.60
  -3  -6   1  228.28    9.40
  -3  -6   1  223.78    9.10
  -3  -6   1  207.88    8.60
  -3  -6   1  204.98    9.40
   3  -6  -1  258.57    9.90
  -3  -6   1  200.18    9.30
  -3  -6   1  237.68    9.60
   3  -6  -1  220.68   10.30
  -3  -6   1  232.58    9.20
   3  -6  -1  207.58    9.20
   3  -6  -1  229.08    8.70
  -3  -6   1  226.18   10.50
  -3  -6   1  206.28    8.50
   3   6  -1  225.98    9.10
  -3   6   1  204.38    9.30
  -3   6   1  246.58   11.00
  -3   6   1  227.38    9.20
   3   6  -1  220.88    9.50
  -3   6   1  222.78    9.00
  -3   6   1  203.98    8.80
   3   6  -1  227.28    9.80
  -3   6   1  218.38    8.20
   3   6  -1  225.08    9.50
   3   6  -1  234.98    9.40
  -3   6   1  232.18    9.60
  -2  -6   1  518.35   18.10
  -2  -6   1  524.85   19.20
   2  -6  -1  538.75   18.40
  -2  -6   1  491.65   18.80
   2  -6  -1  533.75   18.50
  -2  -6   1  526.85   18.10
   2  -6  -1  520.05   19.00
  -2  -6   1  527.65   19.00
   2  -6  -1  527.15   18.70
   2  -6  -1  521.65   18.60
  -2  -6   1  562.64   20.50
   2  -6  -1  523.55   19.60
  -2  -6   1  528.95   19.20
  -2  -6   1  524.15   18.50
   2  -6  -1  546.75   18.80
  -2  -6   1  522.65   19.10
  -2  -6   1  526.25   19.10
  -2  -6   1  516.95   18.60
   2  -6  -1  531.85   19.20
   2  -6  -1  526.15   18.00
   2  -6  -1  527.75   20.20
   2   6  -1  532.55   19.20
  -2   6   1  530.65   19.00
  -2   6   1  519.65   18.10
   2   6  -1  534.85   19.10
  -2   6   1  555.34   19.30
  -2   6   1  520.65   20.40
   2   6  -1  499.25   19.00
  -2   6   1  513.05   18.30
  -2   6   1  522.75   18.40
   2   6  -1  533.65   18.60
   2   6  -1  520.85   18.60
  -2   6   1  500.65   18.10
   2   6  -1  499.65   17.40
  -1  -6   1  366.46   13.40
  -1  -6   1  350.26   14.00
   1  -6  -1  375.66   15.10
  -1  -6   1  365.56   13.70
  -1  -6   1  355.16   13.50
  -1  -6   1  379.26   14.20
  -1  -6   1  364.86   14.00
   1  -6  -1  380.36   13.30
   1  -6  -1  380.26   13.40
   1  -6  -1  356.66   13.90
   1  -6  -1  363.56   13.20
  -1  -6   1  379.56   14.40
  -1  -6   1  359.86   13.30
   1  -6  -1  363.76   14.00
   1  -6  -1  372.76   14.50
   1  -6  -1  371.16   13.50
  -1  -6   1  341.27   13.20
   1  -6  -1  367.46   13.30
  -1  -6   1  396.66   15.40
  -1   6   1  371.66   14.00
  -1   6   1  376.96   13.50
   1   6  -1  372.66   14.10
  -1   6   1  369.46   12.60
   1   6  -1  378.66   13.40
   1   6  -1  369.96   13.90
   1   6  -1  368.96   14.10
  -1   6   1  382.26   15.40
  -1   6   1  368.76   12.60
   1   6  -1  371.16   15.20
   1   6  -1  353.56   12.80
   0  -6   1 2314.67   73.39
   0  -6  -1 2242.28   73.39
   0  -6  -1 2240.48   72.89
   0  -6   1 2237.58   73.69
   0  -6   1 2256.77   73.19
   0  -6  -1 2258.37   73.69
   0  -6  -1 2279.47   72.39
   0  -6  -1 2234.98   73.29
   0  -6   1 2333.97   72.79
   0  -6   1 2277.07   74.29
   0  -6  -1 2283.57   74.99
   0  -6   1 2296.77   73.49
   0  -6  -1 2253.77   72.39
   0  -6  -1 2283.77   73.89
   0  -6   1 2097.09   74.89
   0  -6  -1 2332.57   74.19
   0  -6   1 2171.18   74.09
   0   6  -1 2277.17   75.29
   0   6   1 2250.57   74.29
   0   6  -1 2215.28   72.79
   0   6   1 2237.58   73.49
   0   6  -1 2294.37   73.89
   0   6   1 2233.18   73.29
   0   6   1 2130.59   74.89
   0   6  -1 2210.48   72.79
   0   6  -1 2286.77   73.89
   0   6   1 2280.57   73.79
   0   6   1 2226.38   73.69
   0   6  -1 2237.18   72.79
   0   6  -1 2135.79   73.19
  -1  -6  -1  102.69    5.30
  -1  -6  -1   99.79    5.20
   1  -6   1  100.59    5.10
   1  -6   1   97.19    5.70
  -1  -6  -1  101.99    5.30
  -1  -6  -1   99.19    5.20
  -1  -6  -1  103.19    4.80
  -1  -6  -1  100.19    5.50
   1  -6   1  107.99    4.40
   1  -6   1   89.39    5.70
   1  -6   1  100.59    5.40
   1  -6   1  101.59    5.30
   1  -6   1  102.39    6.40
  -1  -6  -1  100.99    5.40
   1  -6   1  106.39    4.30
  -1  -6  -1  103.09    5.10
  -1  -6  -1   97.49    6.00
   1  -6   1  100.39    5.10
   1  -6   1  104.19    5.30
  -1   6  -1  105.49    5.50
  -1   6  -1  101.89    4.80
   1   6   1  103.89    5.40
   1   6   1  100.49    5.70
   1   6   1   98.79    5.20
  -1   6  -1  101.89    5.10
  -1   6  -1  102.09    4.30
  -1   6  -1  105.59    6.50
   1   6   1   98.79    6.20
  -1   6  -1   99.39    5.00
   1   6   1   99.39    5.30
   1   6   1  105.59    5.50
   1   6   1  109.89    5.60
  -2  -6  -1  540.55   19.40
  -2  -6  -1  556.74   19.90
  -2  -6  -1  502.85   19.70
   2  -6   1  564.04   20.60
   2  -6   1  554.34   21.00
  -2  -6  -1  562.84   19.60
   2  -6   1  543.45   18.80
  -2  -6  -1  548.25   19.70
   2  -6   1  555.54   19.80
  -2  -6  -1  516.75   20.50
   2  -6   1  551.84   20.20
  -2  -6  -1  551.24   19.70
  -2  -6  -1  544.15   19.80
   2  -6   1  533.65   19.40
   2  -6   1  566.14   20.50
   2  -6   1  543.95   18.30
  -2  -6  -1  554.14   19.90
  -2   6  -1  520.85   19.60
  -2   6  -1  544.55   18.80
   2   6   1  567.74   19.70
  -2   6  -1  524.05   19.80
   2   6   1  542.85   20.10
   2   6   1  559.14   20.90
  -2   6  -1  562.14   20.10
  -2   6  -1  519.25   21.00
   2   6   1  548.35   19.90
  -2   6  -1  551.24   18.80
   2   6   1  560.94   20.00
   2   6   1  535.35   19.70
   2   6   1  546.55   19.80
   3  -6   1   70.79    5.10
   3  -6   1   62.99    4.00
  -3  -6  -1   63.19    4.10
  -3  -6  -1   62.29    4.00
  -3  -6  -1   58.19    4.10
  -3  -6  -1   60.19    2.90
  -3  -6  -1   55.59    4.50
  -3  -6  -1   64.79    4.30
   3  -6   1   57.29    3.60
  -3  -6  -1   56.69    3.80
   3  -6   1   67.29    4.90
   3  -6   1   54.39    3.90
  -3  -6  -1   69.79    3.70
  -3  -6  -1   59.09    4.30
  -3  -6  -1   67.89    4.30
   3  -6   1   59.59    4.80
   3  -6   1   60.49    4.90
   3  -6   1   63.69    4.70
   3   6   1   67.29    5.00
  -3   6  -1   67.89    5.30
  -3   6  -1   65.19    4.40
   3   6   1   69.09    4.40
   3   6   1   69.69    4.60
   3   6   1   59.89    4.50
   3   6   1   64.19    4.30
  -3   6  -1   66.79    4.30
   3   6   1   67.49    4.40
  -3   6  -1   71.79    4.60
  -3   6  -1   61.29    3.60
  -3   6  -1   61.39    4.60
   3   6   1   53.29    3.90
  -4  -6  -1 3242.38  104.49
  -4  -6  -1 3142.19  104.59
  -4  -6  -1 3147.59  104.59
   4  -6   1 3214.28  105.69
   4  -6   1 3260.57  103.89
  -4  -6  -1 3222.08  104.69
   4  -6   1 3180.08  105.29
   4  -6   1 3271.37  105.69
  -4  -6  -1 3132.69  103.99
  -4  -6  -1 3228.68  103.79
  -4  -6  -1 3194.08  102.99
   4  -6   1 3186.38  105.39
   4  -6   1 3097.59  104.09
  -4  -6  -1 3155.78  104.79
  -4  -6  -1 3159.48  103.19
  -4  -6  -1 3527.95  105.49
  -4  -6  -1 3121.59  102.89
   4   6   1 3277.97  104.59
  -4   6  -1 3173.28  105.69
  -4   6  -1 3198.08  103.79
   4   6   1 3152.68  104.69
   4   6   1 3310.57  105.29
  -4   6  -1 3222.98  104.59
   4   6   1 3185.68  104.09
  -4   6  -1 3033.30  104.79
   4   6   1 3260.77  104.79
  -4   6  -1 3139.49  104.09
  -4   6  -1 3176.38  105.29
  -5  -6  -1  285.57   11.90
  -5  -6  -1  288.37   10.90
  -5  -6  -1  278.87   10.40
  -5  -6  -1  284.37   12.20
  -5  -6  -1  295.47   12.20
   5  -6   1  316.87   13.60
   5  -6   1  292.17   11.90
   5  -6   1  292.77   11.80
  -5  -6  -1  286.07   11.40
  -5  -6  -1  299.47   11.30
  -5  -6  -1  292.67   12.40
  -5  -6  -1  317.07   13.70
   5  -6   1  306.37   12.90
   5  -6   1  285.27   12.90
  -5  -6  -1  289.07   11.10
  -5   6  -1  283.27   11.60
  -5   6  -1  293.37   11.90
  -5   6  -1  299.57   12.10
  -5   6  -1  276.67   12.60
  -5   6  -1  294.77   13.10
   5   6   1  257.77   12.50
   5   6   1  308.57   12.60
  -5   6  -1  271.67   12.60
   5   6   1  289.87   12.40
   5   6   1  281.77   11.50
  -6  -6  -1  804.52   28.30
  -6  -6  -1  811.42   29.10
  -6  -6  -1  839.92   30.80
   6  -6   1  814.02   30.80
   6  -6   1  835.02   30.20
   6  -6   1  817.42   31.00
  -6  -6  -1  845.02   29.50
   6  -6   1  792.72   29.80
   6  -6   1  807.52   29.20
  -6  -6  -1  827.52   28.60
  -6  -6  -1  782.62   29.50
  -6  -6  -1  820.62   28.20
  -6  -6  -1  794.32   28.30
   6   6   1  777.12   27.30
   6   6   1  870.31   30.10
  -6   6  -1  809.22   29.30
   6   6   1  835.82   29.80
   6   6   1  813.12   28.40
  -6   6  -1  830.72   30.40
   6   6   1  788.02   27.30
  -6   6  -1  858.71   30.60
   6   6   1  887.01   30.60
  -6   6  -1  841.42   29.30
  -6   6  -1  836.92   30.00
  -7  -6  -1   50.29    3.60
   7  -6   1   44.50    4.30
   7  -6   1   54.59    5.80
   7  -6   1   58.89    5.20
   7  -6   1   53.89    5.50
   7  -6   1   50.59    4.90
  -7  -6  -1   48.90    5.50
  -7  -6  -1   49.10    4.10
  -7   6  -1   58.79    5.60
  -7   6  -1   52.69    4.50
   7   6   1   45.00    4.70
  -7   6  -1   43.60    4.80
   7   6   1   45.40    4.80
   7   6   1   54.39    4.90
  -7   6  -1   52.69    4.60
   7   6   1   49.80    3.60
  -7   6  -1   49.60    4.20
   7   6   1   47.10    3.30
  -8  -6  -1   62.69    4.80
  -8  -6  -1   74.09    4.60
   8  -6   1   70.59    5.30
   8  -6   1   67.69    6.90
   8  -6   1   77.89    6.20
  -8  -6  -1   73.89    6.90
  -8  -6  -1   75.69    5.50
  -8   6  -1   67.79    5.90
   8   6   1   64.69    4.30
   8   6   1   70.19    6.20
   8   6   1   79.59    6.10
  -8   6  -1   70.29    6.60
  -8   6  -1   82.89    6.30
   8   6   1   77.49    6.00
   8   6   1   67.59    4.30
   8   6   1   72.99    4.30
  -8   6  -1   69.49    5.50
  -9  -6  -1  156.68    7.90
  -9  -6  -1  171.38   10.80
   9  -6   1  146.29    8.30
  -9  -6  -1  142.69   11.90
  -9  -6  -1  151.68    8.40
   9  -6   1  151.38   10.70
   9  -6   1  163.28    6.90
  -9  -6  -1  161.58    7.60
  -9   6  -1  154.88   10.20
   9   6   1  146.39    7.70
   9   6   1  161.78    9.60
  -9   6  -1  164.18    9.10
   9   6   1  149.69    7.40
   9   6   1  165.98   10.00
  -9   6  -1  153.08    9.10
  -9   6  -1  163.88    8.90
   9   6   1  156.78    7.00
   9   6   1  156.18    9.30
 -10  -6  -1  198.68    9.20
  10  -6   1  215.28   11.30
 -10  -6  -1  187.18    9.00
  10  -6   1  179.98    9.70
 -10  -6  -1  193.38   10.20
  10  -6   1  193.38   12.60
  10  -6   1  203.48    8.80
 -10  -6  -1  196.38   12.30
 -10  -6  -1  221.18   11.20
  10   6   1  211.48   11.50
 -10   6  -1  203.08   10.70
  10   6   1  186.38    9.00
 -10   6  -1  222.28   12.70
  10   6   1  198.08   11.50
  10   6   1  205.48    9.80
 -10   6  -1  195.98   10.70
 -10   6  -1  206.48   10.60
  10   6   1  207.18   11.20
  10   6   1  194.48    8.20
  11  -6   1  110.39    5.90
 -11  -6  -1  103.19    7.80
  11  -6   1  109.49    9.80
  11  -6   1  125.29    8.30
 -11  -6  -1  116.79    8.40
 -11  -6  -1  112.09    9.70
 -11  -6  -1  100.29    6.30
 -11  -6  -1  108.89    5.80
 -11   6  -1  107.79    8.00
  11   6   1  113.09    8.80
  11   6   1  102.59    8.00
  11   6   1  112.29    8.60
 -11   6  -1  115.79    9.40
  11   6   1  109.69    7.20
  11   6   1  106.79    6.30
 -11   6  -1  112.49    7.80
 -11   6  -1  120.29    9.90
  11   6   1  111.19    5.00
  12  -6   1   -1.10    3.60
  12  -6   1    9.70    2.50
  12  -6   1    4.10    3.10
 -12  -6  -1    7.00    3.90
 -12  -6  -1    2.40    3.90
 -12   6  -1    5.30    4.00
 -12   6  -1    5.20    3.00
 -12   6  -1    3.70    2.90
  12   6   1    5.30    3.60
  12   6   1    3.20    3.60
 -12   6  -1    4.00    3.50
  12   6   1    3.70    2.90
  12   6   1    3.40    3.50
  13  -6   1  127.69    9.20
 -13  -6  -1  119.59   10.20
 -13  -6  -1  117.69   11.50
  13  -6   1  102.69    6.60
  13  -6   1  115.99   12.10
 -13  -6  -1   92.09    9.20
 -13   6  -1  140.29   11.90
  13   6   1  117.39   10.00
 -13   6  -1  116.39    8.10
 -13   6  -1  118.59    9.50
 -13   6  -1  124.99    9.10
  13   6   1  117.49   10.30
  13   6   1  116.19    9.60
 -14  -6  -1  761.02   34.10
  14  -6   1  733.23   31.60
 -14  -6  -1  790.52   32.40
  14  -6   1  766.12   34.70
  14  -6   1  797.12   30.50
 -14   6  -1  749.03   31.00
  14   6   1  711.73   31.50
  14   6   1  746.63   32.00
 -14   6  -1  754.12   30.30
  14   6   1  749.23   32.30
 -14   6  -1  744.43   33.60
  15  -6   1  199.98   12.00
 -15  -6  -1  219.38   15.80
  15  -6   1  174.08   15.50
 -15  -6  -1  187.38   13.90
  15  -6   1  159.08    9.50
  15   6   1  195.48   13.80
 -15   6  -1  186.68   12.20
 -15   6  -1  204.88   13.00
  15   6   1  181.18   12.70
 -15   6  -1  228.78   16.00
 -15  -7   1  547.85   26.80
 -15  -7   1  532.65   24.90
  15  -7  -1  555.34   23.80
  15  -7  -1  543.85   27.50
  15  -7  -1  477.75   20.30
 -15   7   1  519.35   23.40
  15   7  -1  541.15   24.40
 -15   7   1  514.65   22.50
  15   7  -1  514.75   24.00
 -15   7   1  489.05   22.20
 -15   7   1  500.45   25.90
  14  -7  -1   73.79   11.10
 -14  -7   1   67.79    6.30
  14  -7  -1   70.49    8.10
 -14  -7   1   64.29    8.90
  14  -7  -1   64.29    5.60
 -14  -7   1   75.69   11.00
  14   7  -1   76.79    8.20
 -14   7   1   83.49    7.40
 -14   7   1   77.19    8.10
  14   7  -1   63.89    8.80
 -14   7   1   78.29   11.20
  14   7  -1   72.69    8.20
 -14   7   1   62.49    7.00
  13  -7  -1   24.80    5.20
 -13  -7   1   34.80    5.10
 -13  -7   1   29.00    4.40
  13  -7  -1   33.60    7.50
  13  -7  -1   23.00    3.80
 -13  -7   1   29.10    5.80
 -13  -7   1   31.80    6.20
 -13  -7   1   23.60    5.90
 -13   7   1   36.50    5.80
 -13   7   1   26.20    5.90
 -13   7   1   30.20    5.70
  13   7  -1   42.20    6.90
  13   7  -1   24.70    5.20
  13   7  -1   35.70    7.00
 -13   7   1   25.70    6.00
  12  -7  -1    6.40    4.10
  12  -7  -1    3.90    2.90
 -12  -7   1   11.10    3.00
 -12  -7   1    8.20    4.10
 -12  -7   1    1.70    2.90
 -12  -7   1   10.40    3.90
  12   7  -1    9.80    3.70
  12   7  -1    5.80    3.80
 -12   7   1    7.50    3.50
 -12   7   1    6.40    2.70
 -12   7   1   10.90    4.80
  12   7  -1    7.00    2.40
  12   7  -1    6.90    3.20
 -12   7   1   10.30    3.50
 -11  -7   1  832.52   29.70
  11  -7  -1  841.62   31.80
 -11  -7   1  844.12   33.50
  11  -7  -1  849.52   33.90
 -11  -7   1  752.02   30.10
 -11  -7   1  813.62   31.20
 -11  -7   1  762.92   30.30
  11   7  -1  797.62   31.50
  11   7  -1  856.11   32.50
  11   7  -1  748.63   29.20
 -11   7   1  831.32   33.00
 -11   7   1  803.42   30.00
 -11   7   1  840.52   31.10
  11   7  -1  820.52   31.20
  10  -7  -1   60.49    5.20
  10  -7  -1   57.19    6.70
 -10  -7   1   60.99    7.40
  10  -7  -1   68.19    6.40
 -10  -7   1   59.69    5.30
 -10  -7   1   65.39    5.60
 -10  -7   1   61.99    6.10
  10  -7  -1   70.69    7.80
 -10  -7   1   58.69    5.70
  10   7  -1   60.69    6.00
  10   7  -1   61.79    6.70
 -10   7   1   59.29    6.50
 -10   7   1   64.29    6.00
 -10   7   1   63.59    7.10
 -10   7   1   61.09    5.40
  10   7  -1   61.69    4.70
  10   7  -1   61.59    6.60
  -9  -7   1 1003.90   37.70
   9  -7  -1 1048.70   38.60
   9  -7  -1 1100.99   40.10
  -9  -7   1 1019.20   36.50
   9  -7  -1  962.50   36.30
  -9  -7   1 1084.69   37.50
   9  -7  -1 1065.39   40.60
  -9  -7   1 1014.50   36.90
  -9   7   1 1090.49   39.40
   9   7  -1 1084.29   37.80
  -9   7   1 1060.99   36.60
   9   7  -1 1073.79   38.30
   9   7  -1 1080.19   39.10
  -9   7   1 1041.70   38.80
  -9   7   1 1051.49   37.80
   9   7  -1  986.70   35.80
   8  -7  -1  275.87   11.90
   8  -7  -1  301.97   13.30
  -8  -7   1  287.07   13.00
  -8  -7   1  282.97   11.10
  -8  -7   1  298.77   12.70
  -8  -7   1  300.07   14.40
  -8  -7   1  293.27   12.40
   8  -7  -1  305.97   14.80
   8  -7  -1  328.67   17.00
  -8  -7   1  306.07   12.50
   8   7  -1  300.07   13.10
  -8   7   1  291.67   12.10
  -8   7   1  287.17   14.00
  -8   7   1  283.47   13.20
   8   7  -1  271.47   11.20
   8   7  -1  289.57   13.50
  -8   7   1  289.47   14.20
   8   7  -1  283.47   13.90
  -7  -7   1 1595.54   52.59
  -7  -7   1 1642.84   54.29
   7  -7  -1 1581.34   55.99
  -7  -7   1 1715.13   56.19
   7  -7  -1 1656.73   56.19
  -7  -7   1 1623.54   54.29
   7  -7  -1 1670.83   55.09
  -7  -7   1 1609.24   54.19
  -7  -7   1 1624.64   54.29
   7  -7  -1 1671.63   56.69
  -7  -7   1 1528.35   53.99
   7  -7  -1 1598.14   54.79
   7   7  -1 1669.53   55.59
   7   7  -1 1677.53   54.99
  -7   7   1 1611.44   53.79
   7   7  -1 1528.75   52.79
  -7   7   1 1542.15   54.79
  -7   7   1 1631.84   56.69
   7   7  -1 1526.05   52.79
   7   7  -1 1630.24   56.09
  -7   7   1 1593.14   55.89
  -6  -7   1   12.70    2.20
  -6  -7   1   12.90    2.40
  -6  -7   1   11.20    2.30
  -6  -7   1   11.80    2.30
   6  -7  -1   12.70    2.90
   6  -7  -1   11.90    2.90
  -6  -7   1   13.10    2.30
  -6  -7   1   15.30    3.20
  -6  -7   1   18.50    2.00
   6  -7  -1   15.70    3.10
   6  -7  -1   11.30    2.50
   6  -7  -1   15.50    2.30
  -6   7   1   13.50    2.40
  -6   7   1   14.00    3.10
  -6   7   1   14.90    3.10
   6   7  -1   14.20    3.60
   6   7  -1    8.20    2.20
  -6   7   1   12.90    3.50
   6   7  -1   15.00    1.50
   6   7  -1   12.20    2.80
   6   7  -1   10.80    2.50
  -5  -7   1 1408.26   46.60
   5  -7  -1 1365.26   47.70
  -5  -7   1 1442.76   48.70
  -5  -7   1 1354.76   46.90
   5  -7  -1 1374.46   46.90
  -5  -7   1 1423.66   47.00
   5  -7  -1 1388.66   45.80
  -5  -7   1 1336.07   46.00
  -5  -7   1 1352.16   46.10
   5  -7  -1 1381.36   48.10
   5  -7  -1 1361.06   48.20
   5  -7  -1 1328.07   48.40
  -5  -7   1 1392.06   46.10
  -5  -7   1 1605.14   50.19
   5  -7  -1 1327.57   45.90
   5   7  -1 1385.56   46.90
   5   7  -1 1439.96   47.50
  -5   7   1 1304.57   47.10
   5   7  -1 1395.26   47.40
  -5   7   1 1354.36   46.80
  -5   7   1 1390.16   47.50
   5   7  -1 1408.06   48.10
  -5   7   1 1418.76   49.10
  -5   7   1 1388.16   47.50
   4  -7  -1    3.00    1.80
  -4  -7   1    2.80    1.40
  -4  -7   1    2.20    1.60
   4  -7  -1    2.20    1.20
  -4  -7   1    2.90    1.60
  -4  -7   1    3.80    1.60
  -4  -7   1    3.10    1.40
   4  -7  -1    2.70    1.20
  -4  -7   1    1.00    1.40
   4  -7  -1    2.20    1.40
   4  -7  -1    2.60    1.90
   4  -7  -1    3.60    2.10
   4  -7  -1    3.50    1.90
  -4  -7   1    3.70    1.40
   4  -7  -1    4.60    2.10
  -4  -7   1    3.30    1.90
  -4  -7   1    6.20    1.90
  -4  -7   1    2.60    2.00
   4   7  -1    1.10    1.80
   4   7  -1    3.10    1.80
  -4   7   1    2.40    1.40
  -4   7   1    2.00    1.70
   4   7  -1    2.00    1.60
  -4   7   1   -0.10    1.50
   4   7  -1    1.10    1.30
  -4   7   1    0.70    1.30
   3  -7  -1 3329.07  103.79
   3  -7  -1 3235.38  105.09
  -3  -7   1 3183.98  103.59
  -3  -7   1 3271.77  104.89
   3  -7  -1 3232.58  104.69
  -3  -7   1 3194.58  106.39
   3  -7  -1 3192.38  103.69
   3  -7  -1 3162.98  105.59
  -3  -7   1 3156.48  104.29
   3  -7  -1 3179.78  106.29
   3  -7  -1 3110.39  104.69
   3  -7  -1 3290.07  104.19
  -3  -7   1 3229.28  104.99
  -3  -7   1 3096.89  104.79
  -3  -7   1 3213.08  104.39
   3  -7  -1 3175.88  105.69
   3  -7  -1 3328.77  104.99
  -3  -7   1 3262.57  104.99
  -3  -7   1 3262.47  103.59
  -3  -7   1 3126.19  104.99
  -3  -7   1 3114.39  104.49
  -3   7   1 3092.89  103.99
   3   7  -1 3301.77  104.39
   3   7  -1 3259.67  104.89
  -3   7   1 3218.98  103.39
   3   7  -1 3298.17  105.09
   3   7  -1 3170.68  105.19
  -3   7   1 3202.18  106.69
  -3   7   1 3166.28  104.09
   3   7  -1 3285.27  104.69
  -3   7   1 3214.58  104.89
  -3   7   1 3141.89  104.29
  -2  -7   1  127.29    6.60
  -2  -7   1  135.09    6.70
  -2  -7   1  132.49    5.90
  -2  -7   1  140.69    7.00
  -2  -7   1  124.99    6.70
   2  -7  -1  141.69    6.40
   2  -7  -1  131.89    6.90
  -2  -7   1  136.19    5.90
  -2  -7   1  122.69    6.30
   2  -7  -1  128.79    7.20
   2  -7  -1  129.99    6.60
   2  -7  -1  120.29    5.70
  -2  -7   1  143.59    6.90
   2  -7  -1  125.69    5.90
  -2  -7   1  131.19    5.30
  -2  -7   1  139.39    6.30
   2  -7  -1  129.89    7.20
  -2  -7   1  129.39    7.80
  -2  -7   1  140.19    7.10
   2  -7  -1  120.89    6.00
   2  -7  -1  135.69    7.80
   2  -7  -1  151.28    6.70
   2  -7  -1  136.29    6.00
   2   7  -1  145.69    6.50
  -2   7   1  129.69    5.70
  -2   7   1  134.29    6.00
  -2   7   1  133.89    6.90
   2   7  -1  140.19    6.90
  -2   7   1  117.69    5.90
   2   7  -1  143.19    7.00
   2   7  -1  128.29    6.80
  -2   7   1  131.19    6.80
  -1  -7   1 2165.78   70.99
   1  -7  -1 2088.89   72.29
   1  -7  -1 2176.08   70.89
   1  -7  -1 2210.38   72.39
   1  -7  -1 2171.38   73.29
  -1  -7   1 2083.39   72.79
  -1  -7   1 2195.08   71.49
   1  -7  -1 2207.48   71.09
   1  -7  -1 2177.38   70.99
   1  -7  -1 2180.78   71.89
  -1  -7   1 2151.58   71.89
  -1  -7   1 2117.89   72.19
  -1  -7   1 1900.11   72.89
   1  -7  -1 2168.48   70.89
  -1  -7   1 2226.98   70.99
  -1  -7   1 2181.28   71.39
   1  -7  -1 2159.88   70.79
  -1  -7   1 2137.09   70.89
  -1  -7   1 2249.57   72.19
   1  -7  -1 2197.08   72.79
   1   7  -1 2141.69   70.99
   1   7  -1 2222.18   72.09
  -1   7   1 2221.28   71.29
   1   7  -1 2112.19   69.99
  -1   7   1 2334.47   73.89
   1   7  -1 2191.08   71.89
   1   7  -1 2142.29   69.99
   1   7  -1 2342.17   71.79
  -1   7   1 2184.18   71.79
   0  -7  -1   34.70    3.30
   0  -7   1   26.00    4.60
   0  -7  -1   30.20    3.00
   0  -7   1   27.50    2.90
   0  -7   1   31.70    2.80
   0  -7   1   30.40    3.70
   0  -7  -1   30.60    3.60
   0  -7   1   31.20    2.70
   0  -7   1   34.70    3.00
   0  -7  -1   28.40    2.80
   0  -7  -1   34.10    2.40
   0  -7  -1   33.30    2.80
   0  -7  -1   28.50    2.60
   0  -7   1   28.10    2.80
   0  -7  -1   35.10    2.80
   0  -7   1   36.20    2.50
   0  -7  -1   35.50    2.30
   0   7   1   32.60    2.90
   0   7   1   28.20    3.10
   0   7  -1   31.40    3.30
   0   7   1   36.20    4.10
   0   7  -1   33.30    2.90
   0   7  -1   31.40    4.00
   0   7  -1   34.00    2.50
   0   7  -1   26.00    3.10
   0   7   1   31.50    2.80
   0   7  -1   31.50    2.40
   0   7   1   31.10    3.20
  -1  -7  -1   28.80    3.00
   1  -7   1   26.20    2.90
  -1  -7  -1   26.10    2.90
   1  -7   1   25.00    3.80
   1  -7   1   31.10    3.20
   1  -7   1   29.30    2.90
   1  -7   1   25.80    2.10
  -1  -7  -1   24.10    3.10
   1  -7   1   23.90    2.80
  -1  -7  -1   26.50    2.70
  -1  -7  -1   26.30    3.40
   1  -7   1   31.20    3.50
   1  -7   1   25.10    2.80
   1  -7   1   16.50    3.40
  -1  -7  -1   32.20    3.40
  -1  -7  -1   30.80    2.60
  -1  -7  -1   31.30    3.20
   1   7   1   30.10    3.00
   1   7   1   30.40    3.90
   1   7   1   28.00    3.10
  -1   7  -1   26.50    2.70
   1   7   1   28.10    3.10
   1   7   1   30.30    3.40
  -1   7  -1   24.50    2.50
  -1   7  -1   29.30    2.60
   1   7   1   25.90    3.10
  -1   7  -1   28.90    4.70
   1   7   1   29.20    3.10
  -1   7  -1   22.70    3.00
   2  -7   1   62.49    4.30
   2  -7   1   69.49    5.10
  -2  -7  -1   71.59    4.60
  -2  -7  -1   64.19    5.00
   2  -7   1   66.49    5.10
  -2  -7  -1   64.29    4.20
   2  -7   1   63.59    4.50
   2  -7   1   61.29    3.50
   2  -7   1   62.09    5.30
   2  -7   1   62.59    3.20
  -2  -7  -1   65.29    4.40
   2  -7   1   76.79    5.10
  -2  -7  -1   60.89    4.20
  -2  -7  -1   66.39    4.40
  -2  -7  -1   68.09    5.90
  -2  -7  -1   71.19    4.50
  -2  -7  -1   76.09    4.40
   2  -7   1   66.79    4.30
   2   7   1   66.19    4.50
  -2   7  -1   63.49    4.40
   2   7   1   57.49    4.40
  -2   7  -1   64.99    4.70
   2   7   1   66.09    4.60
  -2   7  -1   72.19    4.70
  -2   7  -1   65.29    3.70
   2   7   1   65.89    4.40
  -2   7  -1   63.59    4.20
   2   7   1   66.29    4.70
  -2   7  -1   62.09    3.50
   2   7   1   63.69    4.70
   2   7   1   64.69    5.30
  -2   7  -1   64.19    5.60
  -3  -7  -1 3439.96  113.19
   3  -7   1 3454.95  114.29
   3  -7   1 3492.55  114.89
   3  -7   1 3462.15  113.79
  -3  -7  -1 3440.86  112.59
   3  -7   1 3515.15  114.29
  -3  -7  -1 3458.35  112.79
  -3  -7  -1 3407.66  113.29
  -3  -7  -1 3429.36  113.39
   3  -7   1 3419.26  113.19
   3  -7   1 3512.15  113.99
  -3  -7  -1 3418.46  113.49
   3  -7   1 3454.65  112.19
  -3  -7  -1 3512.65  113.19
   3  -7   1 3433.46  111.29
   3  -7   1 3466.35  112.89
  -3  -7  -1 3484.15  113.29
  -3   7  -1 3422.46  112.19
   3   7   1 3531.35  113.39
   3   7   1 3579.94  113.49
  -3   7  -1 3422.26  113.49
  -3   7  -1 3625.34  113.69
   3   7   1 3549.94  113.39
  -3   7  -1 3347.47  113.19
   3   7   1 3451.95  113.29
  -3   7  -1 3494.45  115.09
   3   7   1 3501.65  113.89
   3   7   1 3519.05  113.19
   3   7   1 3514.15  114.49
  -3   7  -1 3353.86  111.69
  -3   7  -1 3509.85  113.49
   4  -7   1  127.49    7.50
  -4  -7  -1  129.69    6.90
  -4  -7  -1  136.89    6.60
   4  -7   1  140.29    8.10
  -4  -7  -1  130.29    5.50
   4  -7   1  128.99    6.40
   4  -7   1  127.89    7.90
  -4  -7  -1  126.19    7.00
   4  -7   1  140.69    6.80
  -4  -7  -1  139.99    6.20
  -4  -7  -1  134.29    6.80
  -4  -7  -1  133.29    7.00
  -4  -7  -1  130.19    5.50
   4  -7   1  150.98    8.10
   4   7   1  135.49    7.30
  -4   7  -1  135.69    6.40
   4   7   1  153.78    7.20
  -4   7  -1  146.29    8.50
  -4   7  -1  128.89    7.20
  -4   7  -1  146.69    7.40
   4   7   1  139.19    7.30
  -4   7  -1  134.59    7.60
   4   7   1  137.79    7.30
  -4   7  -1  131.99    6.80
   4   7   1  133.29    7.60
   5  -7   1    1.70    2.20
   5  -7   1    2.60    1.80
   5  -7   1    4.20    2.20
   5  -7   1    3.10    1.90
   5  -7   1    2.80    1.60
  -5  -7  -1    3.60    1.30
  -5  -7  -1    1.10    1.40
  -5  -7  -1    2.40    1.40
  -5  -7  -1    2.70    1.30
  -5  -7  -1    3.40    1.50
  -5  -7  -1    3.40    1.60
  -5  -7  -1    4.70    1.30
   5  -7   1    3.40    1.60
   5   7   1    3.40    1.70
   5   7   1    0.70    2.10
  -5   7  -1    2.60    1.60
   5   7   1    2.80    2.00
   5   7   1    3.50    1.90
  -5   7  -1    1.60    2.00
  -5   7  -1    3.00    2.30
  -5   7  -1    4.30    1.90
   6  -7   1   63.09    4.60
   6  -7   1   65.19    6.10
  -6  -7  -1   62.29    4.40
  -6  -7  -1   61.19    4.10
  -6  -7  -1   61.59    4.10
  -6  -7  -1   53.79    5.60
  -6  -7  -1   57.69    4.10
  -6  -7  -1   53.59    5.40
   6  -7   1   62.19    5.50
  -6  -7  -1   62.19    5.40
  -6   7  -1   60.69    4.70
   6   7   1   59.49    5.20
   6   7   1   66.49    5.30
   6   7   1   62.19    4.40
  -6   7  -1   62.49    4.90
  -6   7  -1   50.39    5.40
   6   7   1   65.29    5.60
  -6   7  -1   59.19    4.30
  -7  -7  -1 1224.88   42.20
   7  -7   1 1298.27   45.80
   7  -7   1 1308.97   47.10
  -7  -7  -1 1265.87   42.60
  -7  -7  -1 1244.28   45.10
   7  -7   1 1224.68   43.40
   7  -7   1 1179.08   44.90
  -7  -7  -1 1221.08   47.20
  -7  -7  -1 1245.08   42.20
  -7  -7  -1 1239.28   42.30
  -7   7  -1 1275.17   45.00
   7   7   1 1110.59   44.30
  -7   7  -1 1268.07   43.30
  -7   7  -1 1228.38   44.80
   7   7   1 1241.08   42.30
   7   7   1 1282.27   44.20
  -7   7  -1 1272.77   43.70
   7   7   1 1356.76   44.60
   8  -7   1  903.71   34.70
  -8  -7  -1  928.91   35.10
   8  -7   1  970.90   37.50
  -8  -7  -1  983.50   34.60
   8  -7   1  997.70   36.40
  -8  -7  -1  989.40   33.80
  -8  -7  -1  926.51   34.10
  -8  -7  -1  995.60   37.30
   8   7   1 1013.50   34.60
  -8   7  -1  987.30   36.90
   8   7   1 1063.59   36.30
   8   7   1  977.30   33.60
   8   7   1  975.60   36.60
   8   7   1 1006.70   36.20
  -8   7  -1  959.40   36.20
  -8   7  -1 1004.50   35.40
   8   7   1  930.91   32.70
  -8   7  -1  995.10   35.10
  -9  -7  -1  277.97   11.50
  -9  -7  -1  285.67   13.10
  -9  -7  -1  245.68   12.00
  -9  -7  -1  261.37   12.30
   9  -7   1  275.97   13.90
   9  -7   1  269.47   15.10
  -9  -7  -1  275.27   14.90
   9  -7   1  267.77   10.30
   9   7   1  270.37   11.00
  -9   7  -1  283.47   13.00
   9   7   1  290.07   14.40
  -9   7  -1  273.87   12.90
  -9   7  -1  279.57   13.70
  -9   7  -1  269.67   14.40
   9   7   1  262.57   10.90
   9   7   1  283.97   13.70
   9   7   1  267.27   13.40
 -10  -7  -1   45.80    5.60
  10  -7   1   45.00    6.00
 -10  -7  -1   45.40    6.90
  10  -7   1   47.50    3.40
 -10  -7  -1   53.39    5.20
 -10  -7  -1   49.90    4.70
  10  -7   1   52.19    8.20
  10   7   1   50.99    6.80
  10   7   1   36.30    5.80
  10   7   1   51.99    3.60
  10   7   1   56.29    6.20
 -10   7  -1   55.09    5.90
 -10   7  -1   58.59    5.60
 -10   7  -1   51.89    5.60
 -10   7  -1   54.39    6.70
 -11  -7  -1  178.68   10.30
  11  -7   1  162.78    7.30
 -11  -7  -1  158.08    8.10
  11  -7   1  141.29   11.80
 -11  -7  -1  154.38    8.00
 -11  -7  -1  175.18   12.20
  11  -7   1  158.08   10.30
 -11  -7  -1  152.98    9.30
 -11   7  -1  170.78   10.00
  11   7   1  148.99   10.70
 -11   7  -1  156.48   11.30
 -11   7  -1  151.78   10.30
  11   7   1  147.29    8.00
 -11   7  -1  165.38    9.80
  11   7   1  160.78   10.30
  11   7   1  161.08   10.60
 -12  -7  -1    0.30    3.20
  12  -7   1   -1.20    2.90
 -12  -7  -1   -0.70    3.40
  12  -7   1    0.20    1.60
 -12  -7  -1    4.00    1.90
 -12  -7  -1   -0.70    3.20
 -12  -7  -1    0.00    2.20
  12  -7   1    1.70    4.10
  12   7   1   -3.10    2.70
  12   7   1    0.50    2.70
  12   7   1   -0.70    1.40
 -12   7  -1   -0.30    3.40
 -12   7  -1    2.80    3.70
 -12   7  -1    0.50    2.60
  12   7   1    6.20    4.30
 -12   7  -1    0.50    2.70
  13  -7   1  136.59   12.40
 -13  -7  -1  116.49   11.50
 -13  -7  -1  124.59   10.30
  13  -7   1  106.49    6.50
  13  -7   1  133.89   10.00
 -13   7  -1   99.79    8.80
  13   7   1  136.89   10.40
 -13   7  -1  111.89   11.10
 -13   7  -1  131.39   11.30
 -13   7  -1  116.19    9.50
  13   7   1  124.39   10.40
  13   7   1  124.79   10.50
  14  -7   1   44.90    4.70
 -14  -7  -1   63.39   10.00
  14  -7   1   49.99    7.20
 -14  -7  -1   51.19    8.20
  14   7   1   63.49    8.00
 -14   7  -1   48.00    7.10
 -14   7  -1   54.69    9.00
  14   7   1   49.50    8.10
  14   7   1   44.40    9.00
 -14   7  -1   51.99    7.50
 -14  -8   1  314.27   23.30
  14  -8  -1  266.17   14.40
 -14  -8   1  311.17   14.50
  14  -8  -1  311.07   16.90
 -14  -8   1  333.97   17.30
 -14   8   1  299.87   16.10
  14   8  -1  275.87   17.00
 -14   8   1  314.27   18.40
 -14   8   1  311.17   15.10
  14   8  -1  333.67   17.30
  14   8  -1  308.87   16.60
  13  -8  -1   12.30    4.30
  13  -8  -1   12.70    2.90
 -13  -8   1   21.00    6.70
 -13  -8   1   11.40    4.90
  13  -8  -1    5.30    5.00
 -13  -8   1   23.00    4.20
 -13   8   1   16.10    4.70
  13   8  -1   10.70    4.60
 -13   8   1   10.60    4.50
  13   8  -1    8.80    4.00
 -13   8   1   17.60    6.10
 -13   8   1   15.80    3.80
  13   8  -1   14.60    4.70
 -12  -8   1  520.15   21.30
  12  -8  -1  465.95   23.50
 -12  -8   1  494.85   19.60
  12  -8  -1  479.35   21.70
 -12  -8   1  479.25   23.40
 -12  -8   1  414.26   19.80
 -12   8   1  460.65   22.40
 -12   8   1  475.95   20.90
 -12   8   1  459.95   21.40
  12   8  -1  468.75   21.30
  12   8  -1  470.95   20.90
 -12   8   1  488.55   19.60
  12   8  -1  481.05   22.10
  11  -8  -1   49.70    8.20
 -11  -8   1   69.89    8.40
 -11  -8   1   55.99    5.50
  11  -8  -1   63.19    7.00
 -11  -8   1   62.59    6.60
 -11   8   1   60.29    5.30
 -11   8   1   59.59    6.20
 -11   8   1   41.30    6.60
  11   8  -1   50.69    5.20
  11   8  -1   52.19    6.10
  11   8  -1   60.19    7.10
 -11   8   1   68.09    7.30
 -10  -8   1  379.76   15.50
  10  -8  -1  374.56   18.90
  10  -8  -1  377.86   17.70
 -10  -8   1  377.16   18.80
  10  -8  -1  330.67   14.90
 -10  -8   1  377.46   16.30
 -10  -8   1  356.36   15.60
  10  -8  -1  372.86   16.80
 -10   8   1  377.16   17.90
 -10   8   1  370.06   16.60
 -10   8   1  349.96   17.50
  10   8  -1  389.86   16.70
 -10   8   1  371.46   15.20
  10   8  -1  344.17   17.50
  10   8  -1  375.26   17.10
  10   8  -1  337.37   13.80
  -9  -8   1  108.99    6.90
   9  -8  -1  129.19    9.80
   9  -8  -1  120.79    8.10
   9  -8  -1  118.69    9.00
  -9  -8   1  107.99    6.90
  -9  -8   1   99.69    5.50
   9  -8  -1  101.29    6.30
  -9   8   1  104.69    8.70
   9   8  -1  123.39    8.30
   9   8  -1   98.39    5.20
   9   8  -1  116.79    8.70
  -9   8   1  110.59    6.70
   9   8  -1  106.09    5.30
  -9   8   1  126.69    8.20
  -9   8   1  112.89    8.90
   9   8  -1  111.49    9.60
  -8  -8   1 1810.32   60.79
  -8  -8   1 1759.02   61.59
   8  -8  -1 1941.01   64.39
   8  -8  -1 1877.71   64.89
  -8  -8   1 1776.62   61.59
  -8  -8   1 1858.91   61.89
   8  -8  -1 1711.63   63.69
   8  -8  -1 1752.32   61.19
  -8  -8   1 1872.01   61.89
   8  -8  -1 1901.01   62.89
   8   8  -1 1774.02   63.89
   8   8  -1 1867.61   63.39
  -8   8   1 1854.81   63.89
   8   8  -1 1930.41   62.79
  -8   8   1 1905.31   63.09
  -7  -8   1   90.49    5.40
   7  -8  -1  103.09    7.50
   7  -8  -1   98.89    6.50
  -7  -8   1   98.79    4.80
   7  -8  -1  101.19    7.80
   7  -8  -1   88.69    5.20
  -7  -8   1  103.49    6.20
  -7  -8   1   93.29    5.50
  -7  -8   1   91.59    5.50
  -7  -8   1  103.79    6.00
   7   8  -1  106.59    6.70
  -7   8   1   91.39    7.70
  -7   8   1  100.59    6.90
   7   8  -1  105.19    7.00
   7   8  -1  119.29    7.80
  -7   8   1   93.69    7.00
  -6  -8   1  220.28    9.40
   6  -8  -1  217.88   11.50
   6  -8  -1  235.68    9.10
   6  -8  -1  222.18    9.30
  -6  -8   1  227.48    9.50
  -6  -8   1  234.38   10.40
   6  -8  -1  208.58   10.90
  -6  -8   1  227.28    9.30
  -6  -8   1  215.08   10.10
   6  -8  -1  226.08   10.40
  -6  -8   1  241.78   11.90
  -6   8   1  212.38   10.00
   6   8  -1  222.28   10.40
   6   8  -1  212.88   10.70
  -6   8   1  220.58   10.80
  -6   8   1  231.08   12.30
   6   8  -1  229.48   10.80
   6   8  -1  240.98   12.70
  -6   8   1  235.18   11.00
   5  -8  -1   19.90    3.20
  -5  -8   1   14.60    2.90
   5  -8  -1   25.20    3.90
  -5  -8   1   24.70    3.00
   5  -8  -1   22.30    2.30
  -5  -8   1   20.20    2.70
   5  -8  -1   24.20    3.70
   5  -8  -1   15.80    3.40
   5  -8  -1   23.90    4.30
  -5  -8   1   19.60    2.40
  -5  -8   1   24.40    2.90
  -5  -8   1   19.50    3.20
   5   8  -1   17.50    3.10
  -5   8   1   21.20    4.40
  -5   8   1   20.00    3.70
   5   8  -1   19.70    3.50
   5   8  -1   23.00    3.20
   5   8  -1   16.30    3.00
  -5   8   1   21.80    3.60
  -5   8   1   12.40    2.70
   4  -8  -1 2052.29   68.09
  -4  -8   1 1973.50   66.29
  -4  -8   1 1949.80   66.39
  -4  -8   1 1985.10   65.39
  -4  -8   1 2056.09   66.99
  -4  -8   1 1964.20   65.29
   4  -8  -1 2079.69   67.59
   4  -8  -1 2019.70   65.49
   4  -8  -1 2025.00   66.19
   4  -8  -1 1975.10   65.59
  -4  -8   1 1940.21   67.89
   4  -8  -1 1933.11   66.89
  -4   8   1 1987.20   66.69
  -4   8   1 2062.69   69.29
  -4   8   1 2057.19   67.09
   4   8  -1 2035.80   66.89
  -4   8   1 2023.40   67.29
   4   8  -1 1964.80   67.09
  -4   8   1 1937.41   66.09
   4   8  -1 2117.39   67.79
  -4   8   1 1866.91   66.09
   4   8  -1 2012.10   66.49
  -3  -8   1   49.30    4.10
   3  -8  -1   51.09    3.80
  -3  -8   1   54.89    3.50
  -3  -8   1   51.79    3.10
  -3  -8   1   54.79    3.50
   3  -8  -1   59.49    3.50
  -3  -8   1   47.60    3.70
   3  -8  -1   59.49    4.50
  -3  -8   1   51.99    4.00
  -3  -8   1   55.39    4.20
  -3  -8   1   49.30    4.20
   3  -8  -1   50.89    4.00
   3  -8  -1   64.99    5.30
  -3  -8   1   58.09    4.50
   3  -8  -1   66.49    4.80
   3  -8  -1   51.49    3.50
  -3   8   1   48.00    3.60
   3   8  -1   54.79    4.60
   3   8  -1   50.49    4.10
  -3   8   1   55.09    3.30
   3   8  -1   58.19    4.20
  -3   8   1   49.30    3.50
   3   8  -1   58.39    4.40
  -3   8   1   57.59    4.60
  -3   8   1   57.49    3.90
  -3   8   1   62.39    5.90
   3   8  -1   53.19    4.60
  -3   8   1   56.59    4.50
   2  -8  -1   15.20    2.60
   2  -8  -1   16.40    3.00
   2  -8  -1   12.50    2.10
  -2  -8   1   12.00    2.10
  -2  -8   1   10.90    1.90
  -2  -8   1   12.80    2.50
   2  -8  -1   10.00    2.40
   2  -8  -1   11.00    2.00
  -2  -8   1   11.60    2.10
  -2  -8   1   10.90    2.20
  -2  -8   1   16.80    3.20
  -2  -8   1   11.00    2.20
   2  -8  -1   13.90    2.10
   2  -8  -1   16.10    2.30
  -2  -8   1    9.10    2.30
   2  -8  -1   15.00    2.30
  -2  -8   1   10.00    1.50
   2   8  -1   10.80    2.60
  -2   8   1   10.80    3.30
  -2   8   1   12.90    2.10
  -2   8   1   10.90    1.70
  -2   8   1   12.40    2.60
   2   8  -1    8.90    2.20
   2   8  -1   12.10    2.30
  -2   8   1    9.40    2.40
   2   8  -1   10.70    2.60
   1  -8  -1   22.00    2.40
   1  -8  -1   10.30    1.90
  -1  -8   1   14.20    2.40
   1  -8  -1   11.60    2.10
  -1  -8   1   19.20    2.50
   1  -8  -1   16.50    4.20
   1  -8  -1   13.40    2.20
  -1  -8   1    9.40    2.00
   1  -8  -1   12.10    2.10
  -1  -8   1   15.10    2.80
  -1  -8   1   10.40    2.40
   1  -8  -1   12.10    1.90
  -1  -8   1   14.90    2.60
  -1  -8   1   13.40    2.30
   1  -8  -1   10.90    2.50
  -1  -8   1   19.90    2.40
   1   8  -1   12.00    2.50
   1   8  -1   13.00    2.40
   1   8  -1   13.60    2.20
  -1   8   1   16.10    2.60
  -1   8   1   14.00    3.00
  -1   8   1   14.10    2.80
   1   8  -1   16.20    3.00
  -1   8   1   19.20    3.90
   0  -8  -1  495.45   19.70
   0  -8   1  503.25   18.70
   0  -8  -1  514.45   19.50
   0  -8  -1  470.45   19.40
   0  -8   1  488.55   17.90
   0  -8  -1  500.55   17.60
   0  -8   1  485.45   19.70
   0  -8  -1  490.55   18.60
   0  -8  -1  512.55   18.00
   0  -8  -1  503.35   19.10
   0  -8  -1  493.05   17.50
   0  -8  -1  493.55   19.00
   0  -8   1  522.75   18.70
   0  -8   1  515.95   18.50
   0  -8   1  521.55   19.80
   0  -8   1  499.45   19.20
   0  -8  -1  496.55   18.50
   0   8   1  514.95   19.30
   0   8  -1  508.95   18.00
   0   8  -1  515.85   21.00
   0   8  -1  537.75   19.50
   0   8  -1  475.85   17.50
   0   8   1  533.85   19.30
   0   8  -1  542.05   18.90
   0   8  -1  515.25   19.40
   0   8   1  497.45   20.80
   0   8   1  502.15   18.80
   0   8   1  514.05   18.50
  -1  -8  -1  118.69    4.80
   1  -8   1  121.49    6.40
  -1  -8  -1  111.09    6.70
  -1  -8  -1  118.49    7.30
   1  -8   1  112.39    5.10
  -1  -8  -1  119.09    6.50
  -1  -8  -1  114.69    6.10
   1  -8   1  131.79    6.70
   1  -8   1  119.89    6.40
   1  -8   1  125.59    7.20
  -1  -8  -1  113.69    5.70
  -1  -8  -1  125.59    6.80
   1  -8   1  117.29    5.30
   1  -8   1  117.89    6.30
  -1   8  -1  125.99    6.90
   1   8   1  117.69    6.70
  -1   8  -1  128.99    6.90
   1   8   1  126.89    6.30
  -1   8  -1  117.29    5.80
  -1   8  -1  126.69    6.10
  -1   8  -1  120.39    8.00
   1   8   1  121.89    6.70
   1   8   1  122.29    6.70
  -1   8  -1  114.19    5.60
   1   8   1  127.29    8.00
  -2  -8  -1 1017.20   36.70
  -2  -8  -1 1056.49   35.90
   2  -8   1 1017.30   36.00
  -2  -8  -1  985.80   35.50
  -2  -8  -1 1033.10   36.20
  -2  -8  -1  959.10   35.70
  -2  -8  -1 1007.40   36.00
  -2  -8  -1 1041.00   34.90
  -2  -8  -1  948.31   37.10
  -2  -8  -1 1050.49   35.80
   2  -8   1 1027.70   36.90
   2  -8   1 1029.10   34.40
   2  -8   1 1038.00   36.20
   2  -8   1  998.30   35.40
   2  -8   1 1023.60   34.10
   2  -8   1 1020.50   35.70
  -2  -8  -1 1140.79   41.30
   2   8   1 1043.40   36.00
   2   8   1 1044.90   36.00
  -2   8  -1  999.40   35.30
  -2   8  -1 1083.29   36.30
   2   8   1 1056.99   36.40
  -2   8  -1 1000.00   34.30
  -2   8  -1 1018.10   34.70
  -2   8  -1 1051.69   36.30
   2   8   1 1040.80   35.80
   2   8   1 1062.29   37.70
   2   8   1 1092.59   36.40
   2   8   1 1056.49   36.00
  -2   8  -1 1041.50   38.00
  -2   8  -1  948.91   35.10
  -3  -8  -1   87.29    5.50
   3  -8   1   86.69    6.40
  -3  -8  -1   89.69    5.20
   3  -8   1   95.59    6.40
  -3  -8  -1   84.89    5.30
   3  -8   1   88.49    5.30
  -3  -8  -1   85.39    5.40
   3  -8   1   82.29    4.60
  -3  -8  -1   84.59    5.50
   3  -8   1   83.79    5.70
  -3  -8  -1   82.19    6.20
  -3   8  -1   89.19    5.80
   3   8   1   87.79    5.90
  -3   8  -1   87.19    4.60
  -3   8  -1   90.99    5.90
  -3   8  -1   85.69    5.40
   3   8   1   90.39    5.60
   3   8   1   86.29    5.70
   3   8   1   91.79    5.80
   3   8   1   91.19    5.60
   3   8   1   83.79    5.60
  -3   8  -1   91.49    4.50
  -3   8  -1   90.09    7.00
   4  -8   1  552.94   20.00
  -4  -8  -1  551.94   22.10
   4  -8   1  519.15   21.50
  -4  -8  -1  538.55   20.80
   4  -8   1  527.15   20.40
   4  -8   1  558.94   22.10
  -4  -8  -1  530.65   20.40
  -4  -8  -1  553.84   20.10
   4  -8   1  574.84   22.30
  -4  -8  -1  556.54   21.20
   4   8   1  558.44   21.00
  -4   8  -1  564.34   22.90
  -4   8  -1  551.44   19.10
   4   8   1  581.44   21.40
   4   8   1  590.34   22.00
  -4   8  -1  548.95   20.00
  -4   8  -1  564.44   21.30
  -4   8  -1  571.34   21.50
   4   8   1  565.34   21.20
  -4   8  -1  550.04   21.50
   4   8   1  561.54   21.20
  -5  -8  -1  133.59    5.90
   5  -8   1  124.39    6.80
  -5  -8  -1  127.69    8.40
  -5  -8  -1  134.39    6.90
  -5  -8  -1  146.19    8.30
  -5  -8  -1  133.59    5.80
  -5  -8  -1  140.49    6.40
   5  -8   1  150.58    8.90
  -5  -8  -1  129.69    7.10
   5  -8   1  139.59    9.90
   5   8   1  137.29    7.80
   5   8   1  143.49    7.90
   5   8   1  143.49    8.50
  -5   8  -1  130.39    8.10
  -5   8  -1  135.39    8.90
  -5   8  -1  122.99    6.70
   5   8   1  130.99    7.30
  -6  -8  -1 1100.79   37.10
  -6  -8  -1 1100.09   36.80
  -6  -8  -1 1116.79   37.90
  -6  -8  -1 1096.69   37.20
   6  -8   1 1096.19   40.20
   6  -8   1 1042.60   38.40
   6  -8   1 1146.99   41.00
   6  -8   1 1053.89   40.10
  -6  -8  -1 1129.69   40.50
  -6   8  -1 1126.99   40.30
  -6   8  -1 1047.90   38.10
  -6   8  -1 1114.79   40.80
   6   8   1 1115.89   39.40
   6   8   1 1167.28   39.80
   6   8   1 1087.19   38.30
   6   8   1 1099.19   40.20
  -6   8  -1 1123.69   39.30
  -7  -8  -1  122.09    7.40
  -7  -8  -1  128.69    6.80
  -7  -8  -1  130.89    9.20
  -7  -8  -1  129.69    6.50
   7  -8   1  129.59    9.40
   7  -8   1  124.79    7.30
  -7  -8  -1  120.49    6.60
   7  -8   1  140.49    9.00
  -7  -8  -1  122.49    7.80
   7  -8   1  122.79   13.00
  -7   8  -1  123.99    9.00
  -7   8  -1  131.99    9.10
  -7   8  -1  134.69    8.10
   7   8   1  141.99    8.60
   7   8   1  136.09   12.50
   7   8   1  135.09    8.80
   7   8   1  129.09    7.00
  -7   8  -1  140.29    7.70
  -8  -8  -1  813.72   28.30
   8  -8   1  718.43   28.90
   8  -8   1  798.32   32.20
  -8  -8  -1  792.92   29.80
  -8  -8  -1  811.02   31.90
  -8  -8  -1  770.42   28.30
   8  -8   1  866.21   31.50
  -8  -8  -1  749.92   28.00
  -8  -8  -1  813.92   28.80
   8   8   1  812.22   30.60
   8   8   1  802.62   30.30
  -8   8  -1  803.52   29.40
   8   8   1  811.82   31.40
  -8   8  -1  807.72   31.60
   8   8   1  770.52   28.20
  -8   8  -1  821.82   30.10
  -9  -8  -1   15.80    3.60
   9  -8   1   10.10    3.80
  -9  -8  -1   12.50    3.10
  -9  -8  -1    7.30    4.50
  -9  -8  -1    9.40    3.30
  -9  -8  -1   14.00    2.80
   9  -8   1   14.20    4.50
  -9   8  -1   13.20    3.70
   9   8   1   15.60    4.40
   9   8   1   16.00    4.20
   9   8   1    7.40    4.30
  -9   8  -1   14.60    3.60
  -9   8  -1    9.00    4.50
 -10  -8  -1  469.55   18.10
 -10  -8  -1  487.85   22.60
  10  -8   1  496.65   23.10
 -10  -8  -1  431.56   18.80
  10  -8   1  456.05   20.90
 -10  -8  -1  493.35   19.70
 -10  -8  -1  441.56   18.90
  10   8   1  466.75   20.50
 -10   8  -1  483.95   19.70
 -10   8  -1  484.75   20.20
  10   8   1  521.15   21.30
  10   8   1  428.86   21.00
 -10   8  -1  470.95   20.80
  11  -8   1  109.09    8.90
 -11  -8  -1   84.19    7.10
  11  -8   1  110.79   10.50
 -11  -8  -1   89.59    6.40
 -11  -8  -1  105.39    7.90
 -11  -8  -1   96.79   10.00
 -11  -8  -1  105.19    6.40
 -11   8  -1  105.59    7.90
 -11   8  -1   98.49    8.60
  11   8   1   97.89    8.50
  11   8   1   89.79    8.20
 -11   8  -1  106.69    8.10
  11   8   1  104.99    9.20
  12  -8   1   80.49    9.90
 -12  -8  -1   73.39    7.00
 -12  -8  -1   66.59    5.60
  12  -8   1   68.59    7.70
 -12  -8  -1   70.09    7.30
  12  -8   1   62.09    4.20
 -12  -8  -1   75.29    9.50
  12   8   1   64.19    7.80
 -12   8  -1   66.29    7.00
 -12   8  -1   76.09    7.40
  12   8   1   70.49    8.20
 -12   8  -1   68.49    7.30
  12   8   1   69.39    7.60
  13  -8   1   -2.20    1.70
 -13  -8  -1    4.90    5.20
 -13  -8  -1    2.10    2.40
 -13  -8  -1    2.20    4.20
  13  -8   1    1.80    4.70
  13  -8   1   -1.30    3.60
  13   8   1    1.20    3.90
  13   8   1    2.20    4.40
 -13   8  -1   -1.30    3.10
  13   8   1   -1.20    3.70
 -13   8  -1    0.70    3.60
  13   8   1   -3.30    2.20
 -14  -8  -1  325.77   19.90
  14  -8   1  342.57   17.70
 -14  -8  -1  312.17   17.20
  14  -8   1  309.07   20.00
  14   8   1  348.17   25.20
 -14   8  -1  304.57   16.50
  14   8   1  311.67   18.10
  14   8   1  312.57   17.50
 -14   8  -1  327.97   16.80
 -14  -9   1   88.69   11.20
 -14  -9   1   86.19    7.20
  14  -9  -1   71.59   10.70
  14  -9  -1   73.59   10.30
 -14  -9   1   83.09    9.20
  14  -9  -1   70.39    5.30
  14   9  -1   89.39    9.10
 -14   9   1   90.29    8.90
 -14   9   1   86.59   10.40
  14   9  -1   87.79    9.60
 -14   9   1   76.19    7.10
  14   9  -1   64.89    8.80
 -14   9   1   69.49    9.00
  13  -9  -1   13.70    3.00
 -13  -9   1   20.90    5.60
 -13  -9   1   23.70    6.30
  13  -9  -1   16.50    5.10
 -13  -9   1   20.00    4.20
  13  -9  -1   25.00    7.70
 -13   9   1   14.70    5.60
 -13   9   1   22.00    5.60
 -13   9   1   28.00    6.80
  13   9  -1   22.10    5.40
 -13   9   1   26.70    6.00
  13   9  -1   19.60    7.90
  13   9  -1   25.60    7.10
 -12  -9   1   97.19    7.10
 -12  -9   1  103.69    8.40
  12  -9  -1  110.19    9.60
  12  -9  -1   90.99   10.40
 -12  -9   1   76.09    7.00
 -12  -9   1  102.99   10.70
  12   9  -1  110.99    9.20
 -12   9   1   94.89    6.80
 -12   9   1   84.39    8.70
  12   9  -1  102.69    8.70
  12   9  -1  103.69    9.50
 -12   9   1   93.29    9.40
 -11  -9   1  596.64   27.40
 -11  -9   1  634.14   24.30
  11  -9  -1  616.34   26.10
  11  -9  -1  616.54   27.60
 -11  -9   1  602.44   27.80
 -11  -9   1  537.55   23.20
  11   9  -1  601.14   24.70
 -11   9   1  625.64   25.00
 -11   9   1  582.64   22.80
 -11   9   1  578.74   26.00
  11   9  -1  579.04   26.00
  11   9  -1  601.84   25.40
 -11   9   1  613.14   26.30
 -10  -9   1   76.89    6.10
  10  -9  -1   76.69    8.00
 -10  -9   1   65.09    5.70
  10  -9  -1   82.79    8.90
 -10  -9   1   68.29    6.40
  10  -9  -1   63.79    5.30
 -10  -9   1   79.79    8.90
  10   9  -1   77.79    7.30
 -10   9   1   69.99    7.80
  10   9  -1   73.29    7.80
  10   9  -1   79.19    7.00
 -10   9   1   78.89    7.00
 -10   9   1   75.09    8.10
  -9  -9   1  743.73   28.20
   9  -9  -1  705.13   27.70
   9  -9  -1  745.53   26.90
  -9  -9   1  739.43   27.20
  -9  -9   1  796.42   28.70
   9  -9  -1  794.42   29.80
   9  -9  -1  804.72   31.30
   9  -9  -1  788.82   31.90
  -9  -9   1  787.52   28.60
  -9   9   1  780.62   30.00
   9   9  -1  792.52   31.20
  -9   9   1  826.62   32.00
   9   9  -1  797.02   30.30
  -9   9   1  790.62   30.70
   9   9  -1  790.22   29.60
  -8  -9   1   56.29    5.10
   8  -9  -1   70.69    7.00
   8  -9  -1   56.59    3.90
   8  -9  -1   63.99    7.20
   8  -9  -1   51.89    4.30
  -8  -9   1   52.79    4.60
  -8  -9   1   49.00    4.20
   8  -9  -1   66.09    5.80
  -8  -9   1   59.39    5.00
  -8  -9   1   53.29    4.50
  -8   9   1   58.99    7.10
   8   9  -1   65.39    6.60
   8   9  -1   53.79    5.80
   8   9  -1   56.89    5.50
  -8   9   1   68.19    6.30
   7  -9  -1 1180.98   39.60
  -7  -9   1 1176.88   40.20
   7  -9  -1 1197.18   41.50
   7  -9  -1 1207.28   43.40
   7  -9  -1 1134.39   43.80
   7  -9  -1 1119.79   40.00
  -7  -9   1 1111.09   40.50
   7  -9  -1 1192.08   43.50
  -7  -9   1 1180.18   41.20
  -7  -9   1 1142.69   40.00
  -7  -9   1 1138.79   40.30
  -7   9   1 1211.78   42.30
   7   9  -1 1151.78   42.90
  -7   9   1 1206.88   44.30
   7   9  -1 1184.88   41.50
   7   9  -1 1257.37   42.40
  -7   9   1 1239.28   42.30
  -6  -9   1  191.28    8.30
   6  -9  -1  190.18    9.30
  -6  -9   1  170.18    9.00
  -6  -9   1  173.68    8.80
   6  -9  -1  177.78    7.80
  -6  -9   1  193.28    8.50
   6  -9  -1  190.08    8.20
  -6  -9   1  183.88    9.30
   6  -9  -1  190.18   10.70
  -6  -9   1  177.98    8.00
   6  -9  -1  182.78   10.70
   6  -9  -1  177.58   10.00
  -6   9   1  164.88    8.70
   6   9  -1  185.08    9.80
  -6   9   1  193.58   11.60
  -6   9   1  186.58    9.80
   6   9  -1  199.28   10.10
  -6   9   1  189.68   10.00
   6   9  -1  194.08   10.50
   6   9  -1  194.28    9.50
  -6   9   1  187.78   10.00
  -5  -9   1  615.84   22.10
  -5  -9   1  621.94   22.90
   5  -9  -1  623.24   24.10
   5  -9  -1  661.13   25.40
   5  -9  -1  628.24   22.10
   5  -9  -1  635.84   23.20
  -5  -9   1  597.54   21.90
   5  -9  -1  630.24   24.60
  -5  -9   1  610.24   24.80
  -5  -9   1  661.03   23.90
   5  -9  -1  591.14   22.20
  -5   9   1  640.04   24.20
  -5   9   1  625.04   23.70
  -5   9   1  591.64   22.90
   5   9  -1  649.74   24.20
  -5   9   1  661.13   26.40
   5   9  -1  628.34   23.40
   5   9  -1  674.23   24.10
  -4  -9   1  126.09    6.10
   4  -9  -1  123.09    7.40
   4  -9  -1  110.89    5.80
   4  -9  -1  112.79    6.30
  -4  -9   1  111.69    6.90
   4  -9  -1  109.99   11.10
   4  -9  -1  118.49    7.00
  -4  -9   1  112.89    6.60
   4  -9  -1  128.49    5.90
  -4  -9   1  125.99    7.20
  -4  -9   1  117.39    5.70
  -4   9   1  114.39    7.70
   4   9  -1  126.59    7.10
   4   9  -1  130.99    7.60
  -4   9   1  122.99    7.40
  -4   9   1  114.09   12.30
  -4   9   1  116.79    6.60
  -4   9   1  112.49    6.20
  -4   9   1  113.59    7.20
   4   9  -1  122.79    7.70
  -4   9   1  123.19    5.40
   4   9  -1  122.39    6.80
   4   9  -1  118.69    7.10
  -3  -9   1 1299.47   43.30
  -3  -9   1 1320.67   45.80
   3  -9  -1 1342.47   45.40
   3  -9  -1 1361.66   46.80
  -3  -9   1 1305.37   43.70
   3  -9  -1 1278.67   44.30
   3  -9  -1 1322.57   44.40
  -3  -9   1 1391.16   48.40
   3  -9  -1 1319.77   44.40
  -3  -9   1 1321.97   45.40
   3  -9  -1 1300.17   45.00
  -3  -9   1 1290.37   45.00
  -3  -9   1 1292.77   43.90
   3   9  -1 1343.77   45.10
  -3   9   1 1221.08   43.80
  -3   9   1 1353.76   45.80
   3   9  -1 1289.97   45.80
  -3   9   1 1386.26   48.20
  -3   9   1 1339.97   43.90
  -3   9   1 1276.27   44.10
  -2  -9   1  144.69    8.20
  -2  -9   1  176.78    8.30
  -2  -9   1  169.98    7.90
   2  -9  -1  171.78    8.10
   2  -9  -1  176.58    8.30
  -2  -9   1  173.78    9.00
   2  -9  -1  172.08    7.70
   2  -9  -1  160.48    8.60
   2  -9  -1  183.88    9.60
   2  -9  -1  173.28    7.80
  -2  -9   1  181.68    8.90
  -2  -9   1  166.78    7.50
   2  -9  -1  176.08    7.70
  -2   9   1  159.88    6.70
  -2   9   1  175.18   10.50
   2   9  -1  175.58    8.90
   2   9  -1  177.28    8.10
  -2   9   1  172.58    6.90
   2   9  -1  181.58    9.10
   2   9  -1  178.68    8.90
  -2   9   1  174.98    7.90
  -2   9   1  167.48    8.80
  -1  -9   1  679.53   24.90
   1  -9  -1  704.33   24.80
   1  -9  -1  715.63   26.30
   1  -9  -1  722.43   25.00
   1  -9  -1  686.63   25.10
   1  -9  -1  739.43   24.90
  -1  -9   1  698.93   25.70
   1  -9  -1  740.13   27.00
  -1  -9   1  759.62   26.90
   1  -9  -1  692.43   25.20
  -1  -9   1  711.13   24.90
  -1  -9   1  681.63   25.60
  -1  -9   1  729.23   25.10
  -1   9   1  715.73   25.50
   1   9  -1  726.93   25.20
   1   9  -1  735.93   26.50
   1   9  -1  752.22   26.60
  -1   9   1  712.13   26.30
  -1   9   1  698.63   28.20
   1   9  -1  651.43   25.70
  -1   9   1  727.43   26.50
   0  -9  -1    0.10    1.30
   0  -9   1   -0.30    1.80
   0  -9   1    0.30    1.20
   0  -9   1    2.60    1.60
   0  -9   1    0.40    1.50
   0  -9  -1    2.60    1.50
   0  -9  -1    4.30    2.30
   0  -9   1    2.60    1.20
   0  -9  -1    1.00    1.30
   0  -9  -1    2.40    1.20
   0  -9  -1    0.90    1.50
   0  -9  -1    2.60    1.30
   0   9   1    0.30    2.00
   0   9  -1   -0.80    1.50
   0   9   1    0.80    1.60
   0   9  -1    4.00    2.30
   0   9  -1    1.20    1.00
   0   9   1    0.80    2.20
   0   9  -1    1.40    1.80
   0   9  -1    1.20    2.20
   0   9   1    1.30    1.60
   0   9  -1    1.90    1.10
   0   9   1    0.80    1.60
   0   9  -1    0.90    1.30
   1  -9   1    8.30    2.10
   1  -9   1   10.90    3.30
  -1  -9  -1    6.90    2.50
   1  -9   1    6.70    2.30
  -1  -9  -1    5.30    2.10
   1  -9   1    6.30    1.60
  -1  -9  -1    1.70    1.70
  -1  -9  -1    1.50    1.60
   1  -9   1    9.10    1.60
   1  -9   1    6.10    2.20
  -1  -9  -1    6.90    1.30
  -1  -9  -1    8.20    2.00
   1   9   1    5.20    2.10
  -1   9  -1    4.80    3.10
  -1   9  -1    6.90    2.10
   1   9   1    5.00    3.00
  -1   9  -1    5.40    2.30
   1   9   1    3.10    2.00
  -1   9  -1    4.00    2.10
   1   9   1    5.00    2.20
   1   9   1    6.70    2.40
  -1   9  -1    5.60    1.90
  -2  -9  -1  122.19    6.80
   2  -9   1  118.09    6.70
   2  -9   1  117.39    7.10
   2  -9   1  122.49    5.50
  -2  -9  -1  113.59    6.90
   2  -9   1  114.39    6.40
   2  -9   1  121.59    7.80
  -2  -9  -1  129.19    7.00
  -2  -9  -1  111.39    6.40
   2  -9   1  109.79    6.60
  -2  -9  -1  118.79    5.90
   2  -9   1  117.39    6.50
  -2   9  -1  119.39    6.00
   2   9   1  116.79    7.00
  -2   9  -1  119.09    8.50
   2   9   1  121.99    7.20
   2   9   1  121.49    8.30
  -2   9  -1  113.29    6.00
  -2   9  -1  114.59    6.20
   2   9   1  121.19    6.80
   2   9   1  116.69    6.90
   2   9   1  116.49    7.10
  -2   9  -1  115.29    7.20
   3  -9   1 1548.74   54.49
   3  -9   1 1543.65   54.09
  -3  -9  -1 1604.64   53.09
  -3  -9  -1 1560.74   54.49
   3  -9   1 1602.94   54.89
   3  -9   1 1587.94   52.69
  -3  -9  -1 1558.64   53.69
  -3  -9  -1 1643.94   54.09
   3  -9   1 1532.05   51.89
  -3   9  -1 1603.84   54.59
   3   9   1 1611.94   55.89
  -3   9  -1 1590.14   52.59
   3   9   1 1725.83   54.49
   3   9   1 1594.84   54.29
   3   9   1 1603.94   54.89
  -3   9  -1 1596.54   56.69
  -3   9  -1 1543.45   53.79
  -3   9  -1 1622.34   56.49
  -3   9  -1 1544.05   52.49
  -4  -9  -1  291.67   12.60
  -4  -9  -1  303.17   12.30
   4  -9   1  287.77   13.50
   4  -9   1  279.77   12.40
   4  -9   1  304.07   14.30
   4  -9   1  275.67   11.80
  -4   9  -1  283.47   11.70
   4   9   1  308.87   13.30
  -4   9  -1  294.47   13.30
  -4   9  -1  302.47   13.60
  -4   9  -1  299.47   11.10
   4   9   1  317.57   14.20
  -4   9  -1  303.67   13.30
   4   9   1  304.67   13.30
   4   9   1  306.77   13.30
   5  -9   1  136.79    7.20
   5  -9   1  138.59    9.00
  -5  -9  -1  141.79    7.50
   5  -9   1  127.09    8.50
   5  -9   1  145.99    9.50
  -5  -9  -1  137.39    6.90
   5  -9   1  138.19    7.50
  -5  -9  -1  151.98    8.60
   5   9   1  145.89    8.50
  -5   9  -1  143.19    8.70
   5   9   1  145.19    8.90
   5   9   1  145.69    8.40
  -5   9  -1  142.49    8.70
  -5   9  -1  150.18    8.50
  -5   9  -1  147.99    9.90
   5   9   1  137.09    8.20
  -6  -9  -1  445.16   15.80
  -6  -9  -1  436.06   15.60
  -6  -9  -1  384.86   18.20
   6  -9   1  407.66   17.10
   6  -9   1  426.16   19.10
  -6  -9  -1  447.96   17.10
   6  -9   1  446.56   19.80
  -6  -9  -1  432.56   17.40
   6  -9   1  454.25   19.60
   6   9   1  468.25   18.70
  -6   9  -1  452.55   20.10
  -6   9  -1  438.86   18.40
  -6   9  -1  442.06   19.10
  -6   9  -1  414.06   17.00
  -6   9  -1  442.66   18.70
   6   9   1  467.85   19.40
   7  -9   1 1032.50   38.80
   7  -9   1 1035.30   38.10
  -7  -9  -1  977.70   34.20
  -7  -9  -1 1018.20   34.40
   7  -9   1  898.31   35.40
  -7  -9  -1  931.11   35.10
  -7  -9  -1 1034.10   38.40
  -7  -9  -1  983.10   35.00
  -7   9  -1 1037.20   36.80
  -7   9  -1 1004.40   38.40
   7   9   1 1034.90   37.20
   7   9   1  991.10   37.70
  -7   9  -1 1060.99   38.20
   7   9   1 1036.40   36.90
  -8  -9  -1  113.79    6.60
   8  -9   1  123.59   10.10
  -8  -9  -1  114.49    6.90
  -8  -9  -1  125.99    7.10
  -8  -9  -1  127.99    9.80
   8  -9   1  121.09    9.30
  -8  -9  -1  125.79    7.10
  -8   9  -1  130.19    9.50
  -8   9  -1  129.69    8.50
   8   9   1  138.79    8.90
   8   9   1  118.69    8.70
  -8   9  -1  123.29    9.60
   8   9   1  125.19    9.40
  -9  -9  -1   42.00    7.00
  -9  -9  -1   38.20    4.10
   9  -9   1   27.20    5.10
  -9  -9  -1   44.20    4.80
   9  -9   1   28.60    6.20
  -9  -9  -1   41.80    4.20
   9   9   1   23.30    5.10
   9   9   1   28.60    5.00
  -9   9  -1   38.50    5.80
  -9   9  -1   36.70    6.80
  -9   9  -1   37.40    6.40
   9   9   1   28.30    5.40
  10  -9   1   15.30    5.10
 -10  -9  -1   23.00    3.60
  10  -9   1   19.50    4.60
 -10  -9  -1   26.70    4.50
 -10  -9  -1   26.50    4.00
 -10  -9  -1   33.10    7.10
 -10   9  -1   21.10    4.60
  10   9   1   20.40    5.00
 -10   9  -1   23.90    4.40
 -10   9  -1   15.70    4.90
 -10   9  -1   24.90    5.70
  10   9   1   18.70    5.40
  10   9   1   23.90    5.50
 -11  -9  -1  630.74   28.40
  11  -9   1  635.94   27.00
 -11  -9  -1  639.54   24.90
 -11  -9  -1  620.34   23.30
  11  -9   1  645.94   29.10
 -11  -9  -1  569.04   24.20
  11   9   1  642.34   26.40
 -11   9  -1  611.14   24.80
 -11   9  -1  580.84   27.50
 -11   9  -1  629.14   25.90
  11   9   1  612.54   27.30
  11   9   1  636.44   26.80
 -11   9  -1  644.14   28.30
 -12  -9  -1   24.70    6.90
 -12  -9  -1   23.00    3.50
  12  -9   1   27.90    6.00
  12  -9   1   32.00    7.80
 -12  -9  -1   28.60    5.40
 -12   9  -1   26.30    5.20
 -12   9  -1   30.80    5.90
 -12   9  -1   28.10    5.80
  12   9   1   23.20    6.70
 -12   9  -1   29.20    6.80
  12   9   1   21.50    5.80
  12   9   1   22.70    5.80
  13  -9   1   18.50    5.50
 -13  -9  -1   16.10    6.50
 -13  -9  -1   20.20    5.10
  13  -9   1   19.10    6.60
 -13   9  -1   21.90    5.20
  13   9   1   18.10    5.50
  13   9   1   10.20    4.80
  13   9   1   23.80    6.30
 -13   9  -1   20.80    5.80
 -13   9  -1   21.10    6.30
  13 -10  -1   83.09   11.20
  13 -10  -1   71.89   11.20
 -13 -10   1   76.79   10.30
 -13 -10   1   71.79    7.60
  13 -10  -1   61.39    4.30
 -13 -10   1   64.89    6.60
 -13  10   1   64.79    8.30
 -13  10   1   70.99    8.80
  13  10  -1   78.09   10.20
  13  10  -1   67.89    8.10
  13  10  -1   78.49    9.10
  12 -10  -1  184.18   12.70
  12 -10  -1  166.68   13.50
 -12 -10   1  186.58   14.30
 -12 -10   1  182.18   10.20
 -12 -10   1  192.48   11.00
 -12  10   1  178.18   12.40
  12  10  -1  178.88   12.80
 -12  10   1  166.38   12.30
  12  10  -1  178.38   11.30
  12  10  -1  168.88   12.70
 -11 -10   1   19.00    6.50
  11 -10  -1   11.40    4.70
 -11 -10   1   14.30    3.90
 -11 -10   1   12.90    3.30
  11 -10  -1   21.10    5.70
  11 -10  -1   12.80    2.60
 -11 -10   1   19.00    4.30
  11  10  -1   14.40    5.40
 -11  10   1   14.60    5.10
 -11  10   1   11.90    4.60
  11  10  -1   12.60    4.30
  11  10  -1   19.90    5.30
 -10 -10   1  122.49    7.80
 -10 -10   1   95.79    6.10
  10 -10  -1  129.39   10.10
  10 -10  -1  115.19    6.00
 -10 -10   1  114.19    7.10
  10 -10  -1  101.09    6.70
 -10 -10   1  127.49   10.90
 -10 -10   1  120.19    7.70
  10 -10  -1  135.29   10.80
  10  10  -1  119.69    9.10
 -10  10   1  113.09   10.00
  10  10  -1  120.89    8.60
  10  10  -1  104.69    9.60
 -10  10   1  110.19    8.80
  -9 -10   1   99.19    6.30
   9 -10  -1   94.79    7.60
  -9 -10   1   98.69    7.00
   9 -10  -1   85.09    6.00
   9 -10  -1  109.69    9.20
  -9 -10   1  106.79    6.90
  -9 -10   1   88.29    5.90
   9 -10  -1   94.09    5.30
   9 -10  -1  113.49    9.60
  -9  10   1  115.29    8.90
   9  10  -1  104.89    8.20
   9  10  -1  117.39    8.10
   9  10  -1   91.19    8.50
  -9  10   1  118.89    8.60
  -9  10   1  103.89    8.30
  -9  10   1  101.29    9.30
  -8 -10   1 1089.69   36.60
   8 -10  -1  957.80   36.00
   8 -10  -1 1097.79   40.50
   8 -10  -1 1062.69   38.20
   8 -10  -1 1064.69   40.00
  -8 -10   1  983.50   36.10
  -8 -10   1 1045.20   35.30
  -8 -10   1  976.40   36.50
  -8 -10   1 1087.19   37.60
  -8 -10   1  943.91   36.30
   8 -10  -1  991.30   35.40
  -8  10   1 1128.89   39.10
  -8  10   1 1008.60   40.60
   8  10  -1 1145.29   40.30
  -8  10   1 1077.99   38.90
  -8  10   1 1069.79   39.30
   8  10  -1 1055.49   37.90
   8  10  -1 1099.79   39.00
  -7 -10   1  158.98    9.90
   7 -10  -1  148.49    7.10
  -7 -10   1  152.08    7.60
   7 -10  -1  171.88   10.70
   7 -10  -1  165.78   10.70
   7 -10  -1  165.68    9.00
  -7 -10   1  154.88    7.40
   7 -10  -1  152.28    9.60
   7 -10  -1  145.69    7.40
  -7 -10   1  166.08    7.60
   7  10  -1  154.68   10.10
  -7  10   1  149.88   10.90
  -7  10   1  161.78    9.50
  -7  10   1  161.88    9.60
  -7  10   1  163.88    9.70
   7  10  -1  163.58    9.60
   7  10  -1  155.78    8.90
   6 -10  -1   14.80    4.40
  -6 -10   1    8.80    3.80
  -6 -10   1   12.30    2.70
  -6 -10   1   12.20    2.40
  -6 -10   1   10.90    2.10
   6 -10  -1   12.20    3.00
   6 -10  -1   10.40    3.40
   6 -10  -1   11.90    3.70
   6 -10  -1   10.60    2.20
   6 -10  -1    9.80    2.10
  -6 -10   1   15.00    2.50
   6  10  -1    9.60    3.00
  -6  10   1   15.70    4.90
   6  10  -1    6.00    2.80
  -6  10   1   13.00    3.20
   6  10  -1    8.80    3.00
  -6  10   1    9.80    3.30
   6  10  -1    7.30    3.70
  -6  10   1   10.20    3.30
  -5 -10   1  686.83   25.10
   5 -10  -1  662.73   25.90
   5 -10  -1  654.93   23.80
  -5 -10   1  675.83   23.70
  -5 -10   1  697.53   23.80
  -5 -10   1  652.63   26.50
   5 -10  -1  724.43   27.70
   5 -10  -1  642.34   24.00
   5 -10  -1  685.13   26.60
  -5 -10   1  674.03   25.90
   5 -10  -1  676.63   24.90
   5  10  -1  715.93   27.00
  -5  10   1  710.93   26.30
  -5  10   1  711.43   28.60
   5  10  -1  673.83   25.30
  -5  10   1  669.63   25.30
   5  10  -1  718.53   26.00
  -5  10   1  614.64   24.50
   5  10  -1  692.73   26.20
   4 -10  -1 1933.21   68.59
  -4 -10   1 1961.00   69.69
  -4 -10   1 2114.19   70.09
  -4 -10   1 2136.09   70.69
   4 -10  -1 2132.79   72.09
  -4 -10   1 2048.90   68.29
   4 -10  -1 2039.50   68.59
   4 -10  -1 1994.20   70.09
  -4 -10   1 2072.19   68.19
   4 -10  -1 2147.19   71.09
   4 -10  -1 2134.49   69.29
   4  10  -1 2100.49   69.89
  -4  10   1 2145.99   73.49
  -4  10   1 2025.90   68.09
   4  10  -1 2196.88   70.29
  -4  10   1 2105.09   70.89
   4  10  -1 2205.28   71.49
  -4  10   1 1987.60   69.09
   4  10  -1 2104.39   70.59
   4  10  -1 2130.29   70.89
  -4  10   1 2091.69   70.69
  -3 -10   1   42.40    4.30
   3 -10  -1   43.10    3.50
   3 -10  -1   40.60    3.70
   3 -10  -1   45.70    3.80
  -3 -10   1   36.80    3.50
   3 -10  -1   44.90    4.10
  -3 -10   1   45.90    4.60
   3 -10  -1   50.69    4.80
  -3 -10   1   36.80    3.20
  -3 -10   1   52.69    5.10
  -3  10   1   47.40    5.00
   3  10  -1   41.30    4.60
  -3  10   1   45.50    5.00
   3  10  -1   50.79    5.20
   3  10  -1   43.40    4.20
  -3  10   1   41.40    3.10
   3  10  -1   41.40    5.00
  -3  10   1   46.10    3.60
  -3  10   1   49.99    6.40
  -2 -10   1  140.29    6.80
   2 -10  -1  150.58    7.20
  -2 -10   1  147.29    8.80
   2 -10  -1  140.39    7.20
  -2 -10   1  136.39    7.60
   2 -10  -1  148.99    7.70
   2 -10  -1  141.79    6.90
  -2 -10   1  149.09    6.70
   2 -10  -1  148.59    9.10
  -2 -10   1  149.09    8.40
   2 -10  -1  140.09    7.00
   2  10  -1  140.49    8.40
  -2  10   1  150.38    8.60
   2  10  -1  167.98    8.70
   2  10  -1  151.28    7.60
   2  10  -1  155.18    8.40
  -2  10   1  151.38    8.40
  -2  10   1  138.59   10.00
  -2  10   1  141.89    7.20
   1 -10  -1  102.69    7.20
   1 -10  -1  102.99    6.00
  -1 -10   1  105.79    5.70
  -1 -10   1  115.69    7.40
  -1 -10   1   89.39    5.80
   1 -10  -1  107.39    5.90
   1 -10  -1  104.79    5.60
   1 -10  -1  107.29    5.60
  -1 -10   1  106.49    6.00
   1 -10  -1  100.69    5.80
   1  10  -1  112.89    5.90
  -1  10   1  107.59    8.50
  -1  10   1  106.19    6.90
  -1  10   1  113.39    7.10
   1  10  -1  102.59    6.60
  -1  10   1  108.69    6.20
   1  10  -1  105.39    7.00
   1  10  -1  117.79    7.30
   0 -10  -1 1018.00   37.10
   0 -10   1 1041.90   35.70
   0 -10  -1 1028.20   34.50
   0 -10  -1 1024.60   34.90
   0 -10   1  974.20   34.80
   0 -10  -1 1009.70   34.40
   0 -10   1  976.80   36.00
   0 -10   1 1058.09   37.40
   0 -10   1 1003.90   35.50
   0 -10  -1  901.11   39.40
   0  10  -1 1027.30   36.80
   0  10  -1 1065.59   36.10
   0  10   1 1066.99   36.90
   0  10  -1 1060.09   37.10
   0  10   1 1063.19   36.30
   0  10   1 1074.19   39.30
   0  10   1 1019.40   36.70
   1 -10   1    7.70    2.50
   1 -10   1    6.90    3.10
  -1 -10  -1    7.60    2.40
   1 -10   1   10.20    2.60
   1 -10   1   10.60    2.00
   1 -10   1   10.50    3.20
   1 -10   1   11.90    3.10
  -1 -10  -1    8.40    2.20
  -1 -10  -1    4.10    2.50
   1  10   1    7.50    2.80
   1  10   1    7.90    2.50
  -1  10  -1    7.20    2.30
  -1  10  -1   10.40    3.20
  -1  10  -1    7.00    3.60
  -1  10  -1    9.30    1.90
  -1  10  -1    8.50    1.90
   1  10   1   10.80    4.00
   1  10   1    8.00    2.60
   1  10   1    9.50    2.70
  -1  10  -1    8.40    2.70
   2 -10   1   34.20    2.80
   2 -10   1   37.90    5.00
   2 -10   1   46.00    5.70
  -2 -10  -1   33.50    4.30
   2 -10   1   34.30    3.80
   2 -10   1   32.30    3.90
  -2 -10  -1   33.80    3.40
   2 -10   1   39.10    2.90
  -2 -10  -1   39.10    4.80
  -2  10  -1   40.90    3.60
  -2  10  -1   40.80    6.30
  -2  10  -1   36.70    3.50
  -2  10  -1   34.20    4.60
   2  10   1   38.80    4.90
   2  10   1   38.10    4.20
  -2  10  -1   42.00    4.70
   2  10   1   43.10    6.40
   2  10   1   40.80    4.40
   2  10   1   40.40    4.50
   3 -10   1  129.49    6.30
   3 -10   1  137.39    7.90
   3 -10   1  102.19    7.40
  -3 -10  -1  129.89    6.70
   3 -10   1  145.89    9.20
   3 -10   1  124.99    5.60
  -3 -10  -1  134.19    7.70
  -3 -10  -1  136.79    7.60
  -3  10  -1  123.19    6.10
  -3  10  -1  127.89    9.50
   3  10   1  132.79    8.00
  -3  10  -1  135.79    6.50
  -3  10  -1  133.29    7.20
   3  10   1  132.29    7.80
   3  10   1  132.09    7.90
  -3  10  -1  134.29    8.20
   3  10   1  130.79    8.70
  -3  10  -1  130.79    8.20
   4 -10   1  627.14   26.00
   4 -10   1  697.63   26.80
  -4 -10  -1  674.83   25.30
  -4 -10  -1  677.73   24.90
   4 -10   1  649.74   24.00
   4 -10   1  684.63   27.30
   4 -10   1  638.14   24.90
  -4  10  -1  691.53   28.40
   4  10   1  693.93   25.90
   4  10   1  734.53   26.10
  -4  10  -1  677.33   26.10
  -4  10  -1  698.93   26.40
   4  10   1  696.03   26.70
  -4  10  -1  692.83   25.50
   4  10   1  691.83   26.00
  -4  10  -1  618.54   23.80
  -4  10  -1  680.13   23.50
   5 -10   1 1218.68   43.30
   5 -10   1 1047.50   40.20
  -5 -10  -1 1156.28   40.00
   5 -10   1 1091.59   42.00
   5 -10   1 1168.38   42.80
  -5 -10  -1 1195.58   40.80
  -5  10  -1 1134.79   41.50
   5  10   1 1195.18   41.70
   5  10   1 1195.18   41.70
   5  10   1 1262.67   42.90
  -5  10  -1 1222.38   42.30
   5  10   1 1169.38   41.70
  -5  10  -1 1178.88   41.90
  -5  10  -1 1041.00   39.60
  -5  10  -1 1179.88   44.10
  -6 -10  -1  158.48    8.20
  -6 -10  -1  169.58   10.40
  -6 -10  -1  153.08    7.30
   6 -10   1  142.29    9.60
   6 -10   1  131.09    7.90
   6 -10   1  157.28   10.30
   6 -10   1  145.29   10.20
  -6  10  -1  154.48    9.50
  -6  10  -1  138.89    7.80
  -6  10  -1  138.09    9.10
   6  10   1  153.88    9.20
   6  10   1  167.78   10.00
  -6  10  -1  147.99   10.70
  -6  10  -1  135.19    9.20
   6  10   1  152.28    9.20
  -7 -10  -1    4.80    2.30
   7 -10   1    2.60    2.30
  -7 -10  -1    4.10    1.50
  -7 -10  -1    6.50    1.80
   7 -10   1    4.60    3.50
  -7 -10  -1    6.50    3.80
  -7 -10  -1    3.30    1.60
   7 -10   1    4.50    3.90
  -7  10  -1    0.90    3.40
  -7  10  -1    5.40    3.50
  -7  10  -1    7.20    3.70
  -7  10  -1    4.40    2.90
   7  10   1    0.90    2.40
   7  10   1    2.20    2.90
   7  10   1    2.50    3.70
  -8 -10  -1  213.88    9.40
   8 -10   1  218.68   13.50
  -8 -10  -1  222.28   13.30
   8 -10   1  216.58   12.80
  -8 -10  -1  205.38    9.20
   8  10   1  208.88   11.80
   8  10   1  208.98   12.00
  -8  10  -1  214.28   11.80
  -8  10  -1  208.78   13.20
   8  10   1  207.48   12.70
  -8  10  -1  199.58   12.30
  -9 -10  -1  245.08   11.00
  -9 -10  -1  231.68   14.50
  -9 -10  -1  251.17   11.10
  -9 -10  -1  214.28   10.20
   9 -10   1  239.08   14.00
   9 -10   1  232.48   14.80
  -9  10  -1  228.08   14.00
  -9  10  -1  237.88   14.00
   9  10   1  229.58   13.70
   9  10   1  242.28   13.00
  -9  10  -1  236.98   12.80
   9  10   1  230.48   13.10
 -10 -10  -1  241.18   11.20
 -10 -10  -1  242.98   15.10
  10 -10   1  258.87   14.70
  10 -10   1  236.88   15.20
 -10 -10  -1  216.28   10.70
 -10 -10  -1  234.28   13.60
  10  10   1  226.78   13.20
 -10  10  -1  240.88   14.50
 -10  10  -1  231.68   13.10
 -10  10  -1  220.88   14.00
  10  10   1  232.78   14.20
  10  10   1  224.58   13.40
  11 -10   1   52.39    8.90
 -11 -10  -1   31.70    4.60
  11 -10   1   32.60    6.30
 -11 -10  -1   48.70    8.40
  11  10   1   35.80    6.90
  11  10   1   34.50    6.40
 -11  10  -1   41.90    7.50
  11  10   1   28.60    5.70
 -11  10  -1   37.40    5.90
 -11  10  -1   39.00    9.60
 -12 -10  -1    9.00    3.10
  12 -10   1   11.60    5.60
 -12 -10  -1   11.90    3.90
  12 -10   1   10.90    4.90
 -12 -10  -1    5.10    4.60
  12  10   1    1.80    3.90
 -12  10  -1    3.30    3.60
  12  10   1    3.30    4.00
  12  10   1    5.00    4.20
 -12  10  -1    9.30    5.10
 -12 -11   1    8.20    5.90
  12 -11  -1    7.80    5.50
 -12 -11   1    7.40    3.70
 -12 -11   1    5.50    3.70
  12 -11  -1    9.60    5.30
 -12  11   1   15.60    5.10
  12  11  -1    7.10    3.80
 -12  11   1    4.40    4.70
  12  11  -1    4.30    3.60
  12  11  -1    5.80    4.80
 -12  11   1   14.40    5.30
 -11 -11   1  249.08   12.50
 -11 -11   1  270.57   16.60
 -11 -11   1  226.28   11.60
  11 -11  -1  247.28   16.20
  11 -11  -1  270.47   15.70
 -11 -11   1  259.47   12.50
 -11  11   1  251.27   15.80
 -11  11   1  257.67   20.50
 -11  11   1  260.17   15.00
  11  11  -1  249.48   14.50
  11  11  -1  239.18   15.40
 -11  11   1  266.67   14.60
  11  11  -1  249.78   13.70
 -10 -11   1  128.79   11.40
 -10 -11   1  141.09    8.20
 -10 -11   1  143.79    8.70
  10 -11  -1  129.29   11.30
 -10 -11   1  121.69    7.30
  10 -11  -1  128.39   11.00
  10  11  -1  141.39   10.00
 -10  11   1  129.99   10.00
 -10  11   1  143.29   10.20
  10  11  -1  136.49    9.20
 -10  11   1  144.29   10.00
  10  11  -1  130.09   10.70
 -10  11   1  138.39   11.30
  -9 -11   1  478.95   19.00
  -9 -11   1  411.86   17.20
   9 -11  -1  465.55   19.50
   9 -11  -1  473.95   22.10
   9 -11  -1  402.66   17.10
   9 -11  -1  437.76   21.40
  -9 -11   1  458.15   21.20
  -9  11   1  448.46   20.50
   9  11  -1  455.75   21.40
  -9  11   1  452.65   20.30
  -9  11   1  428.06   21.90
   9  11  -1  471.65   19.60
   9  11  -1  450.05   20.20
  -9  11   1  489.65   20.80
  -8 -11   1  212.48    9.00
  -8 -11   1  203.38    9.10
   8 -11  -1  226.38   11.20
   8 -11  -1  204.58   12.90
  -8 -11   1  197.88    9.70
   8 -11  -1  195.98    8.60
  -8 -11   1  206.18   10.80
   8 -11  -1  177.48    9.00
   8 -11  -1  213.18   13.10
  -8  11   1  204.78   13.60
  -8  11   1  211.68   11.70
   8  11  -1  209.58   12.80
  -8  11   1  227.78   12.30
   8  11  -1  208.78   11.10
  -8  11   1  198.78   11.70
   8  11  -1  212.78   11.80
   7 -11  -1  276.57   11.20
   7 -11  -1  302.17   15.40
  -7 -11   1  301.17   12.10
  -7 -11   1  280.67   11.40
   7 -11  -1  281.67   13.10
  -7 -11   1  297.97   13.50
  -7 -11   1  274.07   11.90
   7 -11  -1  265.77   11.60
   7 -11  -1  281.27   15.30
   7 -11  -1  249.68   13.90
  -7  11   1  279.87   14.30
   7  11  -1  286.37   15.00
  -7  11   1  308.37   14.60
   7  11  -1  313.97   14.40
   7  11  -1  279.07   13.40
  -7  11   1  295.37   16.40
  -7  11   1  284.57   13.70
   6 -11  -1  547.75   21.10
   6 -11  -1  603.24   23.70
  -6 -11   1  570.94   22.00
   6 -11  -1  515.25   22.30
   6 -11  -1  514.75   19.50
  -6 -11   1  539.35   19.40
   6 -11  -1  557.84   23.90
   6 -11  -1  487.45   19.70
  -6 -11   1  553.44   19.50
  -6 -11   1  489.05   19.40
   6  11  -1  562.14   23.40
  -6  11   1  587.44   22.80
   6  11  -1  574.14   22.70
  -6  11   1  558.84   25.00
   6  11  -1  532.65   22.80
  -6  11   1  520.85   21.30
  -6  11   1  539.15   22.50
   6  11  -1  558.54   22.20
   5 -11  -1  734.13   28.90
   5 -11  -1  799.12   29.90
  -5 -11   1  784.32   26.40
   5 -11  -1  719.23   26.80
   5 -11  -1  817.32   31.10
   5 -11  -1  790.12   27.90
  -5 -11   1  786.32   29.20
   5 -11  -1  721.63   27.00
  -5 -11   1  773.12   28.40
  -5 -11   1  740.63   26.40
  -5  11   1  695.63   27.50
  -5  11   1  787.72   32.30
   5  11  -1  787.82   30.20
  -5  11   1  785.42   29.70
   5  11  -1  787.42   28.60
   5  11  -1  808.62   29.60
   5  11  -1  739.73   28.80
  -5  11   1  824.92   29.80
  -5  11   1  738.13   27.90
   4 -11  -1   20.90    2.90
  -4 -11   1   23.10    3.90
   4 -11  -1   25.20    5.10
  -4 -11   1   22.90    2.80
   4 -11  -1   30.20    3.40
   4 -11  -1   21.30    3.60
  -4 -11   1   25.60    4.10
   4 -11  -1   26.10    4.50
   4 -11  -1   24.00    3.30
  -4  11   1   20.00    3.70
  -4  11   1   21.90    4.50
   4  11  -1   17.50    3.90
   4  11  -1   19.70    3.60
   4  11  -1   19.90    4.30
  -4  11   1   29.70    6.20
   4  11  -1   16.30    3.40
  -4  11   1   23.90    2.60
  -3 -11   1  318.57   13.90
   3 -11  -1  290.27   12.90
  -3 -11   1  308.87   14.10
   3 -11  -1  292.27   13.70
  -3 -11   1  295.87   11.60
   3 -11  -1  284.57   12.10
   3 -11  -1  301.67   12.20
   3 -11  -1  307.97   14.90
  -3 -11   1  298.77   11.50
  -3  11   1  293.87   12.00
  -3  11   1  272.37   11.00
  -3  11   1  287.37   11.10
   3  11  -1  302.47   13.90
  -3  11   1  297.37   14.10
  -3  11   1  298.77   16.20
   3  11  -1  302.97   13.00
  -3  11   1  298.97   13.90
   3  11  -1  301.87   14.10
   3  11  -1  293.47   14.00
  -2 -11   1  392.46   17.10
   2 -11  -1  366.76   15.10
   2 -11  -1  364.76   15.20
   2 -11  -1  392.46   15.70
  -2 -11   1  374.96   14.50
   2 -11  -1  384.36   17.60
   2 -11  -1  359.46   15.00
   2 -11  -1  391.36   14.90
  -2 -11   1  391.26   14.70
   2  11  -1  378.16   16.80
  -2  11   1  394.36   16.90
   2  11  -1  412.86   16.90
  -2  11   1  398.26   19.20
   2  11  -1  368.86   15.40
   2  11  -1  390.86   16.90
  -2  11   1  405.66   16.90
  -2  11   1  377.56   15.30
   1 -11  -1 1177.38   41.80
  -1 -11   1 1179.08   41.70
   1 -11  -1 1003.60   41.40
   1 -11  -1 1179.18   39.20
   1 -11  -1 1061.79   39.30
   1 -11  -1 1155.18   38.80
   1 -11  -1 1126.69   39.60
  -1 -11   1 1165.78   41.50
  -1 -11   1 1138.09   39.10
  -1 -11   1 1111.49   39.00
   1 -11  -1 1098.09   38.70
  -1  11   1 1143.59   41.10
  -1  11   1 1181.98   41.10
   1  11  -1 1139.09   39.30
   1  11  -1 1173.38   41.10
  -1  11   1 1195.18   40.00
  -1  11   1 1166.88   43.80
   1  11  -1 1150.18   40.60
   1  11  -1 1154.68   41.20
   0 -11   1   45.40    4.70
   0 -11   1   40.90    4.10
   0 -11  -1   44.20    3.30
   0 -11   1   54.19    5.80
   0 -11   1   44.10    4.20
   0 -11  -1   45.50    3.60
   0 -11  -1   41.50    5.40
   0 -11  -1   43.60    3.60
   0  11  -1   49.80    5.40
   0  11  -1   56.99    5.70
   0  11   1   43.10    7.10
   0  11  -1   45.70    4.60
   0  11   1   43.30    5.20
   0  11   1   46.40    5.30
   0  11   1   41.30    4.40
  -1 -11  -1  552.34   20.10
   1 -11   1  571.54   23.00
   1 -11   1  496.05   20.70
   1 -11   1  536.15   20.80
   1 -11   1  515.35   19.50
   1 -11   1  585.74   21.40
   1  11   1  592.14   22.20
   1  11   1  541.35   21.50
  -1  11  -1  523.65   20.60
   1  11   1  545.05   24.00
  -1  11  -1  530.95   18.80
  -1  11  -1  549.65   22.10
   1  11   1  558.64   20.90
  -1  11  -1  569.34   22.20
  -1  11  -1  486.15   18.60
   1  11   1  553.84   21.80
   2 -11   1  439.36   18.00
  -2 -11  -1  430.96   17.70
  -2 -11  -1  437.36   18.00
  -2 -11  -1  452.15   18.30
   2 -11   1  394.26   15.50
   2 -11   1  425.16   15.40
   2 -11   1  376.06   16.80
   2 -11   1  444.26   19.30
   2 -11   1  414.06   17.50
   2  11   1  433.36   18.10
   2  11   1  418.76   19.60
  -2  11  -1  414.16   16.50
  -2  11  -1  431.26   20.40
  -2  11  -1  425.56   18.40
   2  11   1  448.66   18.30
   2  11   1  459.95   18.70
  -2  11  -1  436.86   18.40
  -3 -11  -1  960.40   34.70
   3 -11   1  907.81   32.10
   3 -11   1  861.91   33.80
   3 -11   1  925.41   32.50
  -3 -11  -1  981.60   36.60
   3 -11   1  990.90   35.50
   3 -11   1  913.51   34.80
   3 -11   1  963.10   36.50
   3  11   1  962.00   35.00
  -3  11  -1  917.61   33.50
  -3  11  -1 1015.60   33.20
  -3  11  -1  999.30   35.60
   3  11   1  989.70   34.80
  -3  11  -1  974.60   35.50
   3  11   1  956.50   35.20
  -3  11  -1  951.90   37.80
   3  11   1 1005.70   35.80
  -4 -11  -1  235.58   13.10
   4 -11   1  241.48   12.60
  -4 -11  -1  229.28   10.90
   4 -11   1  218.28   10.70
   4 -11   1  234.68   13.10
   4 -11   1  216.18   11.80
   4  11   1  239.58   11.80
  -4  11  -1  229.98    9.50
  -4  11  -1  237.68   12.90
   4  11   1  222.48   11.50
  -4  11  -1  249.48   14.40
  -4  11  -1  249.78   12.40
   4  11   1  237.78   11.90
  -4  11  -1  205.48    9.60
   4  11   1  225.68   12.20
  -4  11  -1  239.78   12.20
   5 -11   1  100.19    8.30
   5 -11   1   78.19    6.00
   5 -11   1  100.89    8.50
   5 -11   1   85.99    7.30
   5  11   1   95.29    7.80
   5  11   1  105.69    7.50
  -5  11  -1   98.59    7.50
  -5  11  -1   86.79    5.60
  -5  11  -1  101.19    7.70
  -5  11  -1   98.49    9.20
  -5  11  -1  102.49    7.00
   5  11   1   99.59    7.30
   5  11   1  100.89    7.40
   6 -11   1  143.39   10.00
   6 -11   1  151.88   10.60
   6 -11   1  136.09    8.30
  -6 -11  -1  159.88    7.80
   6 -11   1  152.08   10.60
  -6 -11  -1  157.58   10.70
  -6  11  -1  132.79    9.10
  -6  11  -1  161.48    9.80
   6  11   1  159.68    9.70
  -6  11  -1  162.38   11.60
  -6  11  -1  171.98   10.30
   6  11   1  139.79   10.00
   6  11   1  158.78    9.50
  -7 -11  -1  347.57   17.70
  -7 -11  -1  359.96   16.40
   7 -11   1  351.86   18.00
  -7 -11  -1  339.87   13.50
   7 -11   1  369.76   18.00
   7  11   1  343.27   17.40
  -7  11  -1  353.26   16.70
  -7  11  -1  354.26   16.60
  -7  11  -1  360.46   17.00
   7  11   1  352.06   16.50
  -7  11  -1  341.17   18.30
   7  11   1  343.47   16.20
   8 -11   1   91.69    9.20
  -8 -11  -1   92.09    8.60
  -8 -11  -1   89.39    6.30
   8 -11   1   97.49    8.80
   8  11   1   76.79    7.40
  -8  11  -1  104.29    8.60
   8  11   1   80.99    8.30
  -8  11  -1   87.79    9.10
  -8  11  -1   92.49    8.10
  -8  11  -1   80.29    7.60
   8  11   1   83.29    7.70
   9 -11   1    8.80    4.70
  -9 -11  -1   12.30    2.10
   9 -11   1    4.00    3.50
  -9 -11  -1   10.60    2.50
  -9 -11  -1    9.30    3.00
  -9 -11  -1   18.40    5.60
   9  11   1   12.30    4.00
  -9  11  -1    9.50    3.90
  -9  11  -1   12.40    4.40
   9  11   1    1.60    3.60
  -9  11  -1   12.60    5.00
   9  11   1   12.30    4.10
  -9  11  -1   11.60    4.20
  10 -11   1    9.90    4.90
 -10 -11  -1   16.70    3.20
 -10 -11  -1   19.20    3.40
 -10 -11  -1   15.80    6.10
  10 -11   1   14.40    5.80
 -10 -11  -1   17.20    3.60
 -10  11  -1   15.80    4.00
  10  11   1   15.50    5.80
 -10  11  -1   21.10    5.50
  10  11   1   15.50    4.60
  10  11   1   13.30    3.80
 -10  11  -1   13.50    5.40
 -10  11  -1   17.00    5.10
 -11 -11  -1  170.78    9.30
 -11 -11  -1  166.38    9.30
  11 -11   1  162.48   13.60
  11  11   1  181.18   11.90
  11  11   1  167.18   12.70
  11  11   1  174.48   12.10
 -11  11  -1  167.28   11.60
 -11  11  -1  168.48   12.80
 -11 -12   1   62.29    6.60
  11 -12  -1   40.60    7.10
 -11 -12   1   56.79    5.70
 -11 -12   1   71.49   10.90
  11 -12  -1   69.19   10.20
  11  12  -1   56.79    7.00
 -11  12   1   45.50    6.90
 -11  12   1   63.29   10.10
  11  12  -1   70.49    7.90
  11  12  -1   59.29    8.90
 -11  12   1   71.89    8.50
 -10 -12   1   41.60    4.70
 -10 -12   1   49.99    6.40
 -10 -12   1   37.00    7.80
 -10 -12   1   42.00    4.00
  10 -12  -1   39.50    7.80
  10 -12  -1   29.50    7.70
 -10  12   1   41.70    8.20
 -10  12   1   43.10    6.50
 -10  12   1   52.49    7.70
  10  12  -1   33.90   10.60
  10  12  -1   35.20    6.50
  10  12  -1   34.90    5.90
   9 -12  -1   69.49    9.10
  -9 -12   1   59.69    4.40
  -9 -12   1   80.49   10.00
  -9 -12   1   63.89    8.50
  -9 -12   1   64.49    4.80
   9 -12  -1   64.99    8.30
   9  12  -1   74.59    8.00
   9  12  -1   64.09    7.00
  -9  12   1   57.89    7.30
  -9  12   1   66.89    7.40
   9  12  -1   57.09    6.40
  -9  12   1   67.09    8.60
   8 -12  -1  304.77   14.20
  -8 -12   1  309.17   12.50
  -8 -12   1  243.78   12.80
   8 -12  -1  318.67   17.10
   8 -12  -1  312.97   16.70
  -8 -12   1  301.27   12.00
  -8 -12   1  310.17   14.50
   8 -12  -1  260.87   12.00
  -8 -12   1  317.77   12.40
   8  12  -1  308.77   14.50
   8  12  -1  296.87   15.10
  -8  12   1  310.97   17.80
  -8  12   1  309.87   15.60
  -8  12   1  305.27   15.50
   8  12  -1  314.87   16.50
  -7 -12   1  289.17   12.10
  -7 -12   1  284.67   11.60
  -7 -12   1  283.17   13.50
   7 -12  -1  284.27   14.30
   7 -12  -1  247.98   10.70
   7 -12  -1  261.27   14.80
   7 -12  -1  245.88   13.90
   7 -12  -1  297.77   16.00
   7 -12  -1  252.07   11.20
  -7  12   1  276.67   14.30
   7  12  -1  268.87   13.80
  -7  12   1  278.07   14.40
   7  12  -1  264.87   13.20
   7  12  -1  275.57   15.20
  -7  12   1  279.37   16.60
  -6 -12   1    1.50    1.60
  -6 -12   1    0.60    1.90
  -6 -12   1    1.70    2.30
   6 -12  -1    3.90    2.50
   6 -12  -1    5.80    2.10
   6 -12  -1    4.30    1.70
  -6 -12   1    0.30    2.80
   6 -12  -1    8.40    3.90
   6 -12  -1   -0.70    2.50
   6 -12  -1   -3.40    2.50
   6  12  -1    1.80    2.70
   6  12  -1   -0.20    3.00
   6  12  -1    4.90    3.20
   6  12  -1    4.50    2.70
  -6  12   1    1.30    3.60
  -6  12   1    2.20    3.20
  -6  12   1    2.50    2.00
  -6  12   1   -2.00    2.90
   5 -12  -1  644.54   24.20
   5 -12  -1  692.53   28.80
   5 -12  -1  633.74   24.40
   5 -12  -1  629.34   26.30
  -5 -12   1  683.73   26.10
   5 -12  -1  718.43   27.50
   5 -12  -1  708.53   25.40
  -5 -12   1  714.93   27.10
   5  12  -1  754.22   27.70
   5  12  -1  680.83   27.80
  -5  12   1  729.53   27.50
  -5  12   1  700.73   27.50
  -5  12   1  630.44   24.80
   5  12  -1  690.03   26.50
  -5  12   1  671.83   30.00
  -4 -12   1  124.39    7.80
   4 -12  -1   94.69    6.00
   4 -12  -1   94.89    6.70
   4 -12  -1  119.79    7.90
   4 -12  -1   85.89    6.00
   4 -12  -1   97.69    5.90
   4 -12  -1  107.29    9.00
  -4 -12   1  109.39    7.70
   4  12  -1  105.59    7.80
  -4  12   1   99.39    5.40
  -4  12   1   97.09    5.30
  -4  12   1   99.29    7.90
   4  12  -1  104.79    8.00
  -4  12   1  101.69    7.80
   4  12  -1   93.29    6.80
  -4  12   1   92.19    9.40
  -3 -12   1  424.66   15.90
   3 -12  -1  417.36   16.60
  -3 -12   1  457.25   19.10
  -3 -12   1  450.15   16.00
   3 -12  -1  389.56   16.50
  -3 -12   1  422.46   18.50
   3 -12  -1  425.66   16.60
   3 -12  -1  447.56   20.00
   3 -12  -1  438.16   18.00
   3 -12  -1  413.66   17.40
  -3  12   1  444.36   18.90
   3  12  -1  448.66   19.00
   3  12  -1  431.66   17.60
  -3  12   1  448.86   19.10
  -3  12   1  440.96   21.60
   3  12  -1  441.76   19.00
   3  12  -1  441.06   18.80
  -3  12   1  420.26   16.60
   2 -12  -1  214.08   12.10
   2 -12  -1  188.98   10.10
   2 -12  -1  207.38    9.00
   2 -12  -1  188.48    9.30
   2 -12  -1  194.08   11.60
   2 -12  -1  183.48    9.30
  -2 -12   1  198.68   11.50
  -2 -12   1  197.18   11.20
  -2 -12   1  218.88    9.00
  -2 -12   1  191.88    8.70
   2  12  -1  208.38   11.20
   2  12  -1  194.28    9.60
   2  12  -1  186.68   10.60
  -2  12   1  202.38   11.00
  -2  12   1  183.38   12.90
  -2  12   1  221.88    9.80
   2  12  -1  194.88   11.10
  -2  12   1  197.88   11.10
   1 -12  -1  369.46   14.10
   1 -12  -1  342.87   14.90
  -1 -12   1  382.16   14.70
  -1 -12   1  381.26   17.20
   1 -12  -1  371.36   17.40
   1 -12  -1  363.76   14.60
  -1 -12   1  357.16   14.40
  -1 -12   1  357.96   16.90
   1 -12  -1  328.67   14.00
  -1  12   1  364.46   19.00
   1  12  -1  362.66   16.60
  -1  12   1  391.96   16.90
   1  12  -1  382.66   17.60
  -1  12   1  352.96   15.30
  -1  12   1  367.56   16.50
   1  12  -1  364.46   16.50
   0 -12  -1  208.28    8.90
   0 -12   1  216.28   12.30
   0 -12  -1  201.88    8.70
   0 -12   1  199.18    9.70
   0 -12  -1  205.48   11.90
   0 -12  -1  220.58    9.20
   0  12  -1  205.18   11.40
   0  12  -1  223.98   11.80
   0  12   1  201.78   11.30
   0  12  -1  217.98   10.70
   0  12   1  215.48   13.70
   0  12   1  212.48   11.40
   0  12   1  205.78   10.80
  -1 -12  -1  443.56   16.50
   1 -12   1  432.66   18.10
  -1 -12  -1  446.76   19.20
  -1 -12  -1  443.76   19.30
   1 -12   1  396.46   17.50
   1 -12   1  457.85   20.10
  -1  12  -1  455.45   19.30
   1  12   1  459.05   19.20
   1  12   1  444.76   18.60
   1  12   1  443.56   19.00
  -1  12  -1  423.26   17.60
  -1  12  -1  457.15   19.40
   2 -12   1   41.40    5.80
   2 -12   1   36.90    4.60
   2 -12   1   49.70    6.20
  -2 -12  -1   44.80    5.30
  -2 -12  -1   45.20    3.70
  -2 -12  -1   51.69    6.90
   2  12   1   46.80    5.60
  -2  12  -1   43.60    6.00
  -2  12  -1   46.00    4.20
  -2  12  -1   33.30    3.10
   2  12   1   43.70    5.60
  -2  12  -1   48.20    6.00
   2  12   1   51.19    6.50
   2  12   1   39.00    5.10
  -3 -12  -1   84.89    6.70
   3 -12   1   92.69    7.30
  -3 -12  -1   88.29    6.90
   3 -12   1   74.09    7.60
   3 -12   1   80.49    6.40
  -3 -12  -1   74.99    5.10
   3  12   1   86.19    6.60
  -3  12  -1   75.79    6.90
   3  12   1   78.99    6.70
   3  12   1   81.89    7.10
  -3  12  -1   85.19    7.30
  -3  12  -1   79.99    5.70
   3  12   1   89.79    7.20
  -3  12  -1   88.79    5.40
  -4 -12  -1  253.57   12.10
   4 -12   1  231.38   13.80
  -4 -12  -1  235.08   10.50
  -4 -12  -1  233.98   11.50
   4 -12   1  243.68   13.00
   4 -12   1  228.38   12.30
  -4  12  -1  235.78   14.80
  -4  12  -1  220.48   10.80
   4  12   1  241.58   12.50
  -4  12  -1  243.68   12.90
  -4  12  -1  258.67   13.10
   4  12   1  234.18   12.00
  -4  12  -1  238.18    9.90
   4  12   1  232.98   12.90
   5 -12   1  449.66   20.60
  -5 -12  -1  474.75   19.10
   5 -12   1  492.55   21.80
  -5 -12  -1  466.65   18.40
  -5 -12  -1  443.26   17.60
  -5  12  -1  465.25   20.20
   5  12   1  467.85   19.70
  -5  12  -1  405.26   17.10
   5  12   1  430.66   20.40
  -5  12  -1  432.96   22.00
   5  12   1  467.15   19.90
  -5  12  -1  462.75   20.30
   5  12   1  448.96   19.40
  -5  12  -1  439.86   18.60
  -6 -12  -1  139.49    7.70
   6 -12   1  126.59   10.50
   6 -12   1  121.89   11.60
  -6 -12  -1  150.48    8.80
  -6 -12  -1  132.59   10.20
   6 -12   1  155.28   11.00
  -6 -12  -1  156.88    8.30
  -6  12  -1  152.68   11.80
   6  12   1  138.29    9.30
   6  12   1  137.09   10.20
   6  12   1  161.18    9.90
  -6  12  -1  155.78    9.90
  -6  12  -1  127.89    8.70
  -6  12  -1  147.99   10.10
   7 -12   1  134.69   10.90
  -7 -12  -1  137.99    8.50
  -7 -12  -1  145.39   10.90
   7 -12   1  143.69   11.10
  -7 -12  -1  135.89    7.20
   7  12   1  145.19    9.80
  -7  12  -1  148.49   11.80
  -7  12  -1  150.98   10.30
   7  12   1  156.48    9.90
   7  12   1  131.29   10.40
  -7  12  -1  143.79    9.90
  -7  12  -1  139.69    9.20
   8 -12   1  138.69   11.10
   8 -12   1  112.89   10.10
  -8 -12  -1  115.99    7.70
  -8 -12  -1  115.59   10.40
   8  12   1  125.59    9.90
  -8  12  -1  134.99    9.40
   8  12   1  112.29    9.10
   8  12   1  114.59    8.90
  -8  12  -1  120.89   11.00
  -8  12  -1  121.29    9.30
  -8  12  -1  121.39    9.70
   9 -12   1   82.19    9.70
  -9 -12  -1   68.69    6.20
  -9 -12  -1   86.49    9.70
   9 -12   1   84.89    9.50
   9  12   1   90.09    8.20
   9  12   1   84.19    8.30
  -9  12  -1  104.29   14.30
  -9  12  -1   91.89    8.30
   9  12   1   88.99    9.50
  -9  12  -1   89.09    8.90
 -10 -12  -1  216.18   10.90
 -10 -12  -1  207.58   15.90
  10 -12   1  228.98   15.40
  10 -12   1  197.08   14.10
 -10  12  -1  201.18   12.80
  10  12   1  208.98   12.90
 -10  12  -1  201.18   13.50
  10  12   1  199.48   12.70
  10  12   1  192.88   13.90
 -10  12  -1  202.48   13.30
   9 -13  -1   46.60    7.80
  -9 -13   1   52.39    6.70
  -9 -13   1   60.19    9.80
  -9  13   1   60.49   10.20
   9  13  -1   52.69    6.80
  -9  13   1   38.10    6.30
  -9  13   1   46.40    8.90
   9  13  -1   43.90    7.50
   9  13  -1   49.00    7.30
   8 -13  -1   17.20    6.30
  -8 -13   1   14.30    3.10
  -8 -13   1   24.30    3.70
   8 -13  -1   14.60    5.20
  -8 -13   1   17.40    6.40
   8  13  -1   17.50    4.50
  -8  13   1   17.90    5.90
   8  13  -1   19.60    4.40
  -8  13   1   16.90    4.70
  -8  13   1   14.30    5.90
   8  13  -1   14.90    5.30
   7 -13  -1  120.39    9.80
  -7 -13   1  104.79    8.20
   7 -13  -1  110.99    7.40
   7 -13  -1  120.59   10.50
  -7 -13   1  112.59    7.10
  -7  13   1  124.49    9.20
   7  13  -1  117.79    9.70
  -7  13   1  124.29    9.50
  -7  13   1   96.09   10.60
   7  13  -1  109.59    8.40
   6 -13  -1  353.76   17.20
   6 -13  -1  309.57   13.10
  -6 -13   1  341.67   15.10
   6 -13  -1  368.76   14.90
   6 -13  -1  364.06   18.60
  -6 -13   1  341.67   16.20
   6 -13  -1  307.17   13.40
   6 -13  -1  325.07   16.30
  -6  13   1  355.06   17.10
   6  13  -1  359.56   17.00
  -6  13   1  375.56   17.20
  -6  13   1  349.07   19.70
   6  13  -1  333.37   16.00
   6  13  -1  323.57   17.20
   5 -13  -1   -0.20    3.50
   5 -13  -1    0.90    2.10
  -5 -13   1    1.90    2.70
   5 -13  -1    3.30    3.30
   5 -13  -1    1.50    2.70
   5 -13  -1   -0.10    1.90
  -5 -13   1    2.00    2.90
   5 -13  -1   -3.70    2.90
  -5  13   1    1.10    1.20
  -5  13   1   -4.50    2.80
  -5  13   1    5.90    4.70
   5  13  -1    0.00    2.90
  -5  13   1   -0.20    2.80
   5  13  -1   -2.70    2.40
   5  13  -1   -0.40    2.90
   4 -13  -1    4.10    3.00
   4 -13  -1    2.00    2.10
  -4 -13   1   -0.50    2.60
   4 -13  -1    2.40    2.50
   4 -13  -1    6.70    4.00
   4 -13  -1    2.00    1.80
  -4 -13   1    3.50    2.70
   4 -13  -1    1.80    1.90
  -4  13   1    3.30    3.40
  -4  13   1   -0.50    3.80
  -4  13   1    0.90    3.50
   4  13  -1    1.50    2.70
   4  13  -1   -2.30    2.10
   4  13  -1    3.00    2.90
  -3 -13   1   14.00    4.00
   3 -13  -1    9.80    3.00
   3 -13  -1    8.90    2.60
   3 -13  -1    8.40    3.90
   3 -13  -1    4.90    2.60
  -3 -13   1   13.50    4.10
   3 -13  -1   13.60    3.70
  -3 -13   1   10.70    2.10
   3  13  -1    6.50    3.70
   3  13  -1    9.80    3.00
  -3  13   1   11.40    3.80
  -3  13   1    4.90    4.50
  -3  13   1   10.40    3.70
   3  13  -1    8.60    3.40
  -3  13   1   11.90    2.90
   3  13  -1    8.60    3.40
   2 -13  -1  803.32   31.70
   2 -13  -1  716.13   27.90
   2 -13  -1  775.12   27.40
  -2 -13   1  801.12   30.70
  -2 -13   1  832.82   31.20
  -2 -13   1  761.02   27.20
  -2 -13   1  807.02   27.40
   2 -13  -1  824.12   28.70
   2 -13  -1  681.13   27.90
  -2  13   1  784.32   33.50
  -2  13   1  745.33   28.30
   2  13  -1  796.22   30.50
  -2  13   1  809.42   30.70
   2  13  -1  757.12   29.90
   2  13  -1  754.82   28.40
  -2  13   1  807.92   30.60
   2  13  -1  788.72   30.60
  -1 -13   1  121.39    6.60
   1 -13  -1  107.29    6.00
  -1 -13   1  111.89    8.70
  -1 -13   1   98.89    6.00
   1 -13  -1  105.79    5.90
   1 -13  -1  120.29    9.20
  -1 -13   1  129.59    9.20
   1  13  -1  105.39    7.70
  -1  13   1  114.89    7.20
   1  13  -1  117.29    8.60
  -1  13   1  111.09   10.30
  -1  13   1  103.89    8.10
   1  13  -1  108.69    8.40
  -1  13   1  111.79    8.30
   0 -13  -1  149.99   10.10
   0 -13   1  147.59   10.10
   0 -13   1  123.19    7.40
   0 -13   1  151.58   10.10
   0 -13   1  134.89    7.90
   0 -13  -1  141.89    6.80
   0  13  -1  133.49    9.30
   0  13  -1  130.99    8.20
   0  13   1  130.09    8.40
   0  13   1  143.99    9.50
   0  13   1  139.89    9.40
   0  13  -1  146.69    9.60
  -1 -13  -1    4.00    3.00
   1 -13   1    6.40    3.20
   1 -13   1    6.20    2.60
   1 -13   1    6.30    3.50
  -1 -13  -1    8.00    3.40
  -1 -13  -1    5.30    2.00
   1  13   1    3.30    3.10
   1  13   1    2.20    3.00
  -1  13  -1    2.50    2.20
   1  13   1    1.70    2.80
  -1  13  -1    6.30    3.60
  -1  13  -1    1.20    2.90
   2 -13   1  545.45   23.40
   2 -13   1  475.35   20.50
  -2 -13  -1  542.85   22.20
  -2 -13  -1  526.95   21.90
  -2 -13  -1  502.65   18.90
   2 -13   1  532.25   21.30
  -2  13  -1  503.75   22.00
   2  13   1  502.05   21.70
   2  13   1  517.05   21.80
  -2  13  -1  517.65   22.20
   2  13   1  532.15   22.00
  -2  13  -1  497.85   19.90
  -3 -13  -1  241.58   11.90
   3 -13   1  187.88   11.10
  -3 -13  -1  202.28    9.40
  -3 -13  -1  218.68   11.90
   3 -13   1  219.88   12.00
   3 -13   1  185.48   12.70
   3  13   1  222.88   11.40
   3  13   1  231.88   12.30
   3  13   1  222.88   12.00
  -3  13  -1  213.48   12.20
   3  13   1  215.88   12.10
  -3  13  -1  203.08    9.70
  -3  13  -1  214.78   12.40
  -4 -13  -1  310.17   14.80
  -4 -13  -1  331.97   13.30
   4 -13   1  344.97   17.60
  -4 -13  -1  320.27   15.30
   4 -13   1  275.87   15.20
   4 -13   1  316.87   16.10
  -4  13  -1  336.17   16.40
  -4  13  -1  298.07   12.60
   4  13   1  345.17   16.00
  -4  13  -1  345.87   16.40
   4  13   1  333.97   15.40
   4  13   1  325.67   16.20
   5 -13   1   13.10    4.70
  -5 -13  -1   14.90    3.50
  -5 -13  -1   21.20    5.40
  -5 -13  -1   20.20    4.80
   5 -13   1   14.70    4.60
   5 -13   1   17.90    4.70
  -5 -13  -1   12.50    3.40
   5  13   1   14.00    4.10
   5  13   1   13.00    4.20
  -5  13  -1   13.20    4.20
  -5  13  -1   16.40    4.40
   5  13   1   14.40    4.10
   6 -13   1  353.86   18.70
   6 -13   1  342.97   18.10
  -6 -13  -1  345.07   15.90
  -6 -13  -1  328.17   14.70
  -6 -13  -1  346.87   17.90
  -6 -13  -1  355.26   14.70
  -6  13  -1  332.07   17.00
   6  13   1  328.47   16.40
   6  13   1  332.97   16.60
  -6  13  -1  352.76   17.40
   6  13   1  375.66   18.10
   7 -13   1  417.36   20.90
  -7 -13  -1  389.86   15.90
  -7 -13  -1  405.06   17.90
  -7 -13  -1  412.86   17.60
   7 -13   1  398.96   20.40
  -7 -13  -1  422.06   20.60
   7  13   1  372.56   18.20
   7  13   1  354.46   19.40
   7  13   1  408.96   18.90
  -7  13  -1  407.56   21.00
  -7  13  -1  440.96   19.90
   8 -13   1  251.77   15.70
  -8 -13  -1  232.58   15.20
  -8 -13  -1  244.98   12.20
   8  13   1  237.18   15.90
   8  13   1  211.28   13.00
  -8  13  -1  250.37   14.80
  -8  13  -1  251.47   14.10
  -9 -13  -1    1.00    4.40
   9  13   1   -3.80    2.90
  -9  13  -1    2.10    3.70
  -8 -14   1   19.80    3.50
  -8 -14   1   27.70    5.40
   8 -14  -1   18.60    5.70
   8  14  -1   15.00    4.90
  -8  14   1   21.80    5.50
  -8  14   1   16.90    5.50
  -8  14   1   20.20    6.50
  -7 -14   1   33.30    5.50
  -7 -14   1   32.40    4.80
   7 -14  -1   40.20    7.30
   7 -14  -1   31.60    6.70
  -7  14   1   35.80    9.70
  -7  14   1   50.99    8.00
   7  14  -1   26.50    6.00
   7  14  -1   36.00    5.70
  -6 -14   1   12.90    4.00
   6 -14  -1   12.50    4.90
  -6 -14   1    9.60    4.10
   6 -14  -1   18.60    8.20
   6  14  -1    9.90    4.30
   6  14  -1   12.40    4.00
  -6  14   1   17.40    5.50
   6  14  -1   12.70    4.60
  -6  14   1   11.70    5.60
  -6  14   1   11.00    3.50
   5 -14  -1  658.33   26.60
  -5 -14   1  658.23   25.90
   5 -14  -1  636.24   23.90
  -5 -14   1  646.14   26.60
  -5  14   1  591.94   29.90
   5  14  -1  684.03   27.40
  -5  14   1  665.93   27.10
  -5  14   1  628.64   30.20
   5  14  -1  618.04   25.60
   5  14  -1  629.54   27.20
   4 -14  -1    1.70    2.10
   4 -14  -1    6.90    4.20
   4 -14  -1    1.60    2.70
   4 -14  -1    4.60    2.90
  -4 -14   1    4.70    3.40
  -4  14   1    0.60    3.90
   4  14  -1    5.80    3.50
  -4  14   1    6.50    4.30
   4  14  -1    4.30    2.90
   4  14  -1    6.20    3.70
  -4  14   1    1.20    3.60
  -3 -14   1  195.18   11.40
   3 -14  -1  171.18    8.50
   3 -14  -1  166.98    9.40
   3 -14  -1  210.18   10.60
   3 -14  -1  196.68   12.60
  -3 -14   1  194.28   11.80
  -3  14   1  207.28   14.40
   3  14  -1  198.68   11.60
   3  14  -1  183.88    9.90
  -3  14   1  181.98   11.40
   3  14  -1  184.58   11.40
  -3  14   1  183.48   11.50
   3  14  -1  188.28   11.60
  -2 -14   1  123.29    6.20
   2 -14  -1  116.19    6.90
  -2 -14   1  119.79    9.30
   2 -14  -1  133.59    7.60
   2 -14  -1  129.69   10.10
  -2 -14   1  125.29    6.30
  -2 -14   1  111.29    8.90
   2  14  -1  113.79    9.10
  -2  14   1  132.39    9.40
  -2  14   1  111.59    7.10
   2  14  -1  125.59    9.00
  -2  14   1  111.69    9.00
   2  14  -1  110.39    8.50
   1 -14  -1    1.80    1.90
  -1 -14   1    6.60    2.10
  -1 -14   1    8.20    3.70
   1 -14  -1    5.60    2.20
  -1 -14   1    6.30    3.70
  -1 -14   1    6.10    2.30
   1 -14  -1    0.60    3.50
  -1  14   1    5.10    2.60
   1  14  -1   -0.70    2.90
  -1  14   1    2.50    3.60
  -1  14   1    3.10    3.40
   1  14  -1    5.20    3.30
   1  14  -1    2.60    3.20
   0 -14   1   23.10    3.80
   0 -14   1   31.90    6.30
   0 -14  -1   34.10    6.50
   0 -14   1   30.00    5.80
   0 -14   1   30.50    5.30
   0 -14  -1   34.80    5.70
   0  14   1   31.90    5.10
   0  14  -1   31.50    6.20
   0  14  -1   27.60    4.70
   0  14   1   34.30    5.80
   0  14  -1   35.30    5.70
   0  14   1   24.60    5.00
   1 -14   1  587.24   25.40
  -1 -14  -1  566.34   24.50
   1 -14   1  580.64   22.60
  -1 -14  -1  569.94   24.50
   1 -14   1  531.55   22.10
   1  14   1  586.74   24.40
  -1  14  -1  544.85   22.40
   1  14   1  571.94   24.20
  -1  14  -1  593.84   24.70
  -1  14  -1  587.84   24.50
   1  14   1  585.74   23.60
  -2 -14  -1   17.30    4.30
   2 -14   1   16.90    4.10
  -2 -14  -1   16.60    4.50
   2 -14   1   11.30    4.20
   2 -14   1   12.90    3.50
   2  14   1   10.60    3.80
   2  14   1   10.40    3.50
  -2  14  -1   14.50    4.40
   2  14   1   21.20    4.80
  -2  14  -1   14.30    4.60
  -2  14  -1   15.30    3.20
  -3 -14  -1   45.70    8.50
  -3 -14  -1   53.69    7.20
   3 -14   1   47.60    6.60
   3 -14   1   40.80    7.00
   3 -14   1   34.60    6.40
   3  14   1   30.70    5.80
   3  14   1   41.40    5.50
   3  14   1   36.70    5.20
  -3  14  -1   45.00    7.30
   3  14   1   38.30    6.40
  -3  14  -1   45.80    6.30
  -3  14  -1   34.50    4.00
  -4 -14  -1   50.19    5.90
   4 -14   1   37.50    6.60
  -4 -14  -1   56.29    6.40
   4 -14   1   44.20    6.60
  -4  14  -1   37.30    6.60
   4  14   1   31.30    5.50
   4  14   1   38.00    5.70
   4  14   1   44.90    6.80
  -4  14  -1   47.00    7.50
   5 -14   1  959.60   43.20
  -5 -14  -1  944.61   33.20
   5 -14   1  962.20   37.40
  -5 -14  -1  898.91   34.80
  -5 -14  -1  961.40   38.90
  -5  14  -1  971.80   38.60
   5  14   1  844.22   36.60
  -5  14  -1  941.61   37.80
   5  14   1 1104.69   44.10
   5  14   1  905.41   35.80
  -6 -14  -1  115.79    7.80
   6 -14   1  116.79   10.30
   6 -14   1  124.19   11.10
  -6 -14  -1  116.09   10.30
  -6 -14  -1  121.39    8.60
  -6 -14  -1  114.79    7.20
  -6  14  -1  122.99    9.60
   6  14   1  110.89    9.70
  -6  14  -1  121.69   10.10
   6  14   1   98.19    8.50
  -7 -14  -1    6.40    2.60
  -7 -14  -1    5.10    3.00
   7 -14   1   12.50    5.50
  -7 -14  -1   10.20    4.80
   7 -14   1    3.80    4.50
  -7  14  -1   -3.40    2.40
   7  14   1    4.90    6.30
   7  14   1    5.80    4.20
   7  14   1   11.00    4.10
  -7  14  -1    5.60    4.10
  -7  14  -1   12.40    4.90
  -5 -15   1   30.90    5.30
   5 -15  -1   28.30    6.50
  -5 -15   1   39.30    7.00
   5 -15  -1   23.80    5.10
   5  15  -1   27.20    5.20
   5  15  -1   26.50    5.70
   5  15  -1   32.60    5.70
  -5  15   1   26.20    5.20
  -5  15   1   33.70    6.50
   4 -15  -1    9.20    4.80
  -4 -15   1    5.50    3.80
   4 -15  -1    7.10    3.20
   4 -15  -1   13.50    2.40
  -4 -15   1    9.40    3.80
   4  15  -1   10.50    4.20
   4  15  -1   10.70    3.30
  -4  15   1   13.80    5.10
   4  15  -1   13.80    4.70
  -4  15   1    7.60    4.00
   3 -15  -1    9.60    3.30
  -3 -15   1   11.00    4.70
  -3 -15   1   11.80    4.90
   3 -15  -1    9.50    4.60
  -3  15   1    4.80    3.90
   3  15  -1    8.50    4.20
   3  15  -1   12.60    4.60
   3  15  -1    4.40    3.60
   2 -15  -1  555.74   21.00
   2 -15  -1  566.34   25.30
  -2 -15   1  590.44   24.70
  -2 -15   1  547.15   24.10
   2 -15  -1  505.55   20.40
  -2  15   1  555.44   24.10
   2  15  -1  574.24   24.30
   2  15  -1  488.15   22.80
  -2  15   1  526.25   26.40
   2  15  -1  555.44   23.90
  -2  15   1  516.55   21.20
   1 -15  -1  122.09    6.40
  -1 -15   1  114.49    9.90
  -1 -15   1  103.49    6.10
   1 -15  -1  121.99   10.10
  -1 -15   1  122.29    6.60
   1 -15  -1  114.19    9.90
  -1 -15   1  110.79    9.60
  -1  15   1  106.49    7.60
   1  15  -1  104.09    9.30
  -1  15   1  135.29    9.80
   1  15  -1  110.79    8.40
  -1  15   1  123.29    9.70
   1  15  -1   96.59    8.80
   0 -15   1   32.30    6.70
   0 -15   1   26.30    3.70
   0 -15   1   41.10    7.00
   0 -15  -1   26.90    6.00
   0 -15   1   27.60    4.10
   0 -15  -1   23.30    5.80
   0  15  -1   29.20    5.40
   0  15   1   33.90    5.50
   0  15   1   29.00    6.50
   0  15  -1   32.10    6.80
   0  15   1   34.90    6.10
   0  15  -1   25.20    4.60
   1 -15   1   98.09    7.00
  -1 -15  -1   91.99    8.20
  -1 -15  -1   82.19    8.40
   1 -15   1   86.19    8.80
   1 -15   1   76.39    8.40
  -1  15  -1   74.19    6.40
   1  15   1   66.59    6.80
  -1  15  -1   78.79    8.20
  -1  15  -1   73.29    7.80
   1  15   1   84.19    8.00
   2 -15   1  485.95   23.60
  -2 -15  -1  477.45   21.90
  -2 -15  -1  563.14   29.20
   2 -15   1  523.65   24.10
  -2  15  -1  485.05   22.20
  -2  15  -1  497.25   22.50
   2  15   1  450.85   21.20
  -2  15  -1  457.15   19.30
   2  15   1  458.15   21.50
   2  15   1  485.45   22.70
   3 -15   1    9.50    4.80
  -3 -15  -1    9.50    3.60
  -3 -15  -1   12.80    3.80
   3 -15   1   16.80    4.10
   3  15   1   13.50    4.70
  -3  15  -1    5.20    3.30
  -3  15  -1    7.60    4.50
   3  15   1    5.70    4.30
   4 -15   1  381.26   18.40
  -4 -15  -1  390.96   17.90
  -4 -15  -1  377.56   20.90
  -4 -15  -1  383.86   18.90
   4 -15   1  415.76   20.90
   4  15   1  377.76   17.50
   4  15   1  381.36   18.90
   4  15   1  374.46   18.90
  -4  15  -1  394.86   19.40
  -4  15  -1  378.46   19.00
  17   0  -2   -5.50    4.30
  17   0  -2    0.70    4.10
 -17   0   2    2.30    4.70
 -17   0   2   -3.40    4.80
 -16   0   2  104.19    9.90
 -16   0   2   97.19   10.70
  16   0  -2   96.09    8.30
  16   0  -2   94.09   10.60
  15   0  -2    3.50    4.00
 -15   0   2    4.00    3.50
  15   0  -2    1.30    1.60
  15   0  -2    1.80    2.70
 -15   0   2    5.00    4.30
 -15   0   2    2.70    1.90
  14   0  -2   23.50    6.00
 -14   0   2   23.60    3.50
 -14   0   2   30.00    6.30
  14   0  -2   24.80    3.30
 -14   0   2   21.30    5.60
  14   0  -2   21.10    4.50
  14   0  -2   27.80    4.90
 -13   0   2   -3.40    3.30
 -13   0   2   -0.10    3.30
  13   0  -2    2.00    1.70
 -13   0   2   -0.10    1.80
  13   0  -2    2.80    2.60
  13   0  -2    1.90    3.70
  13   0  -2    5.90    3.10
  12   0  -2 1864.71   62.99
 -12   0   2 2112.39   71.29
 -12   0   2 1742.23   63.99
  12   0  -2 1975.80   67.79
  12   0  -2 1861.21   64.69
  12   0  -2 1959.90   65.49
 -12   0   2 1881.81   63.89
  12   0  -2 1926.51   63.49
 -12   0   2 2016.10   68.09
 -11   0   2    3.50    2.00
  11   0  -2    6.30    3.10
 -11   0   2    3.50    2.00
  11   0  -2    4.50    2.20
  11   0  -2    3.70    1.20
 -11   0   2    4.60    2.70
 -10   0   2   91.89    5.10
 -10   0   2   96.29    6.60
  10   0  -2   82.99    5.30
  10   0  -2   81.09    5.30
 -10   0   2   88.29    5.10
  10   0  -2   84.19    6.80
 -10   0   2   90.29    6.60
  10   0  -2   89.69    3.90
 -10   0   2   99.69    7.30
   9   0  -2  100.89    5.50
  -9   0   2  115.39    7.30
  -9   0   2  105.39    6.50
  -9   0   2   95.99    5.20
  -9   0   2   93.09    5.10
   9   0  -2   98.79    4.20
   9   0  -2  100.79    6.40
   9   0  -2   94.49    5.60
   8   0  -2 1252.37   44.20
  -8   0   2 1254.57   44.30
  -8   0   2 1205.48   43.90
  -8   0   2 1275.77   42.80
  -8   0   2 1321.97   44.90
   8   0  -2 1291.57   43.30
   8   0  -2 1283.97   44.00
  -8   0   2 1330.77   44.30
   8   0  -2 1299.17   43.10
   8   0  -2 1342.67   44.90
   8   0  -2 1271.57   41.70
  -7   0   2   25.80    3.20
   7   0  -2   15.50    2.80
  -7   0   2   23.00    2.60
  -7   0   2   17.60    2.40
   7   0  -2   20.90    3.00
  -7   0   2   17.30    2.70
   7   0  -2   13.40    1.50
  -7   0   2   14.30    2.80
   7   0  -2   15.80    2.80
   7   0  -2   16.10    2.40
  -7   0   2   20.90    3.10
   7   0  -2   20.90    2.40
   6   0  -2  344.97   12.80
  -6   0   2  345.77   12.40
  -6   0   2  357.86   13.00
   6   0  -2  355.76   13.20
   6   0  -2  345.07   11.60
   6   0  -2  362.96   12.60
  -6   0   2  333.67   12.90
  -6   0   2  325.47   13.40
  -6   0   2  336.87   13.20
   6   0  -2  348.77   13.70
   6   0  -2  323.17   13.30
  -6   0   2  352.26   13.70
   5   0  -2  214.88    8.70
  -5   0   2  215.78    9.00
  -5   0   2  199.18    7.80
   5   0  -2  177.68    8.10
   5   0  -2  233.18    9.10
  -5   0   2  203.98    8.30
   5   0  -2  217.48    8.20
   5   0  -2  205.48    7.20
  -3   0   2    5.20    1.10
   3   0  -2    6.30    0.80
   3   0  -2    7.20    1.30
  -3   0   2    3.30    1.30
   3   0  -2    2.60    1.30
   3   0  -2    4.90    1.30
  -3   0   2    4.60    0.80
  -3   0   2    4.20    1.00
   3   0  -2    3.00    1.00
   3   0  -2    3.20    1.00
  -3   0   2    5.90    1.50
   2   0  -2 1878.61   59.79
   2   0  -2 1853.21   59.89
  -2   0   2 1821.92   60.09
  -2   0   2 1857.71   60.19
   2   0  -2 1865.61   60.19
   2   0  -2 1847.52   60.09
  -2   0   2 1890.81   59.89
   1   0  -2    2.80    0.60
  -1   0   2    4.40    0.80
   1   0  -2    6.80    0.90
  -1   0   2    4.20    0.80
   1   0  -2    4.70    0.90
   1   0  -2    5.60    0.90
   1   0  -2    7.80    0.80
  -1   0   2    4.10    0.80
  -1   0   2    5.40    0.70
  -1   0   2    4.40    0.60
  -1   0   2    6.00    0.80
   1   0  -2    4.40    0.60
  -1   0   2    3.80    0.80
   1   0   2   79.19    3.80
   1   0   2   74.79    3.20
  -1   0  -2   72.69    3.20
   1   0   2   75.39    3.20
   1   0   2   77.09    3.50
  -1   0  -2   83.39    3.80
  -1   0  -2   74.39    3.20
  -1   0  -2   82.79    3.70
   1   0   2   75.09    3.70
  -1   0  -2   76.59    3.80
  -2   0  -2  418.16   14.20
   2   0   2  409.86   14.90
   2   0   2  410.26   14.00
   2   0   2  415.26   14.80
   2   0   2  425.66   14.20
  -2   0  -2  432.86   14.90
  -2   0  -2  410.06   14.10
   2   0   2  423.16   14.70
  -2   0  -2  417.76   14.90
   2   0   2  403.76   14.80
   3   0   2   17.90    1.70
  -3   0  -2   16.60    1.50
  -3   0  -2   17.20    1.80
   3   0   2   13.60    2.50
   3   0   2   15.60    1.40
   3   0   2   16.70    2.10
  -3   0  -2   18.60    2.30
  -3   0  -2   18.40    2.20
   3   0   2   17.50    2.10
  -3   0  -2   22.00    2.40
  -4   0  -2  539.15   18.60
  -4   0  -2  534.45   19.90
   4   0   2  556.04   18.60
  -4   0  -2  557.84   19.40
   4   0   2  549.74   18.50
  -4   0  -2  559.74   20.10
   4   0   2  539.65   20.00
   4   0   2  551.64   19.90
   4   0   2  564.04   19.10
   4   0   2  550.64   19.90
  -4   0  -2  553.54   20.10
   5   0   2  227.48   10.10
  -5   0  -2  231.78    9.50
  -5   0  -2  239.38   10.30
   5   0   2  231.38   10.10
   5   0   2  232.18    8.70
   5   0   2  222.78    8.70
   5   0   2  235.28    9.30
  -5   0  -2  250.87   10.60
   5   0   2  239.28   10.40
   6   0   2 2105.19   72.09
  -6   0  -2 2221.28   72.59
  -6   0  -2 2091.59   72.39
   6   0   2 2164.38   70.29
   6   0   2 2267.27   71.09
   6   0   2 2228.78   70.29
  -6   0  -2 2136.69   72.19
  -6   0  -2 2134.99   71.19
  -6   0  -2 2206.38   72.39
   6   0   2 2151.28   72.39
   6   0   2 2092.79   72.19
  -7   0  -2   25.90    4.10
   7   0   2   27.90    3.40
  -7   0  -2   27.90    3.50
   7   0   2   18.70    3.20
  -7   0  -2   29.70    3.70
   7   0   2   26.50    2.30
  -7   0  -2   25.50    2.70
   7   0   2   28.70    2.20
  -7   0  -2   24.90    2.90
   7   0   2   27.10    2.80
   7   0   2   17.40    3.30
   8   0   2   19.10    2.60
  -8   0  -2   15.50    3.50
   8   0   2   20.50    4.10
  -8   0  -2   10.80    3.00
  -8   0  -2   16.10    3.50
   8   0   2   21.10    3.20
   8   0   2   15.30    2.00
  -9   0  -2  174.18   10.10
  -9   0  -2  152.48    9.30
  -9   0  -2  151.68    8.00
   9   0   2  160.28    7.50
   9   0   2  153.48    6.70
  -9   0  -2  176.18   10.00
   9   0   2  161.88    8.20
   9   0   2  161.38    9.80
  10   0   2 2034.00   66.89
  10   0   2 2062.89   68.99
 -10   0  -2 2060.39   70.99
  10   0   2 1988.10   67.89
  10   0   2 2042.10   71.19
 -10   0  -2 2113.89   71.69
  11   0   2   38.50    2.90
  11   0   2   29.50    5.90
  11   0   2   25.70    3.40
 -11   0  -2   20.00    5.70
 -11   0  -2   31.90    5.90
  11   0   2   29.80    5.40
  11   0   2   28.00    4.40
 -12   0  -2  121.89    9.80
 -12   0  -2  109.89    9.70
  12   0   2  104.29    9.80
  12   0   2  116.69    9.30
  12   0   2  111.19    7.70
  13   0   2   52.19    7.60
 -13   0  -2   40.10    7.30
  13   0   2   53.69    4.30
  13   0   2   42.10    6.90
  13   0   2   56.09    5.80
 -13   0  -2   71.19    8.00
  14   0   2  360.76   14.80
  14   0   2  373.76   17.40
 -14   0  -2  374.46   19.90
  14   0   2  384.46   20.20
 -14   0  -2  379.16   20.40
  14   0   2  397.66   19.70
  15   0   2   17.80    5.60
 -15   0  -2   34.40    7.20
  15   0   2   13.70    4.10
 -15   0  -2   27.40    9.50
  15   0   2   26.10    7.30
 -17  -1   2   -6.40    4.50
 -17  -1   2   -5.60    3.30
  17  -1  -2    4.50    3.60
  17  -1  -2   -2.70    1.30
  17  -1  -2    0.60    5.10
  17   1  -2    1.30    4.20
  17   1  -2    0.90    4.80
  17   1  -2   -1.30    4.60
 -17   1   2   12.00    5.00
 -17   1   2   -0.30    4.40
  16  -1  -2    3.30    2.00
  16  -1  -2    3.20    3.40
 -16  -1   2    1.70    4.30
  16  -1  -2    4.60    4.60
 -16  -1   2    8.90    4.70
 -16   1   2    9.60    5.80
 -16   1   2   13.70    5.00
  16   1  -2    8.30    4.90
 -16   1   2    5.50    2.30
  16   1  -2    7.30    4.40
  16   1  -2    6.90    4.00
  15  -1  -2   65.79    4.80
 -15  -1   2   58.69    8.70
 -15  -1   2   59.79    4.30
  15  -1  -2   67.29    8.40
 -15  -1   2   64.19    8.10
  15  -1  -2   73.19    6.90
 -15   1   2   62.09    4.80
  15   1  -2   57.19    6.20
 -15   1   2   57.49    8.60
 -15   1   2   75.79    7.90
  15   1  -2   67.09    6.80
  15   1  -2   57.19    8.40
  14  -1  -2    2.40    1.50
  14  -1  -2   11.00    4.30
 -14  -1   2    3.00    3.90
 -14  -1   2    5.90    3.80
  14  -1  -2    4.40    2.20
 -14  -1   2    5.60    2.20
  14  -1  -2    7.40    3.00
 -14   1   2    5.10    2.10
  14   1  -2    2.40    2.70
  14   1  -2    6.70    4.10
  14   1  -2    3.70    3.10
 -14   1   2    5.70    4.10
 -14   1   2    8.50    4.10
  13  -1  -2  453.55   17.20
  13  -1  -2  459.95   17.80
  13  -1  -2  453.35   21.20
 -13  -1   2  456.45   21.10
 -13  -1   2  447.66   20.30
  13  -1  -2  453.25   18.50
  13  -1  -2  406.56   15.70
 -13  -1   2  434.46   16.70
 -13   1   2  433.66   21.10
 -13   1   2  406.66   16.90
 -13   1   2  445.66   19.90
 -13   1   2  430.16   17.20
  13   1  -2  457.55   19.00
  13   1  -2  472.55   20.90
  13   1  -2  434.36   18.50
  12  -1  -2  302.57   12.70
  12  -1  -2  325.67   15.90
  12  -1  -2  279.57   11.20
 -12  -1   2  286.67   12.10
  12  -1  -2  296.97   12.40
 -12  -1   2  301.67   15.50
 -12  -1   2  322.27   15.30
  12   1  -2  293.67   11.20
 -12   1   2  307.37   14.60
  12   1  -2  290.37   13.40
  12   1  -2  318.67   15.40
 -12   1   2  299.87   15.70
 -12   1   2  275.97   12.60
  12   1  -2  306.97   13.90
 -12   1   2  274.77   12.40
  11  -1  -2  750.62   26.50
 -11  -1   2  743.73   27.80
 -11  -1   2  823.12   30.20
 -11  -1   2  747.93   27.20
 -11  -1   2  737.93   32.80
  11  -1  -2  803.52   30.70
  11  -1  -2  771.82   27.60
 -11  -1   2  808.42   31.00
  11   1  -2  783.22   30.10
 -11   1   2  770.32   27.60
 -11   1   2  794.12   29.60
  11   1  -2  844.22   30.60
 -11   1   2  761.12   27.10
  11   1  -2  809.02   28.60
 -11   1   2  721.13   32.90
 -10  -1   2  176.78    9.30
  10  -1  -2  154.98    7.60
 -10  -1   2  162.48    7.90
  10  -1  -2  155.78    6.90
  10  -1  -2  168.18    9.90
 -10  -1   2  180.38   10.00
  10  -1  -2  172.38    9.00
 -10  -1   2  166.58    9.40
 -10   1   2  164.88    7.80
 -10   1   2  172.18    9.10
 -10   1   2  150.18    7.20
 -10   1   2  176.88   10.20
  10   1  -2  158.18    7.90
  10   1  -2  175.68    8.50
  10   1  -2  175.68    9.70
   9  -1  -2 1045.60   35.40
  -9  -1   2 1045.20   37.70
   9  -1  -2 1054.29   36.70
  -9  -1   2 1055.39   36.50
   9  -1  -2 1057.69   36.10
  -9  -1   2 1120.19   38.50
  -9  -1   2 1116.59   38.20
   9  -1  -2 1068.19   37.70
   9  -1  -2 1010.90   37.80
   9  -1  -2 1109.69   38.70
  -9  -1   2 1098.59   36.90
  -9  -1   2 1020.70   37.10
  -9   1   2 1083.39   38.60
  -9   1   2 1064.19   37.50
  -9   1   2 1044.00   37.90
  -9   1   2 1043.00   35.70
  -9   1   2 1078.79   38.40
   9   1  -2 1058.89   38.30
  -9   1   2 1076.69   36.40
   9   1  -2 1042.30   38.00
   9   1  -2 1081.69   36.90
  -8  -1   2   61.79    3.90
  -8  -1   2   63.69    4.20
   8  -1  -2   60.19    4.80
  -8  -1   2   61.39    4.60
  -8  -1   2   70.49    5.20
   8  -1  -2   58.29    3.30
   8  -1  -2   57.49    5.00
  -8  -1   2   66.09    4.90
   8  -1  -2   63.19    3.70
   8  -1  -2   60.19    4.50
   8  -1  -2   63.89    4.10
  -8   1   2   59.09    3.90
   8   1  -2   56.59    4.20
   8   1  -2   61.89    4.90
  -8   1   2   61.19    4.30
  -8   1   2   59.09    5.20
   8   1  -2   63.89    4.60
  -8   1   2   61.39    3.40
  -8   1   2   59.59    4.40
   8   1  -2   64.39    4.00
  -8   1   2   56.89    4.70
   7  -1  -2 2683.83   89.59
   7  -1  -2 2780.52   87.99
  -7  -1   2 2717.23   89.39
   7  -1  -2 2558.64   89.09
  -7  -1   2 2709.93   88.49
   7  -1  -2 2725.03   88.69
   7  -1  -2 2712.73   89.99
  -7  -1   2 2732.63   89.69
  -7  -1   2 2721.93   88.89
  -7  -1   2 2797.32   88.69
   7   1  -2 2784.42   88.79
   7   1  -2 2747.03   89.69
  -7   1   2 2694.23   88.99
  -7   1   2 2752.72   87.79
  -7   1   2 2682.43   89.59
  -7   1   2 2713.73   89.99
  -7   1   2 2755.72   89.09
   7   1  -2 2636.74   89.29
  -7   1   2 2771.22   88.59
   7   1  -2 2727.43   88.59
   6  -1  -2  245.28   10.40
   6  -1  -2  232.28    8.70
  -6  -1   2  230.68    9.40
   6  -1  -2  232.88   10.00
  -6  -1   2  246.58    9.40
   6  -1  -2  232.68    9.20
  -6  -1   2  235.28    9.90
  -6  -1   2  221.28    9.10
   6  -1  -2  234.28    9.70
   6  -1  -2  229.18    9.30
  -6  -1   2  234.48   10.10
   6   1  -2  236.78    9.40
   6   1  -2  217.68    9.90
  -6   1   2  222.68    9.90
   6   1  -2  246.48    9.30
  -6   1   2  248.48    9.40
   6   1  -2  232.48    9.60
  -6   1   2  231.08    9.50
   6   1  -2  233.18    9.80
  -6   1   2  235.38    9.50
  -6   1   2  235.78   10.30
   5  -1  -2  791.32   28.20
   5  -1  -2  842.42   27.00
  -5  -1   2  814.12   27.50
  -5  -1   2  809.02   27.60
   5  -1  -2  813.52   28.40
   5  -1  -2  833.32   27.70
  -5  -1   2  800.72   28.10
  -5  -1   2  831.32   28.30
   5  -1  -2  821.72   27.10
  -5  -1   2  832.32   27.70
  -5   1   2  806.82   26.90
  -5   1   2  850.31   27.80
  -5   1   2  810.72   27.60
   5   1  -2  828.12   27.70
   5   1  -2  788.22   28.10
  -5   1   2  815.22   27.80
   5   1  -2  824.82   27.60
   5   1  -2  792.42   28.00
  -5   1   2  816.82   28.30
  -5   1   2  834.32   28.50
   5   1  -2  832.32   27.80
  -4  -1   2   26.40    2.00
   4  -1  -2   24.10    1.60
  -4  -1   2   31.80    2.20
   4  -1  -2   26.70    2.20
  -4  -1   2   24.90    2.40
  -4  -1   2   24.60    2.50
  -4  -1   2   25.90    2.00
   4  -1  -2   30.20    2.20
   4  -1  -2   26.70    1.80
   4  -1  -2   33.20    2.70
   4  -1  -2   29.40    2.70
  -4   1   2   25.80    2.10
   4   1  -2   28.50    2.50
   4   1  -2   25.20    2.00
  -4   1   2   24.10    1.90
   4   1  -2   31.40    2.10
   4   1  -2   32.00    1.80
  -4   1   2   31.70    2.80
   4   1  -2   28.70    2.10
   4   1  -2   22.80    2.40
  -3  -1   2 3223.18  103.89
   3  -1  -2 3259.17  103.99
  -3  -1   2 3274.97  103.39
   3  -1  -2 3136.59  104.09
   3  -1  -2 3177.28  103.79
  -3   1   2 3233.98  104.49
   3   1  -2 3337.67  104.49
  -3   1   2 3123.29  103.89
  -3   1   2 3263.47  104.19
  -2  -1   2  889.21   29.30
   2  -1  -2  930.31   29.40
  -2  -1   2  887.71   29.70
   2  -1  -2  880.41   29.40
   2  -1  -2  880.61   29.60
  -2  -1   2  913.51   29.20
  -2  -1   2  906.41   29.70
   2  -1  -2  900.01   29.60
  -2  -1   2  908.31   29.20
   2   1  -2  913.41   29.70
  -2   1   2  896.81   29.50
  -2   1   2  884.61   29.60
   2   1  -2  905.41   29.50
  -2   1   2  895.71   29.70
   2   1  -2  878.91   29.30
   2   1  -2  920.81   29.20
  -2   1   2  890.81   29.40
   2   1  -2  930.41   29.20
   2   1  -2  883.91   29.70
  -2   1   2  905.31   29.40
  -2   1   2  883.61   29.60
   0  -1   2  207.98    7.80
   0  -1  -2  214.58    7.70
   0  -1  -2  225.08    7.60
   0  -1  -2  211.28    7.10
   0  -1  -2  214.78    7.60
   0  -1   2  217.68    7.20
   0  -1  -2  211.68    7.70
   0  -1  -2  214.58    7.60
   0  -1   2  209.28    7.90
   0  -1  -2  204.98    7.60
   0  -1   2  208.28    7.90
   0  -1  -2  222.28    7.10
   0   1   2  215.48    7.10
   0   1   2  220.08    7.70
   0   1   2  216.08    7.60
   0   1  -2  208.08    8.00
   0   1   2  212.28    7.50
   0   1  -2  211.98    7.70
   0   1   2  211.28    7.50
   0   1  -2  208.38    7.80
   0   1   2  213.08    7.50
   0   1   2  210.68    7.60
   0   1  -2  215.78    7.20
   0   1  -2  206.78    7.90
   0   1   2  208.28    7.70
  -1  -1  -2   83.79    3.80
  -1  -1  -2   72.19    3.20
   1  -1   2   78.99    3.10
  -1  -1  -2   95.39    4.00
   1  -1   2   85.19    3.70
   1  -1   2   90.99    4.30
   1  -1   2   84.69    4.00
  -1  -1  -2   74.09    3.60
  -1  -1  -2   87.59    3.80
  -1  -1  -2   80.99    3.70
  -1  -1  -2   79.89    3.10
   1  -1   2   77.29    4.00
  -1   1  -2   88.69    4.30
  -1   1  -2   84.19    3.70
  -1   1  -2   80.09    3.20
  -1   1  -2   91.69    4.30
   1   1   2   85.29    3.70
   1   1   2   82.89    3.70
   1   1   2   79.19    4.20
   1   1   2   78.89    3.30
  -1   1  -2   90.09    4.00
   1   1   2   85.09    3.70
  -1   1  -2   74.99    3.10
   1   1   2   85.19    3.90
   1   1   2   79.29    3.60
  -2  -1  -2  682.13   22.40
   2  -1   2  736.23   24.70
  -2  -1  -2  709.23   23.50
   2  -1   2  710.83   22.50
  -2  -1  -2  680.83   23.30
   2  -1   2  673.73   23.00
   2  -1   2  681.63   23.40
  -2  -1  -2  673.43   23.40
  -2  -1  -2  680.63   23.20
   2  -1   2  689.63   22.70
  -2  -1  -2  678.13   23.20
   2   1   2  674.53   22.40
  -2   1  -2  688.53   23.40
   2   1   2  696.13   22.30
   2   1   2  669.73   23.10
  -2   1  -2  682.53   23.70
  -2   1  -2  698.73   22.50
  -2   1  -2  684.03   23.00
   2   1   2  673.93   22.90
   2   1   2  674.23   23.00
   2   1   2  675.03   23.20
   2   1   2  678.93   23.40
  -3  -1  -2 2084.69   67.09
  -3  -1  -2 2112.89   68.19
   3  -1   2 2077.99   68.79
  -3  -1  -2 2104.09   68.59
   3  -1   2 2083.59   67.19
  -3  -1  -2 2078.49   68.29
  -3  -1  -2 2136.19   67.89
   3  -1   2 2046.90   68.39
   3  -1   2 2054.19   68.59
  -3  -1  -2 2134.19   68.39
   3  -1   2 2120.09   67.39
  -3   1  -2 2114.19   68.79
  -3   1  -2 2142.09   68.59
  -3   1  -2 2064.99   68.69
   3   1   2 2058.59   67.89
   3   1   2 2071.49   68.19
   3   1   2 2042.60   68.29
   3   1   2 2112.09   66.99
   3   1   2 2093.79   66.99
   3   1   2 2061.59   68.49
   3   1   2 2117.89   68.39
  -4  -1  -2  142.69    7.00
   4  -1   2  141.99    5.30
   4  -1   2  134.39    6.70
   4  -1   2  141.39    7.00
  -4  -1  -2  149.39    6.30
   4  -1   2  154.78    5.90
   4  -1   2  138.49    6.00
  -4  -1  -2  139.49    5.30
   4  -1   2  140.19    7.10
  -4  -1  -2  150.68    6.90
  -4  -1  -2  132.99    6.40
  -4  -1  -2  141.49    6.70
   4   1   2  142.89    6.60
   4   1   2  148.09    6.90
   4   1   2  149.39    5.50
   4   1   2  145.59    5.30
  -4   1  -2  141.39    7.00
  -4   1  -2  146.89    6.00
   4   1   2  148.09    6.40
  -4   1  -2  150.58    7.20
   4   1   2  150.48    6.90
  -4   1  -2  143.69    6.10
  -4   1  -2  152.18    7.00
  -5  -1  -2   16.20    2.50
   5  -1   2   16.50    3.00
  -5  -1  -2   18.20    3.10
  -5  -1  -2   19.60    2.30
   5  -1   2   16.80    2.00
   5  -1   2   16.10    1.20
   5  -1   2   20.40    3.30
   5  -1   2   15.30    2.00
  -5  -1  -2   13.20    2.50
   5  -1   2   20.60    3.00
  -5   1  -2   18.00    2.00
  -5   1  -2   17.20    3.40
  -5   1  -2   17.30    3.00
   5   1   2   17.80    2.80
   5   1   2   20.10    3.00
   5   1   2   14.80    2.50
  -5   1  -2   15.90    2.20
   5   1   2   14.00    1.30
  -5   1  -2   18.90    3.00
   5   1   2   16.70    2.70
   5   1   2   17.70    2.50
   6  -1   2  221.48    8.90
   6  -1   2  238.68   10.90
  -6  -1  -2  231.88   10.10
   6  -1   2  226.48    9.10
  -6  -1  -2  229.08   10.50
  -6  -1  -2  219.28    9.50
  -6  -1  -2  230.78   10.40
   6  -1   2  220.18   10.10
   6  -1   2  226.98    8.90
   6  -1   2  207.68   13.20
  -6   1  -2  227.18   10.70
   6   1   2  215.18    8.50
   6   1   2  206.28    9.80
  -6   1  -2  203.38    9.60
  -6   1  -2  234.98    9.20
   6   1   2  217.98    9.40
  -6   1  -2  240.68   10.50
   6   1   2  224.68   10.30
   6   1   2  232.38   10.30
  -6   1  -2  221.38   10.40
  -7  -1  -2  410.46   15.40
   7  -1   2  388.46   16.60
   7  -1   2  400.46   14.70
  -7  -1  -2  383.16   15.90
  -7  -1  -2  388.96   16.30
   7  -1   2  378.06   15.80
   7  -1   2  372.56   16.10
   7  -1   2  388.56   14.40
   7  -1   2  372.16   14.30
  -7  -1  -2  384.26   16.30
  -7   1  -2  404.16   16.70
  -7   1  -2  370.06   15.40
   7   1   2  382.86   16.00
   7   1   2  420.66   15.30
   7   1   2  411.56   16.20
  -7   1  -2  381.66   16.30
  -7   1  -2  390.36   14.70
  -7   1  -2  403.46   16.20
   7   1   2  366.26   15.50
   7   1   2  382.86   14.00
  -8  -1  -2  118.29    7.20
   8  -1   2  111.99    5.60
  -8  -1  -2  121.29    7.70
   8  -1   2  118.29    6.20
  -8  -1  -2  109.89    6.40
   8  -1   2  107.79    5.70
   8   1   2  121.09    6.50
  -8   1  -2  114.89    6.00
  -8   1  -2  124.99    8.10
  -8   1  -2   96.89    7.00
  -8   1  -2  120.59    7.50
   8   1   2  105.79    5.40
   8   1   2  123.49    7.40
   8   1   2  106.39    7.20
   9  -1   2 1014.40   35.00
  -9  -1  -2 1026.30   38.00
  -9  -1  -2 1052.79   38.20
   9  -1   2 1040.30   38.40
  -9  -1  -2  953.60   37.20
   9  -1   2 1026.30   35.80
  -9   1  -2  998.30   36.70
  -9   1  -2 1070.79   38.60
   9   1   2 1015.20   35.00
   9   1   2 1027.40   37.70
  -9   1  -2 1028.60   37.70
   9   1   2 1097.49   36.60
  10  -1   2  296.57   12.10
  10  -1   2  309.97   15.50
  10  -1   2  290.77   12.50
  10  -1   2  287.87   13.00
 -10  -1  -2  318.07   15.50
 -10  -1  -2  308.27   15.40
  10   1   2  321.87   15.10
  10   1   2  331.67   14.40
  10   1   2  297.77   12.20
 -10   1  -2  280.37   12.60
 -10   1  -2  319.97   15.80
  10   1   2  291.57   12.20
 -10   1  -2  340.27   15.40
  10   1   2  301.07   15.00
 -11  -1  -2  839.42   33.10
  11  -1   2  812.62   30.10
 -11  -1  -2  850.71   33.00
  11  -1   2  830.02   33.20
  11  -1   2  829.82   28.80
  11   1   2  852.91   30.90
  11   1   2  815.62   32.20
 -11   1  -2  823.32   33.30
 -11   1  -2  845.02   32.70
  11   1   2  813.02   28.80
  11   1   2  781.22   29.10
  11   1   2  824.62   32.60
  12  -1   2   61.49    4.30
 -12  -1  -2   67.59    8.30
  12  -1   2   69.79    6.00
 -12  -1  -2   55.69    7.60
  12  -1   2   65.89    9.20
  12   1   2   71.49    6.40
 -12   1  -2   66.39    7.90
 -12   1  -2   66.69    7.40
  12   1   2   64.79    4.50
  12   1   2   60.29    8.20
  12   1   2   64.59    7.40
 -13  -1  -2  262.27   15.30
 -13  -1  -2  228.48   14.40
  13  -1   2  237.38   12.20
  13  -1   2  251.77   15.30
  13  -1   2  231.38   10.00
 -13   1  -2  240.68   15.00
 -13   1  -2  234.78   14.30
  13   1   2  249.38   12.80
  13   1   2  248.08   14.30
  13   1   2  235.18   10.10
 -14  -1  -2   67.49    8.90
 -14  -1  -2   51.49    8.40
  14  -1   2   67.89    8.70
  14  -1   2   64.79    6.50
  14  -1   2   54.49    8.90
 -14   1  -2   78.39    9.10
  14   1   2   74.29    8.70
 -14   1  -2   49.40    8.30
  14   1   2   69.29    6.80
  14   1   2   69.19    8.50
  14   1   2   63.09    4.20
  15  -1   2  146.79    9.90
 -15  -1  -2  149.39   12.80
  15  -1   2  132.59   11.90
  15  -1   2  150.58   12.90
 -15  -1  -2  147.79   22.40
  15   1   2  139.29   10.10
 -15   1  -2  127.89   16.10
  15   1   2  163.98   12.50
  15   1   2  171.58   14.10
 -15   1  -2  135.09   12.20
  17  -2  -2   66.69    7.30
 -17  -2   2   81.69   11.00
 -17  -2   2   35.80    8.20
  17  -2  -2   48.30    9.30
  17   2  -2   68.49   13.40
 -17   2   2   58.49   10.80
 -17   2   2   65.19    4.80
  17   2  -2   75.29    9.40
  17   2  -2   70.69   12.00
 -17   2   2   87.39    9.60
  16  -2  -2  387.76   16.20
 -16  -2   2  397.86   20.90
 -16  -2   2  388.56   21.20
  16  -2  -2  376.56   17.90
  16  -2  -2  409.36   21.90
 -16   2   2  387.96   19.60
  16   2  -2  399.36   20.60
 -16   2   2  413.76   22.00
  16   2  -2  381.56   19.80
  16   2  -2  397.86   18.50
  16   2  -2  396.36   19.00
 -16   2   2  367.76   15.70
 -15  -2   2   24.10    3.10
  15  -2  -2   21.30    5.90
  15  -2  -2   25.00    3.20
  15  -2  -2   32.20    4.70
  15  -2  -2   28.10    5.40
 -15  -2   2   35.00    7.00
 -15  -2   2   26.50    6.20
  15   2  -2   26.00    5.50
  15   2  -2   24.70    4.80
 -15   2   2   31.40    5.90
  15   2  -2   24.30    5.20
 -15   2   2   29.60    4.00
  15   2  -2   34.60    6.50
 -15   2   2   35.90    7.50
  14  -2  -2   62.89    5.40
 -14  -2   2   61.69    4.60
  14  -2  -2   63.69    6.20
 -14  -2   2   80.89    8.90
  14  -2  -2   56.09    8.80
  14  -2  -2   61.79    4.30
 -14  -2   2   64.39    8.20
 -14   2   2   51.19    4.50
  14   2  -2   67.19    7.90
  14   2  -2   69.29    6.60
 -14   2   2   59.99    7.30
  14   2  -2   73.99    7.80
 -14   2   2   67.49    5.30
 -14   2   2   67.89    8.60
  14   2  -2   67.39    7.00
 -13  -2   2  213.58   13.20
  13  -2  -2  197.48    9.80
  13  -2  -2  177.68    8.50
 -13  -2   2  200.88   12.50
  13  -2  -2  205.08   13.10
 -13  -2   2  189.78    8.80
 -13   2   2  206.68   11.70
 -13   2   2  182.88   11.00
 -13   2   2  216.38   13.30
 -13   2   2  174.98    8.80
  13   2  -2  191.08   12.20
  13   2  -2  199.78   11.70
  13   2  -2  190.48   10.90
  13   2  -2  206.08   11.10
  12  -2  -2 1614.94   56.49
 -12  -2   2 1742.13   60.79
 -12  -2   2 1719.33   60.49
  12  -2  -2 1747.93   57.69
  12  -2  -2 1738.93   61.29
 -12   2   2 1744.03   61.29
  12   2  -2 1732.23   60.19
 -12   2   2 1696.73   59.39
 -12   2   2 1634.14   57.49
 -12   2   2 1617.24   56.29
  12   2  -2 1692.33   58.69
  12   2  -2 1771.42   59.09
 -11  -2   2  262.37   12.70
  11  -2  -2  241.18   10.30
  11  -2  -2  229.88   10.20
 -11  -2   2  238.28   14.50
  11  -2  -2  247.28   13.50
 -11  -2   2  265.17   11.60
 -11  -2   2  267.07   13.40
  11   2  -2  266.17   13.00
 -11   2   2  257.87   13.80
  11   2  -2  271.17   12.20
 -11   2   2  248.68   11.10
 -11   2   2  241.38   12.10
 -11   2   2  244.38   10.00
  11   2  -2  260.77   12.10
 -10  -2   2  664.23   26.20
 -10  -2   2  668.53   26.20
  10  -2  -2  692.93   26.90
  10  -2  -2  707.13   25.90
  10  -2  -2  661.23   23.50
 -10  -2   2  676.03   26.30
 -10  -2   2  680.03   24.60
 -10  -2   2  637.94   24.40
  10  -2  -2  660.93   23.40
  10   2  -2  678.83   25.10
 -10   2   2  684.53   25.40
  10   2  -2  677.03   25.10
 -10   2   2  660.63   24.40
  10   2  -2  640.64   24.20
  10   2  -2  674.83   25.90
 -10   2   2  686.83   26.80
 -10   2   2  664.43   23.10
  -9  -2   2  126.59    6.60
  -9  -2   2  125.09    7.70
   9  -2  -2  123.79    7.20
   9  -2  -2  135.89    8.30
   9  -2  -2  125.39    7.60
  -9  -2   2  115.29    6.40
   9  -2  -2  124.49    6.50
   9  -2  -2  127.49    5.90
   9  -2  -2  122.49    5.60
  -9  -2   2  115.49    6.60
  -9  -2   2  125.99    7.70
  -9  -2   2  117.39    7.10
   9   2  -2  121.89    4.90
   9   2  -2  123.79    7.40
   9   2  -2  128.79    7.00
   9   2  -2  113.89    6.70
  -9   2   2  128.89    7.00
  -9   2   2  125.99    6.60
  -9   2   2  118.59    7.90
  -9   2   2  123.39    7.50
  -9   2   2  120.59    5.40
  -8  -2   2  722.33   25.10
   8  -2  -2  713.03   24.40
   8  -2  -2  680.13   23.90
   8  -2  -2  725.13   25.90
  -8  -2   2  739.93   26.30
  -8  -2   2  720.43   25.80
   8  -2  -2  708.53   26.60
  -8  -2   2  721.03   26.20
  -8  -2   2  712.93   25.00
   8  -2  -2  680.83   27.10
   8   2  -2  697.63   24.80
  -8   2   2  711.93   25.10
   8   2  -2  684.83   25.80
  -8   2   2  699.43   23.70
  -8   2   2  701.43   26.60
  -8   2   2  689.53   26.10
   8   2  -2  708.53   25.40
  -8   2   2  725.23   25.40
   8   2  -2  685.03   25.60
   8   2  -2  699.33   23.40
  -8   2   2  684.13   25.30
  -7  -2   2  108.99    6.20
  -7  -2   2  111.49    5.40
   7  -2  -2  104.79    6.40
  -7  -2   2  109.89    5.90
   7  -2  -2   95.99    4.90
   7  -2  -2  105.59    6.10
  -7  -2   2  106.69    5.40
  -7  -2   2   98.59    5.30
   7  -2  -2   94.29    4.30
   7  -2  -2   93.29    5.20
   7  -2  -2   89.59    5.50
  -7   2   2   97.99    6.30
   7   2  -2  105.09    4.20
  -7   2   2   95.39    6.00
   7   2  -2  112.49    5.30
  -7   2   2   94.99    5.30
   7   2  -2   99.59    5.50
   7   2  -2  102.99    5.90
  -7   2   2   97.29    5.50
   7   2  -2  105.79    5.80
  -7   2   2   96.79    4.20
  -7   2   2  102.69    5.40
   6  -2  -2  127.89    6.90
  -6  -2   2  152.68    6.30
  -6  -2   2  148.89    6.30
   6  -2  -2  140.39    6.00
   6  -2  -2  133.39    7.20
   6  -2  -2  131.99    6.20
   6  -2  -2  135.29    5.20
  -6  -2   2  143.69    7.00
  -6  -2   2  126.69    6.20
  -6  -2   2  133.39    6.60
   6  -2  -2  140.79    6.70
  -6  -2   2  136.09    6.20
  -6   2   2  138.89    6.50
   6   2  -2  133.09    6.70
  -6   2   2  139.19    6.20
   6   2  -2  139.79    5.30
  -6   2   2  137.09    6.40
   6   2  -2  132.89    6.10
   6   2  -2  141.09    6.50
  -6   2   2  136.99    6.90
   6   2  -2  125.59    6.40
  -6   2   2  141.09    7.20
   5  -2  -2    5.30    1.60
  -5  -2   2    5.30    1.20
  -5  -2   2    6.90    1.40
   5  -2  -2    5.30    1.80
   5  -2  -2    3.40    1.30
  -5  -2   2    7.90    1.90
  -5  -2   2    5.20    1.40
  -5  -2   2    5.90    1.40
   5  -2  -2    6.50    1.30
   5  -2  -2    4.00    1.60
   5   2  -2    8.10    1.10
  -5   2   2    8.10    1.70
   5   2  -2    7.90    1.50
   5   2  -2    6.20    1.60
   5   2  -2    4.00    1.50
  -5   2   2    4.50    1.60
  -5   2   2    5.60    1.30
  -5   2   2    4.80    1.60
   5   2  -2    3.40    1.40
  -5   2   2    4.20    1.50
  -4  -2   2  168.88    7.10
   4  -2  -2  162.28    7.30
   4  -2  -2  172.48    7.10
   4  -2  -2  174.68    7.50
  -4  -2   2  175.78    6.30
  -4  -2   2  167.68    6.90
  -4  -2   2  175.08    6.90
  -4  -2   2  175.38    7.30
   4  -2  -2  164.28    7.10
   4  -2  -2  166.48    6.80
  -4  -2   2  174.58    6.80
  -4  -2   2  181.18    5.90
  -4   2   2  163.18    7.20
  -4   2   2  178.78    6.50
  -4   2   2  188.58    8.30
  -4   2   2  180.38    7.30
   4   2  -2  172.48    7.10
   4   2  -2  171.88    7.10
  -4   2   2  164.28    7.00
   4   2  -2  173.38    6.30
  -4   2   2  170.48    7.00
   4   2  -2  163.68    7.00
   4   2  -2  169.28    6.80
  -3  -2   2  469.15   16.70
   3  -2  -2  478.05   16.80
   3  -2  -2  485.25   16.80
  -3  -2   2  461.55   16.70
   3  -2  -2  449.66   16.60
  -3  -2   2  504.55   16.60
  -3  -2   2  470.75   16.60
   3  -2  -2  506.95   16.90
  -3  -2   2  478.45   16.10
  -3  -2   2  484.95   16.50
  -3  -2   2  481.75   16.20
   3   2  -2  479.75   16.60
  -3   2   2  480.95   16.80
   3   2  -2  471.95   16.70
  -3   2   2  480.35   15.80
   3   2  -2  491.55   16.20
   3   2  -2  482.35   16.40
  -3   2   2  505.25   17.10
   3   2  -2  481.75   16.70
   3   2  -2  488.25   16.20
  -3   2   2  472.65   16.70
  -3   2   2  492.95   17.20
   3   2  -2  490.35   16.10
  -3   2   2  462.85   16.60
   3   2  -2  478.35   16.70
  -2  -2   2 1041.50   33.80
  -2  -2   2 1040.90   34.50
   2  -2  -2 1031.80   34.50
  -2  -2   2 1059.99   34.30
   2  -2  -2 1059.89   34.50
   2  -2  -2 1029.00   34.50
  -2  -2   2 1066.29   34.30
  -2  -2   2 1051.09   34.30
   2  -2  -2 1014.70   34.40
  -2  -2   2 1062.69   34.60
  -2  -2   2 1127.89   35.10
  -2   2   2 1049.79   34.30
   2   2  -2 1045.50   34.50
  -2   2   2 1044.30   34.60
   2   2  -2 1045.70   34.40
  -2   2   2 1039.10   34.40
  -2   2   2 1052.09   34.40
  -2   2   2 1029.00   34.50
  -2   2   2 1109.39   35.50
   2   2  -2 1002.80   34.90
   2   2  -2 1032.40   34.30
   2   2  -2 1041.50   33.80
   2   2  -2 1047.90   34.50
   2   2  -2 1064.49   33.70
  -1  -2   2 1704.53   56.69
  -1  -2   2 1781.42   55.69
   1  -2  -2 1753.32   56.29
   1  -2  -2 1726.73   55.89
   1  -2  -2 1768.52   56.39
  -1  -2   2 1733.33   56.39
   1  -2  -2 1637.94   56.59
  -1  -2   2 1745.23   56.69
   1  -2  -2 1777.42   56.69
  -1  -2   2 1782.32   56.39
  -1  -2   2 1728.33   56.59
   1  -2  -2 1802.52   56.29
   1  -2  -2 1751.62   56.59
   1  -2  -2 1717.33   56.19
  -1  -2   2 1756.72   56.59
   1  -2  -2 1771.52   56.09
   1  -2  -2 1764.72   56.79
  -1   2   2 1699.93   56.89
   1   2  -2 1765.42   56.49
  -1   2   2 1738.53   56.19
  -1   2   2 1791.62   56.69
   1   2  -2 1751.22   56.39
   1   2  -2 1754.82   56.69
   1   2  -2 1693.03   56.59
  -1   2   2 1763.12   56.29
  -1   2   2 1768.32   56.09
   1   2  -2 1749.12   56.69
  -1  -2  -2 1133.99   35.50
  -1  -2  -2 1085.79   35.30
  -1  -2  -2 1064.99   35.00
   1  -2   2 1030.40   35.10
   1  -2   2 1065.79   35.70
  -1  -2  -2 1094.79   35.20
  -1  -2  -2 1071.99   35.00
  -1  -2  -2 1039.80   35.60
   1  -2   2 1108.99   35.70
  -1  -2  -2 1106.99   35.60
   1  -2   2 1110.29   36.10
   1   2   2 1084.39   35.50
   1   2   2 1080.69   35.50
  -1   2  -2 1058.19   35.60
   1   2   2 1037.30   34.90
  -1   2  -2 1086.79   36.00
   1   2   2 1067.39   34.90
   1   2   2 1063.19   35.70
   1   2   2 1053.19   35.60
   1   2   2 1093.99   35.40
  -1   2  -2 1064.29   35.10
   1   2   2 1090.19   35.60
  -1   2  -2 1083.99   36.00
  -2  -2  -2 1099.69   34.80
  -2  -2  -2 1048.30   35.10
  -2  -2  -2 1085.19   35.60
   2  -2   2 1080.79   35.40
   2  -2   2 1059.09   35.60
   2  -2   2 1058.39   36.10
   2  -2   2 1057.09   35.90
  -2  -2  -2 1040.80   35.30
   2  -2   2 1069.39   35.50
  -2  -2  -2 1108.69   35.70
  -2  -2  -2 1063.89   35.10
  -2  -2  -2 1082.59   35.70
  -2  -2  -2 1084.79   34.50
  -2  -2  -2 1075.59   34.80
  -2   2  -2 1048.70   35.40
   2   2   2 1067.89   35.40
   2   2   2 1065.79   35.60
   2   2   2 1063.09   34.90
  -2   2  -2 1045.40   36.00
   2   2   2 1037.70   35.00
   2   2   2 1038.70   35.60
   2   2   2 1076.99   35.70
   2   2   2 1085.39   35.40
  -2   2  -2 1068.09   34.90
  -2   2  -2 1057.29   35.60
  -3  -2  -2   36.00    2.70
  -3  -2  -2   35.40    2.60
   3  -2   2   36.20    2.90
   3  -2   2   36.00    1.90
  -3  -2  -2   34.20    3.00
   3  -2   2   33.80    3.10
   3  -2   2   38.70    2.70
   3  -2   2   38.10    2.50
   3  -2   2   33.90    3.30
  -3  -2  -2   37.70    2.80
  -3  -2  -2   35.60    2.80
  -3  -2  -2   40.00    2.00
  -3  -2  -2   36.50    1.70
  -3  -2  -2   34.30    2.60
  -3   2  -2   35.30    3.10
  -3   2  -2   36.40    3.20
  -3   2  -2   36.40    2.50
  -3   2  -2   38.70    3.00
   3   2   2   34.90    2.50
   3   2   2   33.80    2.40
   3   2   2   38.90    2.70
   3   2   2   35.20    1.70
  -3   2  -2   36.80    2.60
   3   2   2   34.80    2.60
   3   2   2   33.80    2.00
   3   2   2   35.40    2.90
  -3   2  -2   37.00    2.50
   3   2   2   32.80    2.80
  -4  -2  -2  204.28    7.30
  -4  -2  -2  195.58    8.50
  -4  -2  -2  209.88    8.70
   4  -2   2  207.78    8.40
   4  -2   2  204.38    7.90
  -4  -2  -2  201.38    7.20
  -4  -2  -2  201.48    8.40
   4  -2   2  187.28    9.10
  -4  -2  -2  209.38    9.20
  -4  -2  -2  207.58    8.70
   4  -2   2  205.78    9.40
   4  -2   2  209.78    8.80
   4   2   2  202.68    8.40
   4   2   2  202.48    7.30
  -4   2  -2  200.08    8.40
   4   2   2  221.28    8.10
   4   2   2  201.28    8.50
  -4   2  -2  197.98    9.30
   4   2   2  209.68    8.60
   4   2   2  208.28    8.90
  -4   2  -2  205.28    8.90
   4   2   2  215.68    8.90
  -4   2  -2  207.28    8.10
  -4   2  -2  194.98    9.10
  -5  -2  -2  962.50   33.20
   5  -2   2  958.30   32.30
  -5  -2  -2  996.40   34.40
  -5  -2  -2  989.20   33.60
   5  -2   2  962.40   32.40
   5  -2   2  977.20   34.60
  -5  -2  -2 1016.10   33.90
   5  -2   2  961.00   33.80
  -5  -2  -2  986.60   33.70
   5  -2   2  982.80   33.20
   5  -2   2  964.10   34.30
  -5   2  -2  974.40   32.70
   5   2   2  980.00   33.80
  -5   2  -2  944.41   34.30
  -5   2  -2 1004.70   34.00
  -5   2  -2  965.40   32.50
   5   2   2  998.20   33.50
   5   2   2  976.10   32.00
   5   2   2  949.51   33.30
   5   2   2  964.70   32.60
  -5   2  -2  973.60   33.50
   5   2   2  986.70   33.90
   5   2   2  964.40   33.60
   6  -2   2 1201.78   42.00
   6  -2   2 1218.38   41.10
   6  -2   2 1195.78   40.00
  -6  -2  -2 1197.48   41.80
   6  -2   2 1235.68   43.00
   6  -2   2 1227.88   40.50
  -6  -2  -2 1240.98   41.60
  -6  -2  -2 1257.27   42.70
  -6  -2  -2 1253.07   42.20
   6   2   2 1246.48   42.20
   6   2   2 1209.38   40.50
  -6   2  -2 1262.17   42.90
   6   2   2 1177.38   41.80
   6   2   2 1238.58   41.90
  -6   2  -2 1201.78   41.70
   6   2   2 1164.98   41.40
   6   2   2 1187.68   40.00
  -6   2  -2 1181.48   42.50
   6   2   2 1263.97   41.60
  -6   2  -2 1186.18   40.60
  -6   2  -2 1187.18   40.30
  -6   2  -2 1275.37   42.30
   7  -2   2  711.83   27.40
  -7  -2  -2  709.63   26.40
   7  -2   2  756.52   28.10
  -7  -2  -2  766.22   27.30
  -7  -2  -2  710.63   26.70
   7  -2   2  733.63   25.40
   7  -2   2  738.03   25.80
   7  -2   2  696.43   26.80
  -7  -2  -2  769.62   27.70
   7   2   2  703.13   26.40
  -7   2  -2  741.73   25.50
   7   2   2  711.93   26.80
   7   2   2  742.43   26.70
   7   2   2  742.43   26.40
  -7   2  -2  695.13   26.40
   7   2   2  735.03   25.20
  -7   2  -2  754.52   27.20
   7   2   2  762.62   27.20
  -7   2  -2  725.03   24.90
  -7   2  -2  768.02   28.10
  -7   2  -2  714.43   27.40
   7   2   2  723.53   24.80
   8  -2   2  525.35   21.90
   8  -2   2  525.85   19.50
   8  -2   2  505.15   20.20
   8  -2   2  540.85   19.30
  -8  -2  -2  544.55   21.30
  -8  -2  -2  507.95   20.70
  -8  -2  -2  533.55   21.70
  -8  -2  -2  530.35   20.80
   8   2   2  513.65   20.80
   8   2   2  548.15   21.20
  -8   2  -2  525.55   21.10
  -8   2  -2  522.05   19.20
   8   2   2  524.15   18.80
   8   2   2  520.25   20.50
   8   2   2  561.74   20.40
  -8   2  -2  519.35   18.50
  -8   2  -2  532.75   21.90
   8   2   2  536.75   18.70
   9  -2   2  157.28    7.80
   9  -2   2  170.78   10.40
   9  -2   2  163.18    7.80
   9  -2   2  141.49    7.60
  -9  -2  -2  159.18   10.00
  -9  -2  -2  153.68   13.40
  -9  -2  -2  161.58   10.00
   9   2   2  165.38    7.30
   9   2   2  162.38    9.70
  -9   2  -2  157.98    7.60
  -9   2  -2  166.08    9.60
   9   2   2  174.68    8.90
   9   2   2  157.48    7.20
  -9   2  -2  159.18   10.20
   9   2   2  172.88    9.50
 -10  -2  -2 2205.78   73.49
 -10  -2  -2 2150.58   73.79
  10  -2   2 2123.29   70.39
  10  -2   2 2076.79   70.49
  10  -2   2 2082.59   73.89
 -10  -2  -2 1999.50   72.39
  10   2   2 2100.69   72.79
  10   2   2 2164.48   71.89
 -10   2  -2 2211.98   73.59
  10   2   2 2229.58   73.19
 -10   2  -2 2176.28   74.09
 -10   2  -2 2002.60   70.09
  10   2   2 2035.30   69.69
  10   2   2 2101.39   69.49
  11  -2   2  222.78   10.60
 -11  -2  -2  228.28   13.20
  11  -2   2  231.68   13.70
  11  -2   2  224.48   10.20
 -11  -2  -2  223.68   13.20
  11   2   2  203.58    9.80
  11   2   2  213.78    9.30
  11   2   2  227.58   12.70
 -11   2  -2  226.38   13.60
 -11   2  -2  204.58    9.90
  11   2   2  227.58   11.60
  11   2   2  218.38   12.40
 -11   2  -2  237.78   13.10
  12  -2   2  361.26   18.60
 -12  -2  -2  374.66   18.20
  12  -2   2  339.27   15.00
  12  -2   2  352.46   14.40
 -12  -2  -2  336.17   17.90
  12   2   2  383.46   17.90
  12   2   2  351.46   16.10
 -12   2  -2  330.47   18.10
  12   2   2  309.97   13.90
 -12   2  -2  352.26   17.40
  12   2   2  345.37   13.30
  12   2   2  354.56   17.30
 -13  -2  -2  112.69   10.00
 -13  -2  -2  104.09   10.10
  13  -2   2  101.19    9.70
  13  -2   2  103.49    7.30
  13  -2   2  102.29    6.20
  13   2   2   92.69    8.70
  13   2   2   90.39    5.10
 -13   2  -2  104.69    9.30
  13   2   2  102.89    8.00
  13   2   2  113.29    9.40
 -13   2  -2   94.79    9.80
 -14  -2  -2  195.18   14.00
 -14  -2  -2  199.88   13.90
  14  -2   2  185.18    9.20
  14  -2   2  206.08   14.50
  14  -2   2  191.38   12.50
  14   2   2  195.28   11.80
  14   2   2  211.08   13.60
  14   2   2  200.98   13.40
 -14   2  -2  189.38   14.10
 -14   2  -2  205.48   13.40
  15  -2   2   31.40    5.40
 -15  -2  -2   25.20   10.40
 -15  -2  -2   35.80    8.60
  15  -2   2   34.30    7.70
  15  -2   2   28.60    6.50
 -15   2  -2   47.50   13.30
 -15   2  -2   43.20    8.30
  15   2   2   24.40    6.00
  15   2   2   25.90    6.60
  15   2   2   38.00    7.20
 -17  -3   2    8.00    5.50
 -17  -3   2   12.40    6.00
  17  -3  -2   12.40    6.10
  17  -3  -2   15.00    3.70
  17  -3  -2    4.40    3.70
 -17   3   2   15.90    3.20
 -17   3   2   14.70    5.20
  17   3  -2   14.20    7.10
  17   3  -2   15.30    5.20
  17   3  -2   14.30    6.30
  17   3  -2   14.80    4.80
 -17   3   2    6.20    5.60
 -16  -3   2   51.09    9.10
 -16  -3   2   65.79   10.10
  16  -3  -2   47.60    6.80
  16  -3  -2   46.40    8.40
  16  -3  -2   58.19    5.70
  16   3  -2   45.20    7.80
 -16   3   2   62.29    7.90
  16   3  -2   54.09    8.10
  16   3  -2   43.90    6.30
  16   3  -2   60.19    7.60
 -16   3   2   53.79    9.00
 -16   3   2   52.29    5.20
 -15  -3   2  335.67   18.30
 -15  -3   2  344.17   18.50
  15  -3  -2  310.37   18.60
  15  -3  -2  326.67   16.20
 -15  -3   2  287.87   12.80
 -15  -3   2  297.27   12.40
  15  -3  -2  309.37   14.90
 -15   3   2  319.07   16.60
  15   3  -2  327.47   16.50
  15   3  -2  337.57   17.40
 -15   3   2  341.37   19.20
  15   3  -2  325.87   16.20
 -15   3   2  307.67   14.10
  15   3  -2  336.57   17.30
  14  -3  -2  430.06   18.30
 -14  -3   2  425.06   21.20
  14  -3  -2  440.86   22.20
 -14  -3   2  465.25   21.70
  14  -3  -2  444.46   18.30
  14  -3  -2  383.56   16.70
 -14  -3   2  407.96   16.40
 -14   3   2  441.56   17.90
  14   3  -2  449.76   19.80
  14   3  -2  452.45   20.70
 -14   3   2  448.06   22.20
  14   3  -2  440.06   20.40
  14   3  -2  426.16   19.50
 -14   3   2  463.15   20.10
  13  -3  -2  359.96   15.30
  13  -3  -2  369.36   18.70
 -13  -3   2  360.96   17.90
 -13  -3   2  330.27   17.60
  13  -3  -2  307.77   13.80
  13   3  -2  370.96   17.10
  13   3  -2  341.57   16.90
 -13   3   2  365.06   18.50
 -13   3   2  361.76   16.80
  13   3  -2  332.87   16.10
  13   3  -2  347.67   16.20
 -12  -3   2  211.98   12.20
  12  -3  -2  204.78   12.70
 -12  -3   2  177.08    9.70
 -12  -3   2  200.28   12.00
 -12  -3   2  181.28   13.60
  12  -3  -2  200.28   10.00
 -12   3   2  204.28   10.80
 -12   3   2  176.18    9.60
  12   3  -2  187.78   10.50
 -12   3   2  183.18   12.20
  12   3  -2  188.48   11.00
  12   3  -2  183.28   10.50
  12   3  -2  179.88   11.10
 -11  -3   2  795.82   29.20
 -11  -3   2  845.32   31.80
 -11  -3   2  756.62   30.20
  11  -3  -2  759.92   28.40
 -11  -3   2  824.12   31.30
 -11   3   2  799.62   29.90
 -11   3   2  820.52   29.50
  11   3  -2  801.32   30.30
  11   3  -2  856.51   30.40
  11   3  -2  781.62   30.50
  11   3  -2  847.12   30.40
 -11   3   2  803.32   32.00
 -10  -3   2  598.94   22.20
  10  -3  -2  582.94   21.80
  10  -3  -2  618.14   23.60
 -10  -3   2  570.84   23.10
  10  -3  -2  599.84   24.60
 -10  -3   2  629.34   24.50
 -10  -3   2  594.24   23.80
 -10   3   2  634.34   23.00
  10   3  -2  595.34   23.10
  10   3  -2  587.94   23.40
  10   3  -2  551.44   21.90
  10   3  -2  622.24   23.20
 -10   3   2  634.24   24.80
  10   3  -2  614.04   23.20
 -10   3   2  572.94   22.40
  -9  -3   2  238.98   11.40
  -9  -3   2  288.57   12.80
  -9  -3   2  251.47   11.40
  -9  -3   2  272.57   13.00
  -9  -3   2  275.17   12.20
   9  -3  -2  255.47   12.60
  -9  -3   2  266.97   11.40
   9  -3  -2  271.87   12.30
   9  -3  -2  270.67   11.20
   9  -3  -2  272.67   13.30
  -9  -3   2  274.77   12.60
   9   3  -2  283.57   12.10
   9   3  -2  258.87   12.20
  -9   3   2  282.17   11.80
   9   3  -2  247.98   11.90
   9   3  -2  280.27   12.00
   9   3  -2  288.97   12.30
  -9   3   2  282.37   13.30
  -9   3   2  265.97   11.70
  -8  -3   2  545.85   20.20
   8  -3  -2  535.65   19.70
  -8  -3   2  549.95   20.90
   8  -3  -2  554.74   20.80
  -8  -3   2  558.14   20.20
   8  -3  -2  538.65   22.30
   8  -3  -2  543.35   21.60
   8  -3  -2  524.95   20.00
  -8  -3   2  532.25   20.10
  -8  -3   2  561.64   19.90
  -8  -3   2  534.75   20.50
   8   3  -2  545.75   19.80
  -8   3   2  531.55   19.90
  -8   3   2  545.85   21.50
  -8   3   2  519.25   21.00
   8   3  -2  558.34   20.40
   8   3  -2  557.64   20.40
   8   3  -2  534.45   20.60
   8   3  -2  577.34   20.70
  -8   3   2  551.24   20.40
   8   3  -2  521.05   20.30
  -8   3   2  540.35   20.30
   7  -3  -2  217.78   10.20
  -7  -3   2  229.88    9.50
  -7  -3   2  218.08    9.30
   7  -3  -2  212.68    9.50
   7  -3  -2  226.88   10.70
  -7  -3   2  224.08   10.10
   7  -3  -2  225.78    9.30
  -7  -3   2  224.68    9.80
  -7  -3   2  237.08    9.40
  -7  -3   2  224.58    9.60
   7   3  -2  234.98    9.80
  -7   3   2  218.68    9.60
  -7   3   2  224.78    9.80
   7   3  -2  216.68    9.20
  -7   3   2  224.28    9.30
   7   3  -2  205.68    9.50
   7   3  -2  216.48    9.80
   7   3  -2  231.08    9.60
  -7   3   2  236.68   10.80
   7   3  -2  229.98   10.00
   7   3  -2  225.88    8.00
   6  -3  -2  149.59    7.30
  -6  -3   2  134.19    6.90
  -6  -3   2  135.49    6.20
  -6  -3   2  144.39    6.80
   6  -3  -2  149.88    6.50
   6  -3  -2  136.09    6.50
   6  -3  -2  122.59    6.50
  -6  -3   2  134.09    6.50
  -6  -3   2  133.69    6.20
   6   3  -2  147.69    6.50
  -6   3   2  145.99    7.00
  -6   3   2  145.19    7.40
   6   3  -2  132.09    6.60
   6   3  -2  131.39    6.50
  -6   3   2  142.79    6.10
   6   3  -2  131.49    6.70
   6   3  -2  133.39    6.60
   6   3  -2  134.39    6.20
  -6   3   2  133.09    7.00
   6   3  -2  137.79    5.30
  -6   3   2  124.49    6.40
   5  -3  -2  337.67   13.40
  -5  -3   2  349.27   12.70
  -5  -3   2  344.37   12.80
  -5  -3   2  332.57   11.80
   5  -3  -2  345.77   13.60
  -5  -3   2  337.87   13.00
  -5  -3   2  329.07   11.40
   5  -3  -2  344.07   13.00
  -5  -3   2  334.17   12.90
  -5  -3   2  335.97   12.90
   5  -3  -2  353.56   13.10
  -5  -3   2  338.97   12.40
   5  -3  -2  364.96   12.90
  -5   3   2  335.17   13.20
   5   3  -2  334.77   13.10
  -5   3   2  358.56   13.40
   5   3  -2  349.87   11.90
   5   3  -2  335.27   12.80
   5   3  -2  345.07   12.50
  -5   3   2  340.77   13.50
  -5   3   2  341.87   12.10
   5   3  -2  329.67   12.80
   5   3  -2  343.17   12.70
  -5   3   2  340.67   12.90
   4  -3  -2  298.17   11.30
   4  -3  -2  294.17   11.50
  -4  -3   2  301.07   11.20
  -4  -3   2  309.17   11.20
  -4  -3   2  290.97   10.50
   4  -3  -2  290.77   11.70
  -4  -3   2  297.47   11.30
  -4  -3   2  300.17   11.40
  -4  -3   2  303.97   11.20
   4  -3  -2  303.97   11.40
  -4  -3   2  302.17   11.30
  -4  -3   2  303.77   10.40
   4  -3  -2  312.57   11.80
   4   3  -2  286.07   11.10
   4   3  -2  305.17   11.20
   4   3  -2  293.47   11.10
  -4   3   2  319.17   11.90
  -4   3   2  296.17   11.50
  -4   3   2  320.77   12.00
   4   3  -2  291.97   11.10
  -4   3   2  296.67   11.50
  -4   3   2  286.17   10.30
   4   3  -2  295.17   11.50
   4   3  -2  310.77   10.70
  -4   3   2  302.27   11.30
  -3  -3   2  691.93   23.40
  -3  -3   2  716.73   23.70
   3  -3  -2  706.33   24.20
  -3  -3   2  707.23   23.00
   3  -3  -2  709.23   23.80
   3  -3  -2  714.33   23.90
  -3  -3   2  692.23   23.70
   3  -3  -2  691.03   23.80
  -3  -3   2  698.63   23.80
  -3  -3   2  716.13   23.70
  -3  -3   2  691.03   23.70
  -3  -3   2  710.73   23.70
   3  -3  -2  688.33   23.90
  -3  -3   2  699.23   23.10
   3   3  -2  706.33   23.70
  -3   3   2  706.13   23.80
   3   3  -2  694.93   23.60
   3   3  -2  697.73   23.60
  -3   3   2  704.93   23.90
   3   3  -2  682.63   23.70
   3   3  -2  677.93   23.40
   3   3  -2  699.23   23.10
  -3   3   2  692.83   23.60
  -3   3   2  695.13   24.40
  -3   3   2  701.23   24.10
  -3   3   2  695.73   23.80
   3   3  -2  689.73   23.90
  -2  -3   2 2051.09   68.19
   2  -3  -2 2060.89   68.79
  -2  -3   2 2134.39   67.49
  -2  -3   2 2100.09   68.29
   2  -3  -2 2066.39   68.09
  -2  -3   2 2155.18   68.19
  -2  -3   2 2093.59   68.29
   2  -3  -2 2102.29   68.29
   2  -3  -2 2157.98   68.09
   2  -3  -2 2090.99   68.09
  -2  -3   2 2105.09   68.39
   2  -3  -2 2148.49   68.49
  -2  -3   2 2086.29   68.19
   2  -3  -2 2121.59   67.69
   2  -3  -2 2127.09   68.49
   2   3  -2 2195.88   68.29
   2   3  -2 2162.78   67.49
   2   3  -2 2042.40   68.39
  -2   3   2 2086.09   68.29
  -2   3   2 2102.79   68.99
   2   3  -2 2106.89   68.19
   2   3  -2 2124.09   68.39
  -2   3   2 2138.99   68.19
  -2   3   2 2102.09   67.99
   2   3  -2 2108.49   68.69
  -2   3   2 2116.59   68.59
  -2   3   2 2103.59   68.29
   2   3  -2 2053.49   68.19
   2   3  -2 2071.69   68.09
  -2   3   2 2054.49   67.99
  -1  -3   2 1845.02   59.49
   1  -3  -2 1915.71   59.99
  -1  -3   2 1819.72   60.29
   1  -3  -2 1875.41   60.39
   1  -3  -2 1802.62   60.39
  -1  -3   2 1817.32   60.29
  -1  -3   2 1840.02   60.19
   1  -3  -2 1886.11   59.89
   1  -3  -2 1785.82   59.59
   1  -3  -2 1945.91   60.49
  -1  -3   2 1862.21   60.19
   1  -3  -2 1843.22   59.69
   1  -3  -2 1834.82   60.69
  -1  -3   2 1824.62   60.29
  -1   3   2 1842.62   59.49
   1   3  -2 1806.92   60.29
   1   3  -2 1827.12   59.59
   1   3  -2 1844.72   60.19
  -1   3   2 1970.10   60.59
  -1   3   2 1896.31   60.09
   1   3  -2 1874.21   60.19
  -1   3   2 1821.62   60.79
  -1   3   2 1877.21   60.39
   1   3  -2 1838.02   60.29
  -1   3   2 1861.11   59.89
   1   3  -2 1815.62   60.19
   1   3  -2 1869.81   60.09
  -1  -3  -2   92.29    3.50
  -1  -3  -2   79.19    3.90
  -1  -3  -2   89.79    4.30
   1  -3   2   86.29    4.50
  -1  -3  -2   81.99    4.10
  -1  -3  -2   90.09    4.30
  -1  -3  -2   85.19    3.90
   1  -3   2   80.69    4.30
   1  -3   2   92.99    4.70
  -1  -3  -2   91.99    4.70
   1  -3   2   98.89    4.90
  -1  -3  -2   82.99    3.40
   1  -3   2   80.09    3.90
   1   3   2   99.39    4.40
  -1   3  -2   80.49    3.60
  -1   3  -2   85.99    4.30
   1   3   2   76.19    3.90
  -1   3  -2   98.69    4.80
   1   3   2   93.09    4.30
  -1   3  -2   90.39    4.50
   1   3   2   94.19    4.50
  -1   3  -2   83.69    4.00
  -1   3  -2   84.89    4.40
   1   3   2   78.09    3.80
   1   3   2   87.49    4.30
   2  -3   2 1319.07   43.40
  -2  -3  -2 1291.47   42.30
   2  -3   2 1294.77   43.20
   2  -3   2 1303.97   43.30
  -2  -3  -2 1339.47   43.10
  -2  -3  -2 1304.67   42.50
  -2  -3  -2 1306.77   43.30
  -2  -3  -2 1302.07   42.80
  -2  -3  -2 1288.17   43.30
   2  -3   2 1315.67   43.80
  -2  -3  -2 1341.27   43.00
  -2  -3  -2 1292.87   42.80
   2  -3   2 1307.97   43.60
  -2  -3  -2 1255.07   42.00
  -2  -3  -2 1316.57   42.30
  -2  -3  -2 1329.77   43.30
  -2   3  -2 1255.37   43.20
  -2   3  -2 1308.37   43.20
  -2   3  -2 1220.68   43.40
   2   3   2 1266.17   41.90
  -2   3  -2 1289.87   43.70
   2   3   2 1282.37   42.90
   2   3   2 1280.07   42.80
   2   3   2 1270.77   43.10
   2   3   2 1359.16   43.40
  -2   3  -2 1300.87   42.70
  -2   3  -2 1313.27   43.40
   2   3   2 1333.87   43.30
  -3  -3  -2 3974.10  129.59
   3  -3   2 4021.10  129.89
   3  -3   2 3890.21  129.29
  -3  -3  -2 4050.59  128.59
   3  -3   2 3971.30  129.29
  -3  -3  -2 4134.79  128.59
  -3  -3  -2 3975.40  129.09
  -3  -3  -2 3990.00  129.39
  -3  -3  -2 4459.45  128.69
  -3  -3  -2 3952.60  129.39
  -3  -3  -2 4035.70  128.69
  -3  -3  -2 4021.30  127.79
  -3  -3  -2 4001.30  128.89
   3  -3   2 4049.49  129.19
   3  -3   2 3950.20  129.99
  -3  -3  -2 3907.51  128.49
   3   3   2 4033.20  129.19
  -3   3  -2 3811.02  129.09
  -3   3  -2 3878.81  129.69
   3   3   2 4028.70  128.69
  -3   3  -2 4070.49  129.29
   3   3   2 4225.28  129.59
  -3   3  -2 4017.30  128.69
  -3   3  -2 3893.01  128.69
  -3   3  -2 3913.71  129.69
   3   3   2 3860.21  128.19
  -3   3  -2 3924.01  129.19
  -4  -3  -2  599.24   22.50
  -4  -3  -2  635.64   22.10
   4  -3   2  633.74   22.60
   4  -3   2  614.14   23.10
  -4  -3  -2  628.74   22.00
  -4  -3  -2  667.43   23.10
   4  -3   2  627.04   20.90
   4  -3   2  617.84   22.40
  -4  -3  -2  629.84   21.40
  -4  -3  -2  631.84   22.60
  -4  -3  -2  658.03   21.70
   4  -3   2  624.14   23.40
  -4  -3  -2  631.24   22.30
  -4  -3  -2  619.54   20.90
  -4  -3  -2  640.74   22.20
   4  -3   2  625.64   22.00
  -4   3  -2  628.74   23.10
   4   3   2  619.24   22.70
  -4   3  -2  628.94   22.60
   4   3   2  633.94   22.70
   4   3   2  622.94   21.80
   4   3   2  622.64   21.00
  -4   3  -2  654.13   21.90
   4   3   2  609.04   21.60
   4   3   2  647.04   21.70
  -4   3  -2  647.04   23.20
  -4   3  -2  637.54   22.20
   4   3   2  620.14   22.40
  -4   3  -2  641.44   22.10
   5  -3   2  150.38    5.90
  -5  -3  -2  162.78    8.00
  -5  -3  -2  144.39    7.00
   5  -3   2  148.19    7.10
  -5  -3  -2  146.39    5.80
   5  -3   2  142.09    7.30
   5  -3   2  146.99    6.60
   5  -3   2  144.19    7.80
  -5  -3  -2  153.08    7.30
  -5  -3  -2  152.58    7.20
   5  -3   2  150.08    8.20
  -5  -3  -2  142.99    7.00
  -5  -3  -2  139.79    5.90
   5   3   2  151.78    7.60
  -5   3  -2  157.08    7.50
   5   3   2  147.79    5.80
  -5   3  -2  143.79    7.80
  -5   3  -2  149.99    7.00
   5   3   2  142.49    6.60
   5   3   2  154.48    6.50
  -5   3  -2  144.69    6.20
  -5   3  -2  147.19    6.80
   5   3   2  151.38    6.90
   5   3   2  141.39    7.30
   5   3   2  153.58    7.20
  -5   3  -2  143.19    8.00
   6  -3   2  286.87   12.30
   6  -3   2  276.37   11.10
   6  -3   2  301.07   12.10
   6  -3   2  314.87   13.60
  -6  -3  -2  285.17   10.60
   6  -3   2  288.27   10.80
   6  -3   2  257.17   12.80
  -6  -3  -2  284.27   10.40
  -6  -3  -2  303.67   13.20
  -6  -3  -2  294.37   12.10
  -6  -3  -2  315.57   12.50
  -6   3  -2  276.07   11.40
   6   3   2  285.37   11.70
  -6   3  -2  307.27   13.30
  -6   3  -2  287.17   11.00
   6   3   2  284.57   12.50
   6   3   2  293.97   12.00
  -6   3  -2  312.87   12.70
  -6   3  -2  288.37   13.30
   6   3   2  286.07   10.50
  -6   3  -2  286.77   13.00
   6   3   2  298.97   11.10
  -7  -3  -2  750.02   25.70
  -7  -3  -2  764.62   27.90
  -7  -3  -2  742.43   27.50
   7  -3   2  727.33   26.00
   7  -3   2  739.43   27.70
  -7  -3  -2  755.32   27.50
   7  -3   2  766.52   26.00
   7  -3   2  776.92   27.20
   7  -3   2  762.92   29.10
  -7  -3  -2  766.62   28.70
   7  -3   2  758.92   28.70
   7   3   2  772.52   26.00
  -7   3  -2  724.13   28.40
  -7   3  -2  751.12   26.40
  -7   3  -2  733.43   27.30
   7   3   2  787.92   28.00
  -7   3  -2  752.52   26.10
   7   3   2  795.22   27.70
  -7   3  -2  786.32   28.00
   7   3   2  806.12   28.20
  -7   3  -2  779.02   29.00
   7   3   2  735.63   27.00
   7   3   2  747.43   27.40
   7   3   2  732.13   25.60
   8  -3   2 1900.51   62.89
  -8  -3  -2 1809.42   63.49
   8  -3   2 1850.31   65.19
   8  -3   2 1826.12   61.79
  -8  -3  -2 1886.61   63.99
  -8  -3  -2 1859.01   64.69
   8   3   2 1928.21   64.19
  -8   3  -2 1845.62   61.89
  -8   3  -2 1950.90   65.29
  -8   3  -2 1896.51   63.99
   8   3   2 1871.81   63.79
   8   3   2 1843.02   61.49
  -8   3  -2 1871.51   61.69
   8   3   2 1860.51   61.39
   8   3   2 1861.11   63.49
   8   3   2 1934.41   63.59
   9  -3   2  735.13   26.40
  -9  -3  -2  694.33   27.40
   9  -3   2  726.23   29.10
  -9  -3  -2  731.83   32.80
  -9  -3  -2  756.92   28.90
   9  -3   2  714.03   25.60
   9   3   2  734.33   27.60
   9   3   2  734.73   28.80
   9   3   2  735.83   27.50
   9   3   2  738.63   28.10
  -9   3  -2  711.63   27.80
  -9   3  -2  740.83   29.10
   9   3   2  702.23   25.00
  -9   3  -2  705.43   25.30
   9   3   2  722.13   25.00
  -9   3  -2  707.33   25.40
 -10  -3  -2  124.19    9.60
  10  -3   2  151.78    8.10
  10  -3   2  157.98   10.60
 -10  -3  -2  154.88    9.80
  10  -3   2  142.19    7.50
 -10  -3  -2  154.88   10.40
  10   3   2  145.59    8.90
  10   3   2  139.69    6.70
 -10   3  -2  156.18   10.60
  10   3   2  158.78    9.30
 -10   3  -2  138.09    7.10
  10   3   2  149.39    9.30
  10   3   2  143.09    7.00
  10   3   2  151.28    9.70
 -10   3  -2  144.79   10.70
  11  -3   2  272.27   12.00
  11  -3   2  266.57   15.10
 -11  -3  -2  252.87   13.20
  11  -3   2  252.07   11.40
 -11  -3  -2  268.97   14.20
 -11  -3  -2  268.17   14.70
  11   3   2  227.78   11.10
  11   3   2  257.67   13.40
  11   3   2  255.37   10.20
 -11   3  -2  237.48   10.80
 -11   3  -2  257.57   14.70
  11   3   2  251.37   13.80
 -11   3  -2  263.47   13.90
  11   3   2  261.17   13.10
  12  -3   2  366.16   15.20
 -12  -3  -2  382.86   18.80
  12  -3   2  360.36   18.90
 -12  -3  -2  372.96   18.20
  12  -3   2  352.46   14.90
 -12   3  -2  298.47   13.80
  12   3   2  373.06   17.80
 -12   3  -2  362.66   18.70
  12   3   2  341.37   13.10
 -12   3  -2  371.46   17.70
  12   3   2  360.56   17.10
  12   3   2  360.96   16.50
  12   3   2  305.97   13.80
  13  -3   2  325.07   19.50
 -13  -3  -2  340.87   18.50
 -13  -3  -2  339.47   17.70
  13  -3   2  320.67   14.30
  13  -3   2  325.57   18.60
  13   3   2  351.06   16.30
 -13   3  -2  336.67   17.20
  13   3   2  325.47   16.70
 -13   3  -2  307.77   18.00
  13   3   2  349.67   17.60
  13   3   2  299.67   12.10
 -14  -3  -2   43.70    7.70
  14  -3   2   40.90    4.60
  14  -3   2   40.00    5.60
  14  -3   2   57.49    9.40
 -14  -3  -2   54.79    9.40
  14   3   2   43.60    6.30
 -14   3  -2   50.69    9.00
  14   3   2   47.90    7.50
  14   3   2   43.00    7.30
 -14   3  -2   52.59    8.00
  15  -3   2   81.79   11.60
 -15  -3  -2   67.69   10.50
 -15  -3  -2   82.79   11.60
  15  -3   2   69.79    6.60
  15  -3   2   56.59    9.10
 -15   3  -2   67.79    8.80
  15   3   2   71.59    9.20
  15   3   2   86.09    8.80
  15   3   2   75.89    8.10
  17  -4  -2   80.79    7.50
  17  -4  -2   86.69    7.70
 -17  -4   2   93.09   11.30
 -17  -4   2  112.09   11.70
  17   4  -2   77.89   10.00
 -17   4   2   96.89    6.80
  17   4  -2   98.29    9.50
 -17   4   2   94.79   11.70
 -17   4   2   89.39    9.20
  17   4  -2   86.19    9.30
  17   4  -2   89.89    9.30
  16  -4  -2  274.57   14.00
 -16  -4   2  299.17   18.00
  16  -4  -2  272.57   18.50
  16  -4  -2  279.87   14.10
 -16  -4   2  324.17   18.20
  16   4  -2  275.17   16.10
 -16   4   2  274.87   18.60
  16   4  -2  295.17   16.00
  16   4  -2  281.47   16.00
  16   4  -2  295.47   16.70
 -16   4   2  269.27   13.40
 -16   4   2  285.77   15.80
 -15  -4   2   45.30    8.00
 -15  -4   2   30.50    6.50
  15  -4  -2   33.90    5.70
 -15  -4   2   29.80    4.10
  15  -4  -2   30.90    5.00
  15  -4  -2   28.30    7.70
 -15  -4   2   32.70    3.50
 -15   4   2   39.00    5.20
  15   4  -2   41.10    6.50
  15   4  -2   37.30    6.80
  15   4  -2   32.30    6.60
 -15   4   2   29.60    7.90
 -15   4   2   36.70    6.80
  15   4  -2   29.80    5.90
  14  -4  -2  115.59   11.30
  14  -4  -2  121.19    8.30
 -14  -4   2  120.59   10.80
 -14  -4   2   99.59    6.50
 -14  -4   2  122.89   10.80
  14   4  -2  112.59    9.10
  14   4  -2  108.39    9.00
 -14   4   2  114.49    8.90
 -14   4   2  119.49    8.00
  14   4  -2  111.79    9.00
  14   4  -2  116.89    9.70
 -13  -4   2  489.25   19.90
  13  -4  -2  473.15   21.30
 -13  -4   2  475.85   22.30
 -13  -4   2  518.15   22.10
  13  -4  -2  486.65   22.80
 -13  -4   2  423.36   18.20
  13   4  -2  455.95   20.40
 -13   4   2  477.15   22.50
  13   4  -2  465.25   20.70
  13   4  -2  456.15   20.40
 -13   4   2  453.05   19.70
  13   4  -2  489.25   21.00
 -12  -4   2  935.11   35.20
 -12  -4   2  897.71   32.70
  12  -4  -2  944.91   36.30
 -12  -4   2  943.81   35.90
  12  -4  -2  855.01   32.20
 -12  -4   2  845.42   33.90
  12  -4  -2  935.41   33.40
  12   4  -2  926.71   34.30
  12   4  -2  885.21   33.80
 -12   4   2  881.71   33.20
 -12   4   2  920.21   35.90
  12   4  -2  897.11   34.10
 -12   4   2  863.31   33.30
  12   4  -2  940.01   34.30
  11  -4  -2  266.87   14.50
  11  -4  -2  252.57   11.60
 -11  -4   2  266.67   12.00
  11  -4  -2  282.87   12.70
 -11  -4   2  279.67   14.50
 -11  -4   2  264.37   13.20
 -11  -4   2  270.57   13.70
  11  -4  -2  278.87   13.50
  11   4  -2  259.57   13.10
  11   4  -2  248.58   12.70
 -11   4   2  255.27   14.30
  11   4  -2  275.47   13.20
 -11   4   2  268.27   12.60
  11   4  -2  256.27   12.80
 -11   4   2  275.37   12.50
  10  -4  -2  349.96   15.60
  10  -4  -2  335.87   14.30
 -10  -4   2  344.57   15.20
 -10  -4   2  359.76   15.90
  10  -4  -2  382.86   17.10
 -10  -4   2  359.36   14.50
  10   4  -2  351.66   15.20
  10   4  -2  349.27   15.30
  10   4  -2  365.06   15.30
 -10   4   2  353.86   16.60
 -10   4   2  344.07   15.00
 -10   4   2  366.66   14.80
  10   4  -2  345.07   15.40
  10   4  -2  316.27   14.00
  -9  -4   2 1418.66   47.00
  -9  -4   2 1421.86   48.30
   9  -4  -2 1451.15   48.30
   9  -4  -2 1438.46   49.50
  -9  -4   2 1330.47   47.60
   9  -4  -2 1330.27   48.60
  -9  -4   2 1290.67   46.90
   9  -4  -2 1413.66   47.30
   9   4  -2 1302.27   46.70
   9   4  -2 1399.46   47.80
   9   4  -2 1329.07   48.00
  -9   4   2 1368.56   47.70
  -9   4   2 1423.66   49.20
   9   4  -2 1415.76   47.60
   9   4  -2 1367.86   47.60
  -9   4   2 1400.26   47.00
   8  -4  -2  486.05   19.50
  -8  -4   2  469.95   18.20
   8  -4  -2  491.15   18.80
  -8  -4   2  453.65   18.30
   8  -4  -2  483.35   19.70
  -8  -4   2  473.55   17.90
   8  -4  -2  451.65   18.20
  -8  -4   2  492.15   18.80
   8  -4  -2  499.45   18.20
  -8  -4   2  452.65   18.20
  -8  -4   2  503.35   17.90
  -8   4   2  479.95   18.70
   8   4  -2  498.15   18.30
  -8   4   2  476.95   17.70
   8   4  -2  454.95   17.60
  -8   4   2  455.45   18.20
   8   4  -2  479.85   18.50
   8   4  -2  496.25   18.90
   8   4  -2  464.85   18.20
  -8   4   2  485.35   19.60
   8   4  -2  451.75   18.00
   7  -4  -2   13.40    2.60
   7  -4  -2   12.10    2.50
  -7  -4   2   10.10    2.50
   7  -4  -2   13.40    2.40
  -7  -4   2   13.20    2.50
  -7  -4   2   13.30    2.10
   7  -4  -2   12.20    3.00
  -7  -4   2   10.50    2.10
   7  -4  -2   10.10    2.50
  -7  -4   2   14.00    2.40
  -7  -4   2   12.40    2.30
   7   4  -2   16.20    1.40
  -7   4   2   10.00    2.40
   7   4  -2   12.80    2.50
  -7   4   2    9.70    1.90
  -7   4   2   11.70    2.60
   7   4  -2   11.70    2.20
  -7   4   2   14.00    3.00
   7   4  -2   11.10    2.40
   7   4  -2   13.40    3.00
   7   4  -2   13.40    2.20
   7   4  -2   11.60    2.10
  -7   4   2   11.40    2.20
  -6  -4   2   32.70    3.10
   6  -4  -2   33.10    2.40
  -6  -4   2   30.20    3.00
  -6  -4   2   34.00    2.60
   6  -4  -2   31.70    3.10
  -6  -4   2   34.40    3.00
   6  -4  -2   36.60    3.50
   6  -4  -2   39.10    3.90
   6  -4  -2   31.90    3.10
  -6  -4   2   30.80    2.80
  -6  -4   2   31.00    2.00
  -6  -4   2   33.90    1.90
   6  -4  -2   29.80    3.10
  -6  -4   2   35.00    3.40
   6   4  -2   32.40    2.10
   6   4  -2   35.30    2.90
   6   4  -2   35.40    3.10
  -6   4   2   33.60    2.50
  -6   4   2   37.20    3.40
  -6   4   2   37.80    3.70
   6   4  -2   35.20    2.90
   6   4  -2   35.70    3.10
   6   4  -2   36.30    3.50
   6   4  -2   34.30    3.10
  -6   4   2   30.90    3.00
  -6   4   2   39.10    3.70
   5  -4  -2  164.28    7.50
  -5  -4   2  152.68    6.10
  -5  -4   2  159.38    7.00
   5  -4  -2  163.48    6.20
   5  -4  -2  164.38    7.30
  -5  -4   2  149.79    7.20
  -5  -4   2  159.08    6.50
  -5  -4   2  166.08    7.10
  -5  -4   2  162.78    7.20
  -5  -4   2  162.38    6.60
  -5  -4   2  147.69    7.10
   5  -4  -2  166.28    7.90
   5  -4  -2  154.28    7.50
   5  -4  -2  158.18    7.30
  -5  -4   2  144.19    6.90
   5   4  -2  155.28    6.70
  -5   4   2  164.88    7.70
  -5   4   2  168.08    7.20
   5   4  -2  151.58    6.80
   5   4  -2  146.59    6.80
  -5   4   2  161.18    7.40
  -5   4   2  173.18    8.00
   5   4  -2  142.99    7.30
  -5   4   2  148.39    7.00
   5   4  -2  154.58    7.00
   5   4  -2  150.48    6.90
   5   4  -2  158.48    6.70
  -5   4   2  167.38    6.20
  -4  -4   2 5224.48  165.48
   4  -4  -2 5230.18  165.58
  -4  -4   2 5102.79  165.48
  -4  -4   2 5531.85  165.78
   4  -4  -2 5016.90  164.18
  -4  -4   2 5179.78  165.38
   4  -4  -2 5198.28  165.78
  -4  -4   2 5110.89  164.58
   4  -4  -2 5145.39  165.88
   4  -4  -2 5221.48  166.58
  -4  -4   2 5099.79  165.18
  -4  -4   2 5106.99  164.78
   4  -4  -2 5141.29  166.08
   4   4  -2 5067.69  164.78
   4   4  -2 5086.29  165.38
   4   4  -2 5180.28  164.88
  -4   4   2 5159.78  164.18
   4   4  -2 5131.09  165.08
  -4   4   2 5071.89  165.68
   4   4  -2 5024.90  164.98
  -4   4   2 5188.88  165.48
  -4   4   2 4994.20  165.48
  -3  -4   2  655.23   22.50
   3  -4  -2  666.53   23.50
   3  -4  -2  672.63   23.20
   3  -4  -2  663.33   22.80
  -3  -4   2  666.33   22.90
  -3  -4   2  671.73   22.90
  -3  -4   2  663.53   21.70
  -3  -4   2  666.43   22.50
   3  -4  -2  658.53   21.60
  -3  -4   2  666.93   22.80
   3  -4  -2  666.73   22.90
   3  -4  -2  660.73   22.80
  -3  -4   2  652.73   22.10
  -3  -4   2  659.53   22.60
  -3  -4   2  644.24   22.50
   3   4  -2  648.84   22.80
  -3   4   2  659.83   23.30
   3   4  -2  642.84   22.40
   3   4  -2  650.13   22.80
  -3   4   2  656.63   22.70
   3   4  -2  665.83   22.50
   3   4  -2  623.04   23.00
  -3   4   2  677.33   23.80
  -3   4   2  659.33   22.70
   3   4  -2  657.43   22.40
   3   4  -2  677.93   22.60
  -3   4   2  638.44   22.60
  -3   4   2  706.33   22.90
   3   4  -2  659.73   22.10
   2  -4  -2 1753.62   58.39
   2  -4  -2 1733.33   56.89
  -2  -4   2 1775.62   57.59
  -2  -4   2 1810.72   57.69
  -2  -4   2 1729.53   58.59
  -2  -4   2 1731.23   57.39
   2  -4  -2 1707.23   57.89
   2  -4  -2 1747.43   57.29
   2  -4  -2 1782.32   57.49
   2  -4  -2 1743.53   57.49
[truncated: 1,896,208 more chars]
